# Supplementary material for: The chromatin remodeling factor BAP18 promotes non–small cell lung cancer progression via the recruitment of β-catenin with the transcriptional coactivator complex ACTL6A–PAF1
Source: J Biol Chem. 2025 Aug 14;301(9):110596. doi: 10.1016/j.jbc.2025.110596 (PMC12455121; doi:10.1016/j.jbc.2025.110596)
Supplement: Supplementary Table [file mmc1.xlsx]

## Sheet: Protein-Control
Accession	Gene Name	Description	Coverage [%]	# Peptides	# PSMs	# Unique Peptides	# AAs	MW [kDa]	calc. pI
P61604	HSPE1	10 kDa heat shock protein, mitochondrial OS=Homo sapiens OX=9606 GN=HSPE1 PE=1 SV=2	10	1	1	1	102	10.9	8.92
Q15029	EFTUD2	116 kDa U5 small nuclear ribonucleoprotein component OS=Homo sapiens OX=9606 GN=EFTUD2 PE=1 SV=1	3	3	3	3	972	109.4	5
P31946	YWHAB	14-3-3 protein beta/alpha OS=Homo sapiens OX=9606 GN=YWHAB PE=1 SV=3	17	4	4	2	246	28.1	4.83
P62258	YWHAE	14-3-3 protein epsilon OS=Homo sapiens OX=9606 GN=YWHAE PE=1 SV=1	24	6	6	4	255	29.2	4.74
P61981	YWHAG	14-3-3 protein gamma OS=Homo sapiens OX=9606 GN=YWHAG PE=1 SV=2	13	3	3	1	247	28.3	4.89
Q9C0C2	TNKS1BP1	182 kDa tankyrase-1-binding protein OS=Homo sapiens OX=9606 GN=TNKS1BP1 PE=1 SV=4	1	1	1	1	1729	181.7	4.86
P09543	CNP	2',3'-cyclic-nucleotide 3'-phosphodiesterase OS=Homo sapiens OX=9606 GN=CNP PE=1 SV=2	9	3	4	3	421	47.5	9.07
Q9Y6K5	OAS3	2'-5'-oligoadenylate synthase 3 OS=Homo sapiens OX=9606 GN=OAS3 PE=1 SV=3	3	3	3	3	1087	121.1	8.4
Q15646	OASL	2'-5'-oligoadenylate synthase-like protein OS=Homo sapiens OX=9606 GN=OASL PE=1 SV=2	10	5	5	5	514	59.2	7.87
O43242	PSMD3	26S proteasome non-ATPase regulatory subunit 3 OS=Homo sapiens OX=9606 GN=PSMD3 PE=1 SV=2	5	2	2	2	534	60.9	8.44
P55036	PSMD4	26S proteasome non-ATPase regulatory subunit 4 OS=Homo sapiens OX=9606 GN=PSMD4 PE=1 SV=1	16	4	5	4	377	40.7	4.79
P48556	PSMD8	26S proteasome non-ATPase regulatory subunit 8 OS=Homo sapiens OX=9606 GN=PSMD8 PE=1 SV=2	2	1	1	1	350	39.6	9.7
P82912	MRPS11	28S ribosomal protein S11, mitochondrial OS=Homo sapiens OX=9606 GN=MRPS11 PE=1 SV=2	9	1	1	1	194	20.6	10.81
O60783	MRPS14	28S ribosomal protein S14, mitochondrial OS=Homo sapiens OX=9606 GN=MRPS14 PE=1 SV=1	19	2	3	2	128	15.1	11.41
P82914	MRPS15	28S ribosomal protein S15, mitochondrial OS=Homo sapiens OX=9606 GN=MRPS15 PE=1 SV=1	16	5	5	5	257	29.8	10.48
Q9Y2R5	MRPS17	28S ribosomal protein S17, mitochondrial OS=Homo sapiens OX=9606 GN=MRPS17 PE=1 SV=1	29	2	2	2	130	14.5	9.85
Q9Y676	MRPS18B	28S ribosomal protein S18b, mitochondrial OS=Homo sapiens OX=9606 GN=MRPS18B PE=1 SV=1	11	2	2	2	258	29.4	9.38
Q9Y399	MRPS2	28S ribosomal protein S2, mitochondrial OS=Homo sapiens OX=9606 GN=MRPS2 PE=1 SV=1	3	1	1	1	296	33.2	9.26
P82650	MRPS22	28S ribosomal protein S22, mitochondrial OS=Homo sapiens OX=9606 GN=MRPS22 PE=1 SV=1	6	2	2	2	360	41.3	7.9
Q9Y3D9	MRPS23	28S ribosomal protein S23, mitochondrial OS=Homo sapiens OX=9606 GN=MRPS23 PE=1 SV=2	5	1	1	1	190	21.8	8.9
Q9BYN8	MRPS26	28S ribosomal protein S26, mitochondrial OS=Homo sapiens OX=9606 GN=MRPS26 PE=1 SV=1	9	2	2	2	205	24.2	10.39
Q92552	MRPS27	28S ribosomal protein S27, mitochondrial OS=Homo sapiens OX=9606 GN=MRPS27 PE=1 SV=3	12	5	5	5	414	47.6	6.18
Q9Y2Q9	MRPS28	28S ribosomal protein S28, mitochondrial OS=Homo sapiens OX=9606 GN=MRPS28 PE=1 SV=1	15	3	3	3	187	20.8	9.1
P51398	DAP3	28S ribosomal protein S29, mitochondrial OS=Homo sapiens OX=9606 GN=DAP3 PE=1 SV=1	3	1	1	1	398	45.5	8.88
Q92665	MRPS31	28S ribosomal protein S31, mitochondrial OS=Homo sapiens OX=9606 GN=MRPS31 PE=1 SV=3	8	2	2	2	395	45.3	9.29
Q9Y291	MRPS33	28S ribosomal protein S33, mitochondrial OS=Homo sapiens OX=9606 GN=MRPS33 PE=1 SV=1	8	1	1	1	106	12.6	10.11
P82930	MRPS34	28S ribosomal protein S34, mitochondrial OS=Homo sapiens OX=9606 GN=MRPS34 PE=1 SV=2	6	2	2	2	218	25.6	9.98
P82673	MRPS35	28S ribosomal protein S35, mitochondrial OS=Homo sapiens OX=9606 GN=MRPS35 PE=1 SV=1	4	1	1	1	323	36.8	8.24
P82932	MRPS6	28S ribosomal protein S6, mitochondrial OS=Homo sapiens OX=9606 GN=MRPS6 PE=1 SV=3	10	1	1	1	125	14.2	9.26
Q9Y2R9	MRPS7	28S ribosomal protein S7, mitochondrial OS=Homo sapiens OX=9606 GN=MRPS7 PE=1 SV=2	19	4	4	4	242	28.1	9.99
P82933	MRPS9	28S ribosomal protein S9, mitochondrial OS=Homo sapiens OX=9606 GN=MRPS9 PE=1 SV=2	5	2	2	2	396	45.8	9.51
Q9Y3B7	MRPL11	39S ribosomal protein L11, mitochondrial OS=Homo sapiens OX=9606 GN=MRPL11 PE=1 SV=1	45	7	8	7	192	20.7	9.91
P52815	MRPL12	39S ribosomal protein L12, mitochondrial OS=Homo sapiens OX=9606 GN=MRPL12 PE=1 SV=2	16	3	3	3	198	21.3	8.87
P49406	MRPL19	39S ribosomal protein L19, mitochondrial OS=Homo sapiens OX=9606 GN=MRPL19 PE=1 SV=2	3	1	1	1	292	33.5	9.5
Q8IXM3	MRPL41	39S ribosomal protein L41, mitochondrial OS=Homo sapiens OX=9606 GN=MRPL41 PE=1 SV=1	7	1	1	1	137	15.4	9.57
Q9H9J2	MRPL44	39S ribosomal protein L44, mitochondrial OS=Homo sapiens OX=9606 GN=MRPL44 PE=1 SV=1	3	1	1	1	332	37.5	8.4
Q9H2W6	MRPL46	39S ribosomal protein L46, mitochondrial OS=Homo sapiens OX=9606 GN=MRPL46 PE=1 SV=1	9	2	2	2	279	31.7	7.05
Q9NVS2	MRPS18A	39S ribosomal protein S18a, mitochondrial OS=Homo sapiens OX=9606 GN=MRPS18A PE=1 SV=1	5	1	1	1	196	22.2	10.33
Q99714	HSD17B10	3-hydroxyacyl-CoA dehydrogenase type-2 OS=Homo sapiens OX=9606 GN=HSD17B10 PE=1 SV=3	7	1	1	1	261	26.9	7.78
P62280	RPS11	40S ribosomal protein S11 OS=Homo sapiens OX=9606 GN=RPS11 PE=1 SV=3	39	7	7	7	158	18.4	10.3
P25398	RPS12	40S ribosomal protein S12 OS=Homo sapiens OX=9606 GN=RPS12 PE=1 SV=3	14	2	2	2	132	14.5	7.21
P62277	RPS13	40S ribosomal protein S13 OS=Homo sapiens OX=9606 GN=RPS13 PE=1 SV=2	36	6	10	6	151	17.2	10.54
P62263	RPS14	40S ribosomal protein S14 OS=Homo sapiens OX=9606 GN=RPS14 PE=1 SV=3	36	4	6	4	151	16.3	10.05
P62841	RPS15	40S ribosomal protein S15 OS=Homo sapiens OX=9606 GN=RPS15 PE=1 SV=2	18	3	8	3	145	17	10.39
P62244	RPS15A	40S ribosomal protein S15a OS=Homo sapiens OX=9606 GN=RPS15A PE=1 SV=2	18	3	4	3	130	14.8	10.13
P62249	RPS16	40S ribosomal protein S16 OS=Homo sapiens OX=9606 GN=RPS16 PE=1 SV=2	32	5	9	5	146	16.4	10.21
P08708	RPS17	40S ribosomal protein S17 OS=Homo sapiens OX=9606 GN=RPS17 PE=1 SV=2	32	3	5	3	135	15.5	9.85
P62269	RPS18	40S ribosomal protein S18 OS=Homo sapiens OX=9606 GN=RPS18 PE=1 SV=3	50	10	13	10	152	17.7	10.99
P39019	RPS19	40S ribosomal protein S19 OS=Homo sapiens OX=9606 GN=RPS19 PE=1 SV=2	44	7	11	7	145	16.1	10.32
P15880	RPS2	40S ribosomal protein S2 OS=Homo sapiens OX=9606 GN=RPS2 PE=1 SV=2	31	9	14	9	293	31.3	10.24
P60866	RPS20	40S ribosomal protein S20 OS=Homo sapiens OX=9606 GN=RPS20 PE=1 SV=1	25	3	5	3	119	13.4	9.94
P63220	RPS21	40S ribosomal protein S21 OS=Homo sapiens OX=9606 GN=RPS21 PE=1 SV=1	11	1	1	1	83	9.1	8.5
P62266	RPS23	40S ribosomal protein S23 OS=Homo sapiens OX=9606 GN=RPS23 PE=1 SV=3	29	4	4	4	143	15.8	10.49
P62847	RPS24	40S ribosomal protein S24 OS=Homo sapiens OX=9606 GN=RPS24 PE=1 SV=1	26	4	9	4	133	15.4	10.78
P62851	RPS25	40S ribosomal protein S25 OS=Homo sapiens OX=9606 GN=RPS25 PE=1 SV=1	28	4	6	4	125	13.7	10.11
P62854	RPS26	40S ribosomal protein S26 OS=Homo sapiens OX=9606 GN=RPS26 PE=1 SV=3	34	3	3	3	115	13	11
Q71UM5	RPS27L	40S ribosomal protein S27-like OS=Homo sapiens OX=9606 GN=RPS27L PE=1 SV=3	23	2	2	2	84	9.5	9.45
P62857	RPS28	40S ribosomal protein S28 OS=Homo sapiens OX=9606 GN=RPS28 PE=1 SV=1	13	1	2	1	69	7.8	10.7
P62273	RPS29	40S ribosomal protein S29 OS=Homo sapiens OX=9606 GN=RPS29 PE=1 SV=2	13	1	1	1	56	6.7	10.13
P23396	RPS3	40S ribosomal protein S3 OS=Homo sapiens OX=9606 GN=RPS3 PE=1 SV=2	50	12	17	12	243	26.7	9.66
P62861	FAU	40S ribosomal protein S30 OS=Homo sapiens OX=9606 GN=FAU PE=1 SV=1	17	1	2	1	59	6.6	12.15
P61247	RPS3A	40S ribosomal protein S3a OS=Homo sapiens OX=9606 GN=RPS3A PE=1 SV=2	49	13	22	13	264	29.9	9.73
P62701	RPS4X	40S ribosomal protein S4, X isoform OS=Homo sapiens OX=9606 GN=RPS4X PE=1 SV=2	44	12	17	12	263	29.6	10.15
P46782	RPS5	40S ribosomal protein S5 OS=Homo sapiens OX=9606 GN=RPS5 PE=1 SV=4	30	5	5	5	204	22.9	9.72
P62753	RPS6	40S ribosomal protein S6 OS=Homo sapiens OX=9606 GN=RPS6 PE=1 SV=1	21	5	9	5	249	28.7	10.84
P62081	RPS7	40S ribosomal protein S7 OS=Homo sapiens OX=9606 GN=RPS7 PE=1 SV=1	33	6	6	6	194	22.1	10.1
P62241	RPS8	40S ribosomal protein S8 OS=Homo sapiens OX=9606 GN=RPS8 PE=1 SV=2	46	9	14	9	208	24.2	10.32
P46781	RPS9	40S ribosomal protein S9 OS=Homo sapiens OX=9606 GN=RPS9 PE=1 SV=3	40	9	10	9	194	22.6	10.65
P08865	RPSA	40S ribosomal protein SA OS=Homo sapiens OX=9606 GN=RPSA PE=1 SV=4	19	4	5	4	295	32.8	4.87
Q9BRK5	SDF4	45 kDa calcium-binding protein OS=Homo sapiens OX=9606 GN=SDF4 PE=1 SV=1	6	2	2	2	362	41.8	4.86
P08195	SLC3A2	4F2 cell-surface antigen heavy chain OS=Homo sapiens OX=9606 GN=SLC3A2 PE=1 SV=3	3	2	2	2	630	68	5.01
Q9H0D6	XRN2	5'-3' exoribonuclease 2 OS=Homo sapiens OX=9606 GN=XRN2 PE=1 SV=1	3	2	2	2	950	108.5	7.47
P21589	NT5E	5'-nucleotidase OS=Homo sapiens OX=9606 GN=NT5E PE=1 SV=1	7	3	3	3	574	63.3	7.03
P10809	HSPD1	60 kDa heat shock protein, mitochondrial OS=Homo sapiens OX=9606 GN=HSPD1 PE=1 SV=2	3	2	2	2	573	61	5.87
P05388	RPLP0	60S acidic ribosomal protein P0 OS=Homo sapiens OX=9606 GN=RPLP0 PE=1 SV=1	40	9	13	9	317	34.3	5.97
P05386	RPLP1	60S acidic ribosomal protein P1 OS=Homo sapiens OX=9606 GN=RPLP1 PE=1 SV=1	89	4	6	3	114	11.5	4.32
P05387	RPLP2	60S acidic ribosomal protein P2 OS=Homo sapiens OX=9606 GN=RPLP2 PE=1 SV=1	84	6	16	5	115	11.7	4.54
P27635	RPL10	60S ribosomal protein L10 OS=Homo sapiens OX=9606 GN=RPL10 PE=1 SV=4	29	6	8	6	214	24.6	10.08
P62906	RPL10A	60S ribosomal protein L10a OS=Homo sapiens OX=9606 GN=RPL10A PE=1 SV=2	33	6	14	6	217	24.8	9.94
P62913	RPL11	60S ribosomal protein L11 OS=Homo sapiens OX=9606 GN=RPL11 PE=1 SV=2	24	4	4	4	178	20.2	9.6
P30050	RPL12	60S ribosomal protein L12 OS=Homo sapiens OX=9606 GN=RPL12 PE=1 SV=1	50	6	10	6	165	17.8	9.42
P26373	RPL13	60S ribosomal protein L13 OS=Homo sapiens OX=9606 GN=RPL13 PE=1 SV=4	31	7	11	7	211	24.2	11.65
P40429	RPL13A	60S ribosomal protein L13a OS=Homo sapiens OX=9606 GN=RPL13A PE=1 SV=2	20	4	7	4	203	23.6	10.93
P50914	RPL14	60S ribosomal protein L14 OS=Homo sapiens OX=9606 GN=RPL14 PE=1 SV=4	16	3	6	3	215	23.4	10.93
P61313	RPL15	60S ribosomal protein L15 OS=Homo sapiens OX=9606 GN=RPL15 PE=1 SV=2	12	3	3	3	204	24.1	11.62
P18621	RPL17	60S ribosomal protein L17 OS=Homo sapiens OX=9606 GN=RPL17 PE=1 SV=3	36	6	8	6	184	21.4	10.17
Q07020	RPL18	60S ribosomal protein L18 OS=Homo sapiens OX=9606 GN=RPL18 PE=1 SV=2	35	6	9	6	188	21.6	11.72
Q02543	RPL18A	60S ribosomal protein L18a OS=Homo sapiens OX=9606 GN=RPL18A PE=1 SV=2	26	4	5	4	176	20.7	10.71
P84098	RPL19	60S ribosomal protein L19 OS=Homo sapiens OX=9606 GN=RPL19 PE=1 SV=1	21	4	5	4	196	23.5	11.47
P46778	RPL21	60S ribosomal protein L21 OS=Homo sapiens OX=9606 GN=RPL21 PE=1 SV=2	26	4	4	4	160	18.6	10.49
P35268	RPL22	60S ribosomal protein L22 OS=Homo sapiens OX=9606 GN=RPL22 PE=1 SV=2	20	2	2	2	128	14.8	9.19
P62829	RPL23	60S ribosomal protein L23 OS=Homo sapiens OX=9606 GN=RPL23 PE=1 SV=1	38	4	9	4	140	14.9	10.51
P62750	RPL23A	60S ribosomal protein L23a OS=Homo sapiens OX=9606 GN=RPL23A PE=1 SV=1	37	7	9	7	156	17.7	10.45
P83731	RPL24	60S ribosomal protein L24 OS=Homo sapiens OX=9606 GN=RPL24 PE=1 SV=1	34	6	9	6	157	17.8	11.25
P61254	RPL26	60S ribosomal protein L26 OS=Homo sapiens OX=9606 GN=RPL26 PE=1 SV=1	34	6	9	6	145	17.2	10.55
P61353	RPL27	60S ribosomal protein L27 OS=Homo sapiens OX=9606 GN=RPL27 PE=1 SV=2	37	4	6	4	136	15.8	10.56
P46776	RPL27A	60S ribosomal protein L27a OS=Homo sapiens OX=9606 GN=RPL27A PE=1 SV=2	20	3	3	3	148	16.6	11
P46779	RPL28	60S ribosomal protein L28 OS=Homo sapiens OX=9606 GN=RPL28 PE=1 SV=3	39	7	8	7	137	15.7	12.02
P47914	RPL29	60S ribosomal protein L29 OS=Homo sapiens OX=9606 GN=RPL29 PE=1 SV=2	14	2	3	2	159	17.7	11.66
P39023	RPL3	60S ribosomal protein L3 OS=Homo sapiens OX=9606 GN=RPL3 PE=1 SV=2	27	11	15	11	403	46.1	10.18
P62888	RPL30	60S ribosomal protein L30 OS=Homo sapiens OX=9606 GN=RPL30 PE=1 SV=2	66	6	11	6	115	12.8	9.63
P62899	RPL31	60S ribosomal protein L31 OS=Homo sapiens OX=9606 GN=RPL31 PE=1 SV=1	37	5	6	5	125	14.5	10.54
P62910	RPL32	60S ribosomal protein L32 OS=Homo sapiens OX=9606 GN=RPL32 PE=1 SV=2	39	5	6	5	135	15.9	11.33
P49207	RPL34	60S ribosomal protein L34 OS=Homo sapiens OX=9606 GN=RPL34 PE=1 SV=3	30	5	5	5	117	13.3	11.47
P42766	RPL35	60S ribosomal protein L35 OS=Homo sapiens OX=9606 GN=RPL35 PE=1 SV=2	15	2	3	2	123	14.5	11.05
P18077	RPL35A	60S ribosomal protein L35a OS=Homo sapiens OX=9606 GN=RPL35A PE=1 SV=2	30	4	5	4	110	12.5	11.06
Q9Y3U8	RPL36	60S ribosomal protein L36 OS=Homo sapiens OX=9606 GN=RPL36 PE=1 SV=3	30	4	4	4	105	12.2	11.59
P83881	RPL36A	60S ribosomal protein L36a OS=Homo sapiens OX=9606 GN=RPL36A PE=1 SV=2	16	2	2	1	106	12.4	10.58
Q969Q0	RPL36AL	60S ribosomal protein L36a-like OS=Homo sapiens OX=9606 GN=RPL36AL PE=1 SV=3	16	2	2	1	106	12.5	10.65
P61513	RPL37A	60S ribosomal protein L37a OS=Homo sapiens OX=9606 GN=RPL37A PE=1 SV=2	59	5	9	5	92	10.3	10.43
P63173	RPL38	60S ribosomal protein L38 OS=Homo sapiens OX=9606 GN=RPL38 PE=1 SV=2	39	3	4	3	70	8.2	10.1
P36578	RPL4	60S ribosomal protein L4 OS=Homo sapiens OX=9606 GN=RPL4 PE=1 SV=5	31	13	19	13	427	47.7	11.06
P46777	RPL5	60S ribosomal protein L5 OS=Homo sapiens OX=9606 GN=RPL5 PE=1 SV=3	22	5	7	5	297	34.3	9.72
Q02878	RPL6	60S ribosomal protein L6 OS=Homo sapiens OX=9606 GN=RPL6 PE=1 SV=3	29	10	12	10	288	32.7	10.58
P18124	RPL7	60S ribosomal protein L7 OS=Homo sapiens OX=9606 GN=RPL7 PE=1 SV=1	34	9	14	9	248	29.2	10.65
P62424	RPL7A	60S ribosomal protein L7a OS=Homo sapiens OX=9606 GN=RPL7A PE=1 SV=2	26	7	10	7	266	30	10.61
Q6DKI1	RPL7L1	60S ribosomal protein L7-like 1 OS=Homo sapiens OX=9606 GN=RPL7L1 PE=1 SV=2	6	1	1	1	255	29.7	10.52
P62917	RPL8	60S ribosomal protein L8 OS=Homo sapiens OX=9606 GN=RPL8 PE=1 SV=2	25	7	8	7	257	28	11.03
P32969	RPL9	60S ribosomal protein L9 OS=Homo sapiens OX=9606 GN=RPL9 PE=1 SV=1	31	4	6	4	192	21.9	9.95
Q9Y221	NIP7	60S ribosome subunit biogenesis protein NIP7 homolog OS=Homo sapiens OX=9606 GN=NIP7 PE=1 SV=1	11	2	2	2	180	20.4	8.51
Q16875	PFKFB3	6-phosphofructo-2-kinase/fructose-2,6-bisphosphatase 3 OS=Homo sapiens OX=9606 GN=PFKFB3 PE=1 SV=1	3	2	2	2	520	59.6	8.21
P24752	ACAT1	Acetyl-CoA acetyltransferase, mitochondrial OS=Homo sapiens OX=9606 GN=ACAT1 PE=1 SV=1	3	1	1	1	427	45.2	8.85
Q8N556	AFAP1	Actin filament-associated protein 1 OS=Homo sapiens OX=9606 GN=AFAP1 PE=1 SV=2	1	1	1	1	730	80.7	8.68
P68032	ACTC1	Actin, alpha cardiac muscle 1 OS=Homo sapiens OX=9606 GN=ACTC1 PE=1 SV=1	37	12	155	3	377	42	5.39
P63261	ACTG1	Actin, cytoplasmic 2 OS=Homo sapiens OX=9606 GN=ACTG1 PE=1 SV=1	73	19	263	9	375	41.8	5.48
O14639	ABLIM1	Actin-binding LIM protein 1 OS=Homo sapiens OX=9606 GN=ABLIM1 PE=1 SV=3	14	10	11	10	778	87.6	8.59
P61160	ACTR2	Actin-related protein 2 OS=Homo sapiens OX=9606 GN=ACTR2 PE=1 SV=1	6	2	2	2	394	44.7	6.74
O15143	ARPC1B	Actin-related protein 2/3 complex subunit 1B OS=Homo sapiens OX=9606 GN=ARPC1B PE=1 SV=3	15	5	5	5	372	40.9	8.35
O15144	ARPC2	Actin-related protein 2/3 complex subunit 2 OS=Homo sapiens OX=9606 GN=ARPC2 PE=1 SV=1	16	4	5	4	300	34.3	7.36
O15145	ARPC3	Actin-related protein 2/3 complex subunit 3 OS=Homo sapiens OX=9606 GN=ARPC3 PE=1 SV=3	6	1	1	1	178	20.5	8.59
P59998	ARPC4	Actin-related protein 2/3 complex subunit 4 OS=Homo sapiens OX=9606 GN=ARPC4 PE=1 SV=3	21	4	4	4	168	19.7	8.43
O15511	ARPC5	Actin-related protein 2/3 complex subunit 5 OS=Homo sapiens OX=9606 GN=ARPC5 PE=1 SV=3	13	2	2	2	151	16.3	5.67
Q9BPX5	ARPC5L	Actin-related protein 2/3 complex subunit 5-like protein OS=Homo sapiens OX=9606 GN=ARPC5L PE=1 SV=1	16	2	2	2	153	16.9	6.6
P61158	ACTR3	Actin-related protein 3 OS=Homo sapiens OX=9606 GN=ACTR3 PE=1 SV=3	20	7	7	7	418	47.3	5.88
P53999	SUB1	Activated RNA polymerase II transcriptional coactivator p15 OS=Homo sapiens OX=9606 GN=SUB1 PE=1 SV=3	9	1	1	1	127	14.4	9.6
Q9Y305	ACOT9	Acyl-coenzyme A thioesterase 9, mitochondrial OS=Homo sapiens OX=9606 GN=ACOT9 PE=1 SV=2	4	2	2	2	439	49.9	8.6
P12235	SLC25A4	ADP/ATP translocase 1 OS=Homo sapiens OX=9606 GN=SLC25A4 PE=1 SV=4	21	7	8	1	298	33	9.76
P05141	SLC25A5	ADP/ATP translocase 2 OS=Homo sapiens OX=9606 GN=SLC25A5 PE=1 SV=7	36	11	15	3	298	32.8	9.69
P12236	SLC25A6	ADP/ATP translocase 3 OS=Homo sapiens OX=9606 GN=SLC25A6 PE=1 SV=4	28	9	11	1	298	32.8	9.74
P61204	ARF3	ADP-ribosylation factor 3 OS=Homo sapiens OX=9606 GN=ARF3 PE=1 SV=2	10	2	2	2	181	20.6	7.43
P18085	ARF4	ADP-ribosylation factor 4 OS=Homo sapiens OX=9606 GN=ARF4 PE=1 SV=3	4	1	1	1	180	20.5	7.14
P40616	ARL1	ADP-ribosylation factor-like protein 1 OS=Homo sapiens OX=9606 GN=ARL1 PE=1 SV=1	6	1	1	1	181	20.4	5.72
Q9Y2D5	AKAP2	A-kinase anchor protein 2 OS=Homo sapiens OX=9606 GN=AKAP2 PE=1 SV=3	2	2	2	2	859	94.6	5.11
P02768	ALB	Albumin OS=Homo sapiens OX=9606 GN=ALB PE=1 SV=2	43	27	38	27	609	69.3	6.28
P51648	ALDH3A2	Aldehyde dehydrogenase family 3 member A2 OS=Homo sapiens OX=9606 GN=ALDH3A2 PE=1 SV=1	2	1	1	1	485	54.8	7.88
P30838	ALDH3A1	Aldehyde dehydrogenase, dimeric NADP-preferring OS=Homo sapiens OX=9606 GN=ALDH3A1 PE=1 SV=3	4	2	2	2	453	50.4	6.54
P05091	ALDH2	Aldehyde dehydrogenase, mitochondrial OS=Homo sapiens OX=9606 GN=ALDH2 PE=1 SV=2	5	3	3	1	517	56.3	7.05
O60218	AKR1B10	Aldo-keto reductase family 1 member B10 OS=Homo sapiens OX=9606 GN=AKR1B10 PE=1 SV=2	13	4	4	4	316	36	7.84
P42330	AKR1C3	Aldo-keto reductase family 1 member C3 OS=Homo sapiens OX=9606 GN=AKR1C3 PE=1 SV=4	5	2	2	2	323	36.8	7.94
P00325	ADH1B	All-trans-retinol dehydrogenase [NAD(+)] ADH1B OS=Homo sapiens OX=9606 GN=ADH1B PE=1 SV=2	6	2	2	2	375	39.8	8.29
P12814	ACTN1	Alpha-actinin-1 OS=Homo sapiens OX=9606 GN=ACTN1 PE=1 SV=2	30	24	41	15	892	103	5.41
O43707	ACTN4	Alpha-actinin-4 OS=Homo sapiens OX=9606 GN=ACTN4 PE=1 SV=2	53	40	73	31	911	104.8	5.44
P06733	ENO1	Alpha-enolase OS=Homo sapiens OX=9606 GN=ENO1 PE=1 SV=2	12	4	5	4	434	47.1	7.39
Q16352	INA	Alpha-internexin OS=Homo sapiens OX=9606 GN=INA PE=1 SV=2	44	21	26	20	499	55.4	5.4
Q9P0K7	RAI14	Ankycorbin OS=Homo sapiens OX=9606 GN=RAI14 PE=1 SV=2	6	5	5	5	980	110	6.21
A6QL64	ANKRD36	Ankyrin repeat domain-containing protein 36A OS=Homo sapiens OX=9606 GN=ANKRD36 PE=2 SV=4	0	1	1	1	1915	214.4	8.7
P04083	ANXA1	Annexin A1 OS=Homo sapiens OX=9606 GN=ANXA1 PE=1 SV=2	7	2	2	2	346	38.7	7.02
Q9UJ72	ANXA10	Annexin A10 OS=Homo sapiens OX=9606 GN=ANXA10 PE=1 SV=3	3	1	1	1	324	37.3	5.33
P07355	ANXA2	Annexin A2 OS=Homo sapiens OX=9606 GN=ANXA2 PE=1 SV=2	66	23	39	23	339	38.6	7.75
P08758	ANXA5	Annexin A5 OS=Homo sapiens OX=9606 GN=ANXA5 PE=1 SV=2	5	2	2	2	320	35.9	5.05
O95994	AGR2	Anterior gradient protein 2 homolog OS=Homo sapiens OX=9606 GN=AGR2 PE=1 SV=1	26	4	6	4	175	20	9
O95782	AP2A1	AP-2 complex subunit alpha-1 OS=Homo sapiens OX=9606 GN=AP2A1 PE=1 SV=3	1	1	1	1	977	107.5	7.03
P63010	AP2B1	AP-2 complex subunit beta OS=Homo sapiens OX=9606 GN=AP2B1 PE=1 SV=1	5	4	4	4	937	104.5	5.38
Q96CW1	AP2M1	AP-2 complex subunit mu OS=Homo sapiens OX=9606 GN=AP2M1 PE=1 SV=2	11	4	4	4	435	49.6	9.54
P53680	AP2S1	AP-2 complex subunit sigma OS=Homo sapiens OX=9606 GN=AP2S1 PE=1 SV=2	5	1	1	1	142	17	6.18
P02647	APOA1	Apolipoprotein A-I OS=Homo sapiens OX=9606 GN=APOA1 PE=1 SV=1	5	1	1	1	267	30.8	5.76
P02652	APOA2	Apolipoprotein A-II OS=Homo sapiens OX=9606 GN=APOA2 PE=1 SV=1	9	1	1	1	100	11.2	6.62
O95831	AIFM1	Apoptosis-inducing factor 1, mitochondrial OS=Homo sapiens OX=9606 GN=AIFM1 PE=1 SV=1	4	2	2	2	613	66.9	8.95
Q9UKV3	ACIN1	Apoptotic chromatin condensation inducer in the nucleus OS=Homo sapiens OX=9606 GN=ACIN1 PE=1 SV=2	3	3	3	3	1341	151.8	6.43
P05089	ARG1	Arginase-1 OS=Homo sapiens OX=9606 GN=ARG1 PE=1 SV=2	3	1	1	1	322	34.7	7.21
Q9NWB6	ARGLU1	Arginine and glutamate-rich protein 1 OS=Homo sapiens OX=9606 GN=ARGLU1 PE=1 SV=1	8	3	4	3	273	33.2	10.35
Q12797	ASPH	Aspartyl/asparaginyl beta-hydroxylase OS=Homo sapiens OX=9606 GN=ASPH PE=1 SV=3	23	15	19	15	758	85.8	5.01
Q8WWM7	ATXN2L	Ataxin-2-like protein OS=Homo sapiens OX=9606 GN=ATXN2L PE=1 SV=2	1	1	1	1	1075	113.3	8.59
P48201	ATP5MC3	ATP synthase F(0) complex subunit C3, mitochondrial OS=Homo sapiens OX=9606 GN=ATP5MC3 PE=1 SV=1	5	1	3	1	142	14.7	9.45
Q96IX5	ATP5MK	ATP synthase membrane subunit K, mitochondrial OS=Homo sapiens OX=9606 GN=ATP5MK PE=1 SV=1	26	1	1	1	58	6.5	9.76
P25705	ATP5F1A	ATP synthase subunit alpha, mitochondrial OS=Homo sapiens OX=9606 GN=ATP5F1A PE=1 SV=1	19	10	11	10	553	59.7	9.13
P06576	ATP5F1B	ATP synthase subunit beta, mitochondrial OS=Homo sapiens OX=9606 GN=ATP5F1B PE=1 SV=3	16	6	7	6	529	56.5	5.4
P30049	ATP5F1D	ATP synthase subunit delta, mitochondrial OS=Homo sapiens OX=9606 GN=ATP5F1D PE=1 SV=2	8	1	1	1	168	17.5	5.49
P56385	ATP5ME	ATP synthase subunit e, mitochondrial OS=Homo sapiens OX=9606 GN=ATP5ME PE=1 SV=2	14	1	1	1	69	7.9	9.35
P56134	ATP5MF	ATP synthase subunit f, mitochondrial OS=Homo sapiens OX=9606 GN=ATP5MF PE=1 SV=3	14	1	1	1	94	10.9	9.67
O75964	ATP5MG	ATP synthase subunit g, mitochondrial OS=Homo sapiens OX=9606 GN=ATP5MG PE=1 SV=3	13	1	1	1	103	11.4	9.64
P36542	ATP5F1C	ATP synthase subunit gamma, mitochondrial OS=Homo sapiens OX=9606 GN=ATP5F1C PE=1 SV=1	22	6	8	6	298	33	9.22
P48047	ATP5PO	ATP synthase subunit O, mitochondrial OS=Homo sapiens OX=9606 GN=ATP5PO PE=1 SV=1	26	4	5	4	213	23.3	9.96
Q9NVI7	ATAD3A	ATPase family AAA domain-containing protein 3A OS=Homo sapiens OX=9606 GN=ATAD3A PE=1 SV=2	11	6	6	6	634	71.3	8.98
P28288	ABCD3	ATP-binding cassette sub-family D member 3 OS=Homo sapiens OX=9606 GN=ABCD3 PE=1 SV=1	3	2	2	2	659	75.4	9.36
Q8NE71	ABCF1	ATP-binding cassette sub-family F member 1 OS=Homo sapiens OX=9606 GN=ABCF1 PE=1 SV=2	3	2	2	2	845	95.9	6.8
P53396	ACLY	ATP-citrate synthase OS=Homo sapiens OX=9606 GN=ACLY PE=1 SV=3	1	1	1	1	1101	120.8	7.33
Q08211	DHX9	ATP-dependent RNA helicase A OS=Homo sapiens OX=9606 GN=DHX9 PE=1 SV=4	14	14	15	14	1270	140.9	6.84
Q92499	DDX1	ATP-dependent RNA helicase DDX1 OS=Homo sapiens OX=9606 GN=DDX1 PE=1 SV=2	2	1	1	1	740	82.4	7.23
Q9NVP1	DDX18	ATP-dependent RNA helicase DDX18 OS=Homo sapiens OX=9606 GN=DDX18 PE=1 SV=2	6	3	3	3	670	75.4	9.5
Q9GZR7	DDX24	ATP-dependent RNA helicase DDX24 OS=Homo sapiens OX=9606 GN=DDX24 PE=1 SV=1	5	3	4	3	859	96.3	9.06
O00571	DDX3X	ATP-dependent RNA helicase DDX3X OS=Homo sapiens OX=9606 GN=DDX3X PE=1 SV=3	10	7	7	6	662	73.2	7.18
Q9BQ39	DDX50	ATP-dependent RNA helicase DDX50 OS=Homo sapiens OX=9606 GN=DDX50 PE=1 SV=1	6	4	6	2	737	82.5	9.17
Q8TDD1	DDX54	ATP-dependent RNA helicase DDX54 OS=Homo sapiens OX=9606 GN=DDX54 PE=1 SV=2	6	4	4	4	881	98.5	10.02
Q7L2E3	DHX30	ATP-dependent RNA helicase DHX30 OS=Homo sapiens OX=9606 GN=DHX30 PE=1 SV=1	1	2	2	2	1194	133.9	8.78
O95816	BAG2	BAG family molecular chaperone regulator 2 OS=Homo sapiens OX=9606 GN=BAG2 PE=1 SV=1	16	3	3	3	211	23.8	6.7
O75531	BANF1	Barrier-to-autointegration factor OS=Homo sapiens OX=9606 GN=BANF1 PE=1 SV=1	35	2	2	2	89	10.1	6.09
Q9NYF8	BCLAF1	Bcl-2-associated transcription factor 1 OS=Homo sapiens OX=9606 GN=BCLAF1 PE=1 SV=2	13	10	11	9	920	106.1	9.98
Q562R1	ACTBL2	Beta-actin-like protein 2 OS=Homo sapiens OX=9606 GN=ACTBL2 PE=1 SV=2	16	5	65	1	376	42	5.59
P42025	ACTR1B	Beta-centractin OS=Homo sapiens OX=9606 GN=ACTR1B PE=1 SV=1	3	1	1	1	376	42.3	6.4
P16278	GLB1	Beta-galactosidase OS=Homo sapiens OX=9606 GN=GLB1 PE=1 SV=2	2	1	1	1	677	76	6.57
P80723	BASP1	Brain acid soluble protein 1 OS=Homo sapiens OX=9606 GN=BASP1 PE=1 SV=2	12	1	1	1	227	22.7	4.63
Q9NXV2	KCTD5	BTB/POZ domain-containing protein KCTD5 OS=Homo sapiens OX=9606 GN=KCTD5 PE=1 SV=1	19	3	3	3	234	26.1	6.24
O43670	ZNF207	BUB3-interacting and GLEBS motif-containing protein ZNF207 OS=Homo sapiens OX=9606 GN=ZNF207 PE=1 SV=1	4	2	2	2	478	50.7	9.1
P12830	CDH1	Cadherin-1 OS=Homo sapiens OX=9606 GN=CDH1 PE=1 SV=3	2	1	1	1	882	97.4	4.73
P19022	CDH2	Cadherin-2 OS=Homo sapiens OX=9606 GN=CDH2 PE=1 SV=4	2	1	1	1	906	99.7	4.81
Q8IWX8	CHERP	Calcium homeostasis endoplasmic reticulum protein OS=Homo sapiens OX=9606 GN=CHERP PE=1 SV=3	2	2	2	2	916	103.6	9.04
Q9UJS0	SLC25A13	Calcium-binding mitochondrial carrier protein Aralar2 OS=Homo sapiens OX=9606 GN=SLC25A13 PE=1 SV=2	5	3	3	3	675	74.1	8.62
Q05682	CALD1	Caldesmon OS=Homo sapiens OX=9606 GN=CALD1 PE=1 SV=3	15	11	11	11	793	93.2	5.66
P0DP24	CALM2	Calmodulin-2 OS=Homo sapiens OX=9606 GN=CALM2 PE=1 SV=1	58	11	39	11	149	16.8	4.22
Q9NZT1	CALML5	Calmodulin-like protein 5 OS=Homo sapiens OX=9606 GN=CALML5 PE=1 SV=2	44	5	6	5	146	15.9	4.44
P27797	CALR	Calreticulin OS=Homo sapiens OX=9606 GN=CALR PE=1 SV=1	7	3	3	3	417	48.1	4.44
O43852	CALU	Calumenin OS=Homo sapiens OX=9606 GN=CALU PE=1 SV=2	35	9	11	9	315	37.1	4.64
Q14444	CAPRIN1	Caprin-1 OS=Homo sapiens OX=9606 GN=CAPRIN1 PE=1 SV=2	6	4	4	4	709	78.3	5.25
P00918	CA2	Carbonic anhydrase 2 OS=Homo sapiens OX=9606 GN=CA2 PE=1 SV=2	8	2	2	2	260	29.2	7.4
P67870	CSNK2B	Casein kinase II subunit beta OS=Homo sapiens OX=9606 GN=CSNK2B PE=1 SV=1	5	1	1	1	215	24.9	5.55
P31944	CASP14	Caspase-14 OS=Homo sapiens OX=9606 GN=CASP14 PE=1 SV=2	4	1	1	1	242	27.7	5.58
P04040	CAT	Catalase OS=Homo sapiens OX=9606 GN=CAT PE=1 SV=3	2	1	1	1	527	59.7	7.39
P35221	CTNNA1	Catenin alpha-1 OS=Homo sapiens OX=9606 GN=CTNNA1 PE=1 SV=1	8	6	6	6	906	100	6.29
P35222	CTNNB1	Catenin beta-1 OS=Homo sapiens OX=9606 GN=CTNNB1 PE=1 SV=1	6	4	5	2	781	85.4	5.86
O60716	CTNND1	Catenin delta-1 OS=Homo sapiens OX=9606 GN=CTNND1 PE=1 SV=1	3	3	3	3	968	108.1	6.23
P07339	CTSD	Cathepsin D OS=Homo sapiens OX=9606 GN=CTSD PE=1 SV=1	2	1	1	1	412	44.5	6.54
Q6NZI2	CAVIN1	Caveolae-associated protein 1 OS=Homo sapiens OX=9606 GN=CAVIN1 PE=1 SV=1	21	6	9	6	390	43.5	5.6
O95810	CAVIN2	Caveolae-associated protein 2 OS=Homo sapiens OX=9606 GN=CAVIN2 PE=1 SV=3	3	1	1	1	425	47.1	5.21
Q969G5	CAVIN3	Caveolae-associated protein 3 OS=Homo sapiens OX=9606 GN=CAVIN3 PE=1 SV=3	4	1	1	1	261	27.7	6.43
Q03135	CAV1	Caveolin-1 OS=Homo sapiens OX=9606 GN=CAV1 PE=1 SV=4	17	3	5	3	178	20.5	6.02
P51636	CAV2	Caveolin-2 OS=Homo sapiens OX=9606 GN=CAV2 PE=1 SV=2	21	2	2	2	162	18.3	5.27
P16070	CD44	CD44 antigen OS=Homo sapiens OX=9606 GN=CD44 PE=1 SV=3	2	1	1	1	742	81.5	5.33
P13987	CD59	CD59 glycoprotein OS=Homo sapiens OX=9606 GN=CD59 PE=1 SV=1	23	3	4	3	128	14.2	6.48
P60953	CDC42	Cell division control protein 42 homolog OS=Homo sapiens OX=9606 GN=CDC42 PE=1 SV=2	11	2	2	2	191	21.2	6.55
Q99459	CDC5L	Cell division cycle 5-like protein OS=Homo sapiens OX=9606 GN=CDC5L PE=1 SV=2	5	3	3	3	802	92.2	8.18
Q8IX12	CCAR1	Cell division cycle and apoptosis regulator protein 1 OS=Homo sapiens OX=9606 GN=CCAR1 PE=1 SV=2	3	2	2	2	1150	132.7	5.76
Q9NX58	LYAR	Cell growth-regulating nucleolar protein OS=Homo sapiens OX=9606 GN=LYAR PE=1 SV=2	3	1	1	1	379	43.6	9.54
P62633	CNBP	Cellular nucleic acid-binding protein OS=Homo sapiens OX=9606 GN=CNBP PE=1 SV=1	5	1	1	1	177	19.5	7.71
Q7Z7K6	CENPV	Centromere protein V OS=Homo sapiens OX=9606 GN=CENPV PE=1 SV=1	5	1	1	1	275	29.9	9.73
O00299	CLIC1	Chloride intracellular channel protein 1 OS=Homo sapiens OX=9606 GN=CLIC1 PE=1 SV=4	5	1	1	1	241	26.9	5.17
Q8IXM2	BAP18	Chromatin complexes subunit BAP18 OS=Homo sapiens OX=9606 GN=BAP18 PE=1 SV=1	17	1	1	1	172	17.9	7.33
Q9Y3Y2	CHTOP	Chromatin target of PRMT1 protein OS=Homo sapiens OX=9606 GN=CHTOP PE=1 SV=2	16	4	5	4	248	26.4	12.23
Q9ULG1	INO80	Chromatin-remodeling ATPase INO80 OS=Homo sapiens OX=9606 GN=INO80 PE=1 SV=2	0	1	1	1	1556	176.6	9.5
Q13185	CBX3	Chromobox protein homolog 3 OS=Homo sapiens OX=9606 GN=CBX3 PE=1 SV=4	21	3	3	3	183	20.8	5.33
Q12873	CHD3	Chromodomain-helicase-DNA-binding protein 3 OS=Homo sapiens OX=9606 GN=CHD3 PE=1 SV=3	1	1	1	1	2000	226.5	7.3
Q00610	CLTC	Clathrin heavy chain 1 OS=Homo sapiens OX=9606 GN=CLTC PE=1 SV=5	14	20	20	20	1675	191.5	5.69
Q14677	CLINT1	Clathrin interactor 1 OS=Homo sapiens OX=9606 GN=CLINT1 PE=1 SV=1	2	1	1	1	625	68.2	6.42
P09496	CLTA	Clathrin light chain A OS=Homo sapiens OX=9606 GN=CLTA PE=1 SV=1	6	2	2	2	248	27.1	4.51
P09497	CLTB	Clathrin light chain B OS=Homo sapiens OX=9606 GN=CLTB PE=1 SV=1	4	1	1	1	229	25.2	4.64
Q10570	CPSF1	Cleavage and polyadenylation specificity factor subunit 1 OS=Homo sapiens OX=9606 GN=CPSF1 PE=1 SV=2	1	1	1	1	1443	160.8	6.4
O43809	NUDT21	Cleavage and polyadenylation specificity factor subunit 5 OS=Homo sapiens OX=9606 GN=NUDT21 PE=1 SV=1	15	4	4	4	227	26.2	8.82
Q16630	CPSF6	Cleavage and polyadenylation specificity factor subunit 6 OS=Homo sapiens OX=9606 GN=CPSF6 PE=1 SV=2	5	2	2	2	551	59.2	7.15
Q8N684	CPSF7	Cleavage and polyadenylation specificity factor subunit 7 OS=Homo sapiens OX=9606 GN=CPSF7 PE=1 SV=1	2	1	1	1	471	52	8
P33240	CSTF2	Cleavage stimulation factor subunit 2 OS=Homo sapiens OX=9606 GN=CSTF2 PE=1 SV=1	2	1	1	1	577	60.9	6.83
Q99417	MYCBP	c-Myc-binding protein OS=Homo sapiens OX=9606 GN=MYCBP PE=1 SV=3	11	1	1	1	103	12	5.91
P53621	COPA	Coatomer subunit alpha OS=Homo sapiens OX=9606 GN=COPA PE=1 SV=2	6	7	7	7	1224	138.3	7.66
P48444	ARCN1	Coatomer subunit delta OS=Homo sapiens OX=9606 GN=ARCN1 PE=1 SV=1	2	1	1	1	511	57.2	6.21
O14579	COPE	Coatomer subunit epsilon OS=Homo sapiens OX=9606 GN=COPE PE=1 SV=3	11	2	2	2	308	34.5	5.12
P23528	CFL1	Cofilin-1 OS=Homo sapiens OX=9606 GN=CFL1 PE=1 SV=3	36	6	8	4	166	18.5	8.09
Q9Y281	CFL2	Cofilin-2 OS=Homo sapiens OX=9606 GN=CFL2 PE=1 SV=1	20	4	5	2	166	18.7	7.88
Q6PK04	CCDC137	Coiled-coil domain-containing protein 137 OS=Homo sapiens OX=9606 GN=CCDC137 PE=1 SV=1	3	1	1	1	289	33.2	10.93
Q9H6F5	CCDC86	Coiled-coil domain-containing protein 86 OS=Homo sapiens OX=9606 GN=CCDC86 PE=1 SV=1	5	2	2	2	360	40.2	10.33
Q96BP2	CHCHD1	Coiled-coil-helix-coiled-coil-helix domain-containing protein 1 OS=Homo sapiens OX=9606 GN=CHCHD1 PE=1 SV=1	14	1	1	1	118	13.5	10.21
P38432	COIL	Coilin OS=Homo sapiens OX=9606 GN=COIL PE=1 SV=1	2	1	1	1	576	62.6	9.07
P02452	COL1A1	Collagen alpha-1(I) chain OS=Homo sapiens OX=9606 GN=COL1A1 PE=1 SV=5	1	1	1	1	1464	138.9	5.8
P12109	COL6A1	Collagen alpha-1(VI) chain OS=Homo sapiens OX=9606 GN=COL6A1 PE=1 SV=3	4	3	3	3	1028	108.5	5.43
P39060	COL18A1	Collagen alpha-1(XVIII) chain OS=Homo sapiens OX=9606 GN=COL18A1 PE=1 SV=5	1	2	2	2	1754	178.1	6.01
P12110	COL6A2	Collagen alpha-2(VI) chain OS=Homo sapiens OX=9606 GN=COL6A2 PE=1 SV=4	1	1	1	1	1019	108.5	6.21
P12111	COL6A3	Collagen alpha-3(VI) chain OS=Homo sapiens OX=9606 GN=COL6A3 PE=1 SV=5	2	5	5	5	3177	343.5	6.68
Q07021	C1QBP	Complement component 1 Q subcomponent-binding protein, mitochondrial OS=Homo sapiens OX=9606 GN=C1QBP PE=1 SV=1	10	3	3	3	282	31.3	4.84
Q9NZB2	FAM120A	Constitutive coactivator of PPAR-gamma-like protein 1 OS=Homo sapiens OX=9606 GN=FAM120A PE=1 SV=2	2	2	2	2	1118	121.8	8.88
Q12860	CNTN1	Contactin-1 OS=Homo sapiens OX=9606 GN=CNTN1 PE=1 SV=1	1	1	1	1	1018	113.2	5.9
Q9NQ92	COPRS	Coordinator of PRMT5 and differentiation stimulator OS=Homo sapiens OX=9606 GN=COPRS PE=1 SV=3	16	2	2	2	184	20.1	4.18
Q15517	CDSN	Corneodesmosin OS=Homo sapiens OX=9606 GN=CDSN PE=1 SV=3	3	1	1	1	529	51.5	8.35
Q9ULV4	CORO1C	Coronin-1C OS=Homo sapiens OX=9606 GN=CORO1C PE=1 SV=1	27	15	19	15	474	53.2	7.08
P12277	CKB	Creatine kinase B-type OS=Homo sapiens OX=9606 GN=CKB PE=1 SV=1	25	6	6	6	381	42.6	5.59
P06493	CDK1	Cyclin-dependent kinase 1 OS=Homo sapiens OX=9606 GN=CDK1 PE=1 SV=3	5	1	1	1	297	34.1	8.4
P50750	CDK9	Cyclin-dependent kinase 9 OS=Homo sapiens OX=9606 GN=CDK9 PE=1 SV=3	3	1	1	1	372	42.8	8.79
P01040	CSTA	Cystatin-A OS=Homo sapiens OX=9606 GN=CSTA PE=1 SV=1	18	1	1	1	98	11	5.5
P21291	CSRP1	Cysteine and glycine-rich protein 1 OS=Homo sapiens OX=9606 GN=CSRP1 PE=1 SV=3	16	2	2	2	193	20.6	8.57
Q9Y697	NFS1	Cysteine desulfurase, mitochondrial OS=Homo sapiens OX=9606 GN=NFS1 PE=1 SV=3	3	1	1	1	457	50.2	8.31
O43169	CYB5B	Cytochrome b5 type B OS=Homo sapiens OX=9606 GN=CYB5B PE=1 SV=3	8	1	1	1	150	16.7	4.97
P22695	UQCRC2	Cytochrome b-c1 complex subunit 2, mitochondrial OS=Homo sapiens OX=9606 GN=UQCRC2 PE=1 SV=3	9	3	3	3	453	48.4	8.63
O14949	UQCRQ	Cytochrome b-c1 complex subunit 8 OS=Homo sapiens OX=9606 GN=UQCRQ PE=1 SV=4	9	1	1	1	82	9.9	10.08
Q9UDW1	UQCR10	Cytochrome b-c1 complex subunit 9 OS=Homo sapiens OX=9606 GN=UQCR10 PE=1 SV=3	11	1	1	1	63	7.3	9.47
P00403	MT-CO2	Cytochrome c oxidase subunit 2 OS=Homo sapiens OX=9606 GN=MT-CO2 PE=1 SV=1	4	1	1	1	227	25.5	4.82
P13073	COX4I1	Cytochrome c oxidase subunit 4 isoform 1, mitochondrial OS=Homo sapiens OX=9606 GN=COX4I1 PE=1 SV=1	5	1	1	1	169	19.6	9.51
P10606	COX5B	Cytochrome c oxidase subunit 5B, mitochondrial OS=Homo sapiens OX=9606 GN=COX5B PE=1 SV=2	9	1	1	1	129	13.7	8.81
P08574	CYC1	Cytochrome c1, heme protein, mitochondrial OS=Homo sapiens OX=9606 GN=CYC1 PE=1 SV=3	2	1	1	1	325	35.4	9
Q07065	CKAP4	Cytoskeleton-associated protein 4 OS=Homo sapiens OX=9606 GN=CKAP4 PE=1 SV=2	31	16	22	16	602	66	5.92
Q69YQ0	SPECC1L	Cytospin-A OS=Homo sapiens OX=9606 GN=SPECC1L PE=1 SV=2	4	4	4	4	1117	124.5	5.72
Q5M775	SPECC1	Cytospin-B OS=Homo sapiens OX=9606 GN=SPECC1 PE=1 SV=1	1	1	1	1	1068	118.5	6.7
Q5BKZ1	ZNF326	DBIRD complex subunit ZNF326 OS=Homo sapiens OX=9606 GN=ZNF326 PE=1 SV=2	4	2	2	2	582	65.6	5.15
P53355	DAPK1	Death-associated protein kinase 1 OS=Homo sapiens OX=9606 GN=DAPK1 PE=1 SV=6	1	2	2	2	1430	159.9	6.83
P07585	DCN	Decorin OS=Homo sapiens OX=9606 GN=DCN PE=1 SV=1	4	1	1	1	359	39.7	8.54
Q96N67	DOCK7	Dedicator of cytokinesis protein 7 OS=Homo sapiens OX=9606 GN=DOCK7 PE=1 SV=4	0	1	1	1	2140	242.4	6.8
P81605	DCD	Dermcidin OS=Homo sapiens OX=9606 GN=DCD PE=1 SV=2	20	2	2	2	110	11.3	6.54
P17661	DES	Desmin OS=Homo sapiens OX=9606 GN=DES PE=1 SV=3	9	6	19	1	470	53.5	5.27
Q08554	DSC1	Desmocollin-1 OS=Homo sapiens OX=9606 GN=DSC1 PE=1 SV=2	1	1	1	1	894	99.9	5.43
Q02413	DSG1	Desmoglein-1 OS=Homo sapiens OX=9606 GN=DSG1 PE=1 SV=2	5	4	6	4	1049	113.7	5.03
Q14126	DSG2	Desmoglein-2 OS=Homo sapiens OX=9606 GN=DSG2 PE=1 SV=2	4	3	3	3	1118	122.2	5.24
P15924	DSP	Desmoplakin OS=Homo sapiens OX=9606 GN=DSP PE=1 SV=3	4	13	13	13	2871	331.6	6.81
P60981	DSTN	Destrin OS=Homo sapiens OX=9606 GN=DSTN PE=1 SV=3	19	3	4	2	165	18.5	7.85
Q8TDM6	DLG5	Disks large homolog 5 OS=Homo sapiens OX=9606 GN=DLG5 PE=1 SV=4	1	1	1	1	1919	213.7	7.42
P49916	LIG3	DNA ligase 3 OS=Homo sapiens OX=9606 GN=LIG3 PE=1 SV=2	1	1	1	1	1009	112.8	9.01
P54098	POLG	DNA polymerase subunit gamma-1 OS=Homo sapiens OX=9606 GN=POLG PE=1 SV=1	1	1	1	1	1239	139.5	6.9
P25205	MCM3	DNA replication licensing factor MCM3 OS=Homo sapiens OX=9606 GN=MCM3 PE=1 SV=3	1	1	1	1	808	90.9	5.77
P33993	MCM7	DNA replication licensing factor MCM7 OS=Homo sapiens OX=9606 GN=MCM7 PE=1 SV=4	1	1	1	1	719	81.3	6.46
P11387	TOP1	DNA topoisomerase 1 OS=Homo sapiens OX=9606 GN=TOP1 PE=1 SV=2	7	5	5	5	765	90.7	9.31
P78527	PRKDC	DNA-dependent protein kinase catalytic subunit OS=Homo sapiens OX=9606 GN=PRKDC PE=1 SV=3	0	1	1	1	4128	468.8	7.12
O15446	POLR1G	DNA-directed RNA polymerase I subunit RPA34 OS=Homo sapiens OX=9606 GN=POLR1G PE=1 SV=1	5	1	1	1	510	55	8.51
Q9GZS1	POLR1E	DNA-directed RNA polymerase I subunit RPA49 OS=Homo sapiens OX=9606 GN=POLR1E PE=1 SV=3	3	1	1	1	419	47.2	8.94
O15160	POLR1C	DNA-directed RNA polymerases I and III subunit RPAC1 OS=Homo sapiens OX=9606 GN=POLR1C PE=1 SV=1	8	2	2	2	346	39.2	5.5
P31689	DNAJA1	DnaJ homolog subfamily A member 1 OS=Homo sapiens OX=9606 GN=DNAJA1 PE=1 SV=2	3	1	1	1	397	44.8	7.08
Q96EY1	DNAJA3	DnaJ homolog subfamily A member 3, mitochondrial OS=Homo sapiens OX=9606 GN=DNAJA3 PE=1 SV=2	10	4	4	4	480	52.5	9.26
Q9UBS4	DNAJB11	DnaJ homolog subfamily B member 11 OS=Homo sapiens OX=9606 GN=DNAJB11 PE=1 SV=1	9	2	2	2	358	40.5	6.18
Q9NXW2	DNAJB12	DnaJ homolog subfamily B member 12 OS=Homo sapiens OX=9606 GN=DNAJB12 PE=1 SV=5	3	1	2	1	375	41.8	8.69
Q8IXB1	DNAJC10	DnaJ homolog subfamily C member 10 OS=Homo sapiens OX=9606 GN=DNAJC10 PE=1 SV=2	1	1	1	1	793	91	7.18
O60762	DPM1	Dolichol-phosphate mannosyltransferase subunit 1 OS=Homo sapiens OX=9606 GN=DPM1 PE=1 SV=1	8	2	2	2	260	29.6	9.57
P04843	RPN1	Dolichyl-diphosphooligosaccharide--protein glycosyltransferase subunit 1 OS=Homo sapiens OX=9606 GN=RPN1 PE=1 SV=1	1	1	1	1	607	68.5	6.38
P61803	DAD1	Dolichyl-diphosphooligosaccharide--protein glycosyltransferase subunit DAD1 OS=Homo sapiens OX=9606 GN=DAD1 PE=1 SV=3	11	1	1	1	113	12.5	7.08
P49959	MRE11	Double-strand break repair protein MRE11 OS=Homo sapiens OX=9606 GN=MRE11 PE=1 SV=3	1	1	1	1	708	80.5	5.9
O95793	STAU1	Double-stranded RNA-binding protein Staufen homolog 1 OS=Homo sapiens OX=9606 GN=STAU1 PE=1 SV=2	9	4	4	4	577	63.1	9.44
P55265	ADAR	Double-stranded RNA-specific adenosine deaminase OS=Homo sapiens OX=9606 GN=ADAR PE=1 SV=4	8	9	9	9	1226	136	8.65
Q16643	DBN1	Drebrin OS=Homo sapiens OX=9606 GN=DBN1 PE=1 SV=4	42	19	36	19	649	71.4	4.45
Q13561	DCTN2	Dynactin subunit 2 OS=Homo sapiens OX=9606 GN=DCTN2 PE=1 SV=4	10	3	3	3	401	44.2	5.21
Q9UJW0	DCTN4	Dynactin subunit 4 OS=Homo sapiens OX=9606 GN=DCTN4 PE=1 SV=1	5	2	2	2	460	52.3	7.34
P63167	DYNLL1	Dynein light chain 1, cytoplasmic OS=Homo sapiens OX=9606 GN=DYNLL1 PE=1 SV=1	37	2	3	2	89	10.4	7.4
P49792	RANBP2	E3 SUMO-protein ligase RanBP2 OS=Homo sapiens OX=9606 GN=RANBP2 PE=1 SV=2	1	1	1	1	3224	358	6.2
Q9P0J7	KCMF1	E3 ubiquitin-protein ligase KCMF1 OS=Homo sapiens OX=9606 GN=KCMF1 PE=1 SV=2	3	1	1	1	381	41.9	5.66
Q7Z6E9	RBBP6	E3 ubiquitin-protein ligase RBBP6 OS=Homo sapiens OX=9606 GN=RBBP6 PE=1 SV=1	1	2	2	2	1792	201.4	9.64
P19474	TRIM21	E3 ubiquitin-protein ligase TRIM21 OS=Homo sapiens OX=9606 GN=TRIM21 PE=1 SV=1	16	7	9	7	475	54.1	6.38
Q96C19	EFHD2	EF-hand domain-containing protein D2 OS=Homo sapiens OX=9606 GN=EFHD2 PE=1 SV=1	45	11	12	11	240	26.7	5.2
Q15717	ELAVL1	ELAV-like protein 1 OS=Homo sapiens OX=9606 GN=ELAVL1 PE=1 SV=2	10	3	3	3	326	36.1	9.17
P68104	EEF1A1	Elongation factor 1-alpha 1 OS=Homo sapiens OX=9606 GN=EEF1A1 PE=1 SV=1	18	7	9	7	462	50.1	9.01
P24534	EEF1B2	Elongation factor 1-beta OS=Homo sapiens OX=9606 GN=EEF1B2 PE=1 SV=3	6	1	1	1	225	24.7	4.67
P29692	EEF1D	Elongation factor 1-delta OS=Homo sapiens OX=9606 GN=EEF1D PE=1 SV=5	9	1	1	1	281	31.1	5.01
P13639	EEF2	Elongation factor 2 OS=Homo sapiens OX=9606 GN=EEF2 PE=1 SV=4	2	2	2	2	858	95.3	6.83
P49411	TUFM	Elongation factor Tu, mitochondrial OS=Homo sapiens OX=9606 GN=TUFM PE=1 SV=2	33	13	16	13	452	49.5	7.61
P50402	EMD	Emerin OS=Homo sapiens OX=9606 GN=EMD PE=1 SV=1	23	4	4	4	254	29	5.5
P11021	HSPA5	Endoplasmic reticulum chaperone BiP OS=Homo sapiens OX=9606 GN=HSPA5 PE=1 SV=2	27	13	15	11	654	72.3	5.16
P14625	HSP90B1	Endoplasmin OS=Homo sapiens OX=9606 GN=HSP90B1 PE=1 SV=1	10	8	8	7	803	92.4	4.84
P84090	ERH	Enhancer of rudimentary homolog OS=Homo sapiens OX=9606 GN=ERH PE=1 SV=1	38	3	3	3	104	12.3	5.92
Q14244	MAP7	Ensconsin OS=Homo sapiens OX=9606 GN=MAP7 PE=1 SV=1	11	8	8	8	749	84	9.61
O75477	ERLIN1	Erlin-1 OS=Homo sapiens OX=9606 GN=ERLIN1 PE=1 SV=2	3	1	1	1	348	39.1	7.87
Q14240	EIF4A2	Eukaryotic initiation factor 4A-II OS=Homo sapiens OX=9606 GN=EIF4A2 PE=1 SV=2	7	2	2	1	407	46.4	5.48
P38919	EIF4A3	Eukaryotic initiation factor 4A-III OS=Homo sapiens OX=9606 GN=EIF4A3 PE=1 SV=4	19	7	7	6	411	46.8	6.73
P20042	EIF2S2	Eukaryotic translation initiation factor 2 subunit 2 OS=Homo sapiens OX=9606 GN=EIF2S2 PE=1 SV=2	10	3	3	3	333	38.4	5.8
P41091	EIF2S3	Eukaryotic translation initiation factor 2 subunit 3 OS=Homo sapiens OX=9606 GN=EIF2S3 PE=1 SV=3	10	3	3	3	472	51.1	8.4
O00303	EIF3F	Eukaryotic translation initiation factor 3 subunit F OS=Homo sapiens OX=9606 GN=EIF3F PE=1 SV=1	3	1	1	1	357	37.5	5.45
P23588	EIF4B	Eukaryotic translation initiation factor 4B OS=Homo sapiens OX=9606 GN=EIF4B PE=1 SV=2	21	8	8	8	611	69.1	5.73
P63241	EIF5A	Eukaryotic translation initiation factor 5A-1 OS=Homo sapiens OX=9606 GN=EIF5A PE=1 SV=2	5	1	1	1	154	16.8	5.24
O60841	EIF5B	Eukaryotic translation initiation factor 5B OS=Homo sapiens OX=9606 GN=EIF5B PE=1 SV=4	1	1	1	1	1220	138.7	5.49
P56537	EIF6	Eukaryotic translation initiation factor 6 OS=Homo sapiens OX=9606 GN=EIF6 PE=1 SV=1	6	1	1	1	245	26.6	4.68
Q9Y3B2	EXOSC1	Exosome complex component CSL4 OS=Homo sapiens OX=9606 GN=EXOSC1 PE=1 SV=1	8	1	1	1	195	21.4	8.24
Q9NQT5	EXOSC3	Exosome complex component RRP40 OS=Homo sapiens OX=9606 GN=EXOSC3 PE=1 SV=3	5	1	1	1	275	29.6	8.1
Q15024	EXOSC7	Exosome complex component RRP42 OS=Homo sapiens OX=9606 GN=EXOSC7 PE=1 SV=3	8	2	2	2	291	31.8	5.19
Q96B26	EXOSC8	Exosome complex component RRP43 OS=Homo sapiens OX=9606 GN=EXOSC8 PE=1 SV=1	5	1	1	1	276	30	5.3
Q06265	EXOSC9	Exosome complex component RRP45 OS=Homo sapiens OX=9606 GN=EXOSC9 PE=1 SV=3	4	2	2	2	439	48.9	5.29
Q01780	EXOSC10	Exosome component 10 OS=Homo sapiens OX=9606 GN=EXOSC10 PE=1 SV=2	2	1	1	1	885	100.8	8.46
P42285	MTREX	Exosome RNA helicase MTR4 OS=Homo sapiens OX=9606 GN=MTREX PE=1 SV=3	1	1	1	1	1042	117.7	6.52
P15311	EZR	Ezrin OS=Homo sapiens OX=9606 GN=EZR PE=1 SV=4	6	4	4	1	586	69.4	6.27
Q9Y5B9	SUPT16H	FACT complex subunit SPT16 OS=Homo sapiens OX=9606 GN=SUPT16H PE=1 SV=1	1	1	1	1	1047	119.8	5.66
P52907	CAPZA1	F-actin-capping protein subunit alpha-1 OS=Homo sapiens OX=9606 GN=CAPZA1 PE=1 SV=3	41	8	15	8	286	32.9	5.69
P47755	CAPZA2	F-actin-capping protein subunit alpha-2 OS=Homo sapiens OX=9606 GN=CAPZA2 PE=1 SV=3	38	7	10	7	286	32.9	5.85
P47756	CAPZB	F-actin-capping protein subunit beta OS=Homo sapiens OX=9606 GN=CAPZB PE=1 SV=4	44	12	26	12	277	31.3	5.59
Q92945	KHSRP	Far upstream element-binding protein 2 OS=Homo sapiens OX=9606 GN=KHSRP PE=1 SV=4	1	1	1	1	711	73.1	7.3
P49327	FASN	Fatty acid synthase OS=Homo sapiens OX=9606 GN=FASN PE=1 SV=3	0	1	1	1	2511	273.3	6.44
Q8TF61	FBXO41	F-box only protein 41 OS=Homo sapiens OX=9606 GN=FBXO41 PE=2 SV=5	1	1	1	1	875	94.4	8.24
P02794	FTH1	Ferritin heavy chain OS=Homo sapiens OX=9606 GN=FTH1 PE=1 SV=2	4	1	1	1	183	21.2	5.55
P02671	FGA	Fibrinogen alpha chain OS=Homo sapiens OX=9606 GN=FGA PE=1 SV=2	6	4	4	4	866	94.9	6.01
P02675	FGB	Fibrinogen beta chain OS=Homo sapiens OX=9606 GN=FGB PE=1 SV=2	4	2	2	2	491	55.9	8.27
P02679	FGG	Fibrinogen gamma chain OS=Homo sapiens OX=9606 GN=FGG PE=1 SV=3	5	2	2	2	453	51.5	5.62
P02751	FN1	Fibronectin OS=Homo sapiens OX=9606 GN=FN1 PE=1 SV=5	2	3	3	3	2477	272.2	5.5
P21333	FLNA	Filamin-A OS=Homo sapiens OX=9606 GN=FLNA PE=1 SV=4	31	58	71	53	2647	280.6	6.06
O75369	FLNB	Filamin-B OS=Homo sapiens OX=9606 GN=FLNB PE=1 SV=2	24	47	50	42	2602	278	5.73
O75955	FLOT1	Flotillin-1 OS=Homo sapiens OX=9606 GN=FLOT1 PE=1 SV=3	2	1	1	1	427	47.3	7.49
Q14254	FLOT2	Flotillin-2 OS=Homo sapiens OX=9606 GN=FLOT2 PE=1 SV=2	2	1	1	1	428	47	5.25
P51114	FXR1	Fragile X mental retardation syndrome-related protein 1 OS=Homo sapiens OX=9606 GN=FXR1 PE=1 SV=3	6	2	2	2	621	69.7	6.15
P51116	FXR2	Fragile X mental retardation syndrome-related protein 2 OS=Homo sapiens OX=9606 GN=FXR2 PE=1 SV=2	1	1	1	1	673	74.2	6.23
P04075	ALDOA	Fructose-bisphosphate aldolase A OS=Homo sapiens OX=9606 GN=ALDOA PE=1 SV=2	4	1	1	1	364	39.4	8.09
Q5T3I0	GPATCH4	G patch domain-containing protein 4 OS=Homo sapiens OX=9606 GN=GPATCH4 PE=1 SV=2	3	1	1	1	446	50.4	9.63
P09382	LGALS1	Galectin-1 OS=Homo sapiens OX=9606 GN=LGALS1 PE=1 SV=2	24	2	2	2	135	14.7	5.5
Q08380	LGALS3BP	Galectin-3-binding protein OS=Homo sapiens OX=9606 GN=LGALS3BP PE=1 SV=1	16	7	8	7	585	65.3	5.27
Q16666	IFI16	Gamma-interferon-inducible protein 16 OS=Homo sapiens OX=9606 GN=IFI16 PE=1 SV=3	2	1	1	1	785	88.2	9.28
P07098	LIPF	Gastric triacylglycerol lipase OS=Homo sapiens OX=9606 GN=LIPF PE=1 SV=1	17	6	10	6	398	45.2	7.33
P20142	PGC	Gastricsin OS=Homo sapiens OX=9606 GN=PGC PE=1 SV=1	5	2	2	2	388	42.4	4.46
P06396	GSN	Gelsolin OS=Homo sapiens OX=9606 GN=GSN PE=1 SV=1	15	10	14	10	782	85.6	6.28
Q9Y5Q8	GTF3C5	General transcription factor 3C polypeptide 5 OS=Homo sapiens OX=9606 GN=GTF3C5 PE=1 SV=2	6	2	2	2	519	59.5	6.9
P35269	GTF2F1	General transcription factor IIF subunit 1 OS=Homo sapiens OX=9606 GN=GTF2F1 PE=1 SV=2	3	1	1	1	517	58.2	7.49
P11413	G6PD	Glucose-6-phosphate 1-dehydrogenase OS=Homo sapiens OX=9606 GN=G6PD PE=1 SV=4	8	4	4	4	515	59.2	6.84
P47897	QARS1	Glutamine--tRNA ligase OS=Homo sapiens OX=9606 GN=QARS1 PE=1 SV=1	2	1	1	1	775	87.7	7.15
P00390	GSR	Glutathione reductase, mitochondrial OS=Homo sapiens OX=9606 GN=GSR PE=1 SV=2	2	1	1	1	522	56.2	8.5
P04406	GAPDH	Glyceraldehyde-3-phosphate dehydrogenase OS=Homo sapiens OX=9606 GN=GAPDH PE=1 SV=3	17	4	6	4	335	36	8.46
Q5H8A4	PIGG	GPI ethanolamine phosphate transferase 2 OS=Homo sapiens OX=9606 GN=PIGG PE=1 SV=1	1	1	1	1	983	108.1	7.15
P62826	RAN	GTP-binding nuclear protein Ran OS=Homo sapiens OX=9606 GN=RAN PE=1 SV=3	10	2	2	2	216	24.4	7.49
Q9BZE4	GTPBP4	GTP-binding protein 4 OS=Homo sapiens OX=9606 GN=GTPBP4 PE=1 SV=3	7	3	3	3	634	73.9	9.5
Q9NR31	SAR1A	GTP-binding protein SAR1a OS=Homo sapiens OX=9606 GN=SAR1A PE=1 SV=1	6	1	1	1	198	22.4	6.68
P62879	GNB2	Guanine nucleotide-binding protein G(I)/G(S)/G(T) subunit beta-2 OS=Homo sapiens OX=9606 GN=GNB2 PE=1 SV=3	6	2	2	2	340	37.3	6
Q5JWF2	GNAS	Guanine nucleotide-binding protein G(s) subunit alpha isoforms XLas OS=Homo sapiens OX=9606 GN=GNAS PE=1 SV=2	1	1	1	1	1037	111	5.03
Q9BVP2	GNL3	Guanine nucleotide-binding protein-like 3 OS=Homo sapiens OX=9606 GN=GNL3 PE=1 SV=2	3	2	2	2	549	62	9.16
Q9NY12	GAR1	H/ACA ribonucleoprotein complex subunit 1 OS=Homo sapiens OX=9606 GN=GAR1 PE=1 SV=1	4	1	1	1	217	22.3	10.92
Q9NX24	NHP2	H/ACA ribonucleoprotein complex subunit 2 OS=Homo sapiens OX=9606 GN=NHP2 PE=1 SV=1	19	2	2	2	153	17.2	8.22
O60832	DKC1	H/ACA ribonucleoprotein complex subunit DKC1 OS=Homo sapiens OX=9606 GN=DKC1 PE=1 SV=3	9	4	4	4	514	57.6	9.42
P0DMV8	HSPA1A	Heat shock 70 kDa protein 1A OS=Homo sapiens OX=9606 GN=HSPA1A PE=1 SV=1	30	15	21	12	641	70	5.66
P11142	HSPA8	Heat shock cognate 71 kDa protein OS=Homo sapiens OX=9606 GN=HSPA8 PE=1 SV=1	39	22	41	18	646	70.9	5.52
P04792	HSPB1	Heat shock protein beta-1 OS=Homo sapiens OX=9606 GN=HSPB1 PE=1 SV=2	25	4	4	4	205	22.8	6.4
P07900	HSP90AA1	Heat shock protein HSP 90-alpha OS=Homo sapiens OX=9606 GN=HSP90AA1 PE=1 SV=5	8	5	5	1	732	84.6	5.02
P08238	HSP90AB1	Heat shock protein HSP 90-beta OS=Homo sapiens OX=9606 GN=HSP90AB1 PE=1 SV=4	12	8	8	3	724	83.2	5.03
Q9BYK8	HELZ2	Helicase with zinc finger domain 2 OS=Homo sapiens OX=9606 GN=HELZ2 PE=1 SV=6	1	2	2	2	2649	294.5	7.49
P69905	HBA1	Hemoglobin subunit alpha OS=Homo sapiens OX=9606 GN=HBA1 PE=1 SV=2	38	5	13	5	142	15.2	8.68
P68871	HBB	Hemoglobin subunit beta OS=Homo sapiens OX=9606 GN=HBB PE=1 SV=2	82	10	30	5	147	16	7.28
P02042	HBD	Hemoglobin subunit delta OS=Homo sapiens OX=9606 GN=HBD PE=1 SV=2	59	7	16	2	147	16	8.05
P69891	HBG1	Hemoglobin subunit gamma-1 OS=Homo sapiens OX=9606 GN=HBG1 PE=1 SV=2	14	2	3	1	147	16.1	7.2
Q7Z4V5	HDGFL2	Hepatoma-derived growth factor-related protein 2 OS=Homo sapiens OX=9606 GN=HDGFL2 PE=1 SV=1	1	1	1	1	671	74.3	7.49
Q5SSJ5	HP1BP3	Heterochromatin protein 1-binding protein 3 OS=Homo sapiens OX=9606 GN=HP1BP3 PE=1 SV=1	14	7	7	7	553	61.2	9.67
Q99729	HNRNPAB	Heterogeneous nuclear ribonucleoprotein A/B OS=Homo sapiens OX=9606 GN=HNRNPAB PE=1 SV=2	15	5	7	4	332	36.2	8.21
Q13151	HNRNPA0	Heterogeneous nuclear ribonucleoprotein A0 OS=Homo sapiens OX=9606 GN=HNRNPA0 PE=1 SV=1	12	4	9	2	305	30.8	9.29
P09651	HNRNPA1	Heterogeneous nuclear ribonucleoprotein A1 OS=Homo sapiens OX=9606 GN=HNRNPA1 PE=1 SV=5	25	9	25	6	372	38.7	9.13
P51991	HNRNPA3	Heterogeneous nuclear ribonucleoprotein A3 OS=Homo sapiens OX=9606 GN=HNRNPA3 PE=1 SV=2	22	7	14	5	378	39.6	9.01
Q14103	HNRNPD	Heterogeneous nuclear ribonucleoprotein D0 OS=Homo sapiens OX=9606 GN=HNRNPD PE=1 SV=1	13	5	7	3	355	38.4	7.81
O14979	HNRNPDL	Heterogeneous nuclear ribonucleoprotein D-like OS=Homo sapiens OX=9606 GN=HNRNPDL PE=1 SV=3	14	5	9	3	420	46.4	9.57
P52597	HNRNPF	Heterogeneous nuclear ribonucleoprotein F OS=Homo sapiens OX=9606 GN=HNRNPF PE=1 SV=3	10	3	6	1	415	45.6	5.58
P31943	HNRNPH1	Heterogeneous nuclear ribonucleoprotein H OS=Homo sapiens OX=9606 GN=HNRNPH1 PE=1 SV=4	29	10	18	8	449	49.2	6.3
P31942	HNRNPH3	Heterogeneous nuclear ribonucleoprotein H3 OS=Homo sapiens OX=9606 GN=HNRNPH3 PE=1 SV=2	12	4	5	4	346	36.9	6.87
P61978	HNRNPK	Heterogeneous nuclear ribonucleoprotein K OS=Homo sapiens OX=9606 GN=HNRNPK PE=1 SV=1	47	17	30	17	463	50.9	5.54
P14866	HNRNPL	Heterogeneous nuclear ribonucleoprotein L OS=Homo sapiens OX=9606 GN=HNRNPL PE=1 SV=2	35	14	17	14	589	64.1	8.22
P52272	HNRNPM	Heterogeneous nuclear ribonucleoprotein M OS=Homo sapiens OX=9606 GN=HNRNPM PE=1 SV=3	47	33	52	33	730	77.5	8.7
O60506	SYNCRIP	Heterogeneous nuclear ribonucleoprotein Q OS=Homo sapiens OX=9606 GN=SYNCRIP PE=1 SV=2	20	10	12	4	623	69.6	8.59
O43390	HNRNPR	Heterogeneous nuclear ribonucleoprotein R OS=Homo sapiens OX=9606 GN=HNRNPR PE=1 SV=1	24	13	15	7	633	70.9	8.13
Q00839	HNRNPU	Heterogeneous nuclear ribonucleoprotein U OS=Homo sapiens OX=9606 GN=HNRNPU PE=1 SV=6	30	22	33	22	825	90.5	6
Q9BUJ2	HNRNPUL1	Heterogeneous nuclear ribonucleoprotein U-like protein 1 OS=Homo sapiens OX=9606 GN=HNRNPUL1 PE=1 SV=2	9	6	6	6	856	95.7	6.92
Q1KMD3	HNRNPUL2	Heterogeneous nuclear ribonucleoprotein U-like protein 2 OS=Homo sapiens OX=9606 GN=HNRNPUL2 PE=1 SV=1	10	7	7	7	747	85.1	4.91
P22626	HNRNPA2B1	Heterogeneous nuclear ribonucleoproteins A2/B1 OS=Homo sapiens OX=9606 GN=HNRNPA2B1 PE=1 SV=2	42	14	33	11	353	37.4	8.95
P07910	HNRNPC	Heterogeneous nuclear ribonucleoproteins C1/C2 OS=Homo sapiens OX=9606 GN=HNRNPC PE=1 SV=4	41	14	27	14	306	33.7	5.08
P17096	HMGA1	High mobility group protein HMG-I/HMG-Y OS=Homo sapiens OX=9606 GN=HMGA1 PE=1 SV=3	18	1	1	1	107	11.7	10.32
Q92769	HDAC2	Histone deacetylase 2 OS=Homo sapiens OX=9606 GN=HDAC2 PE=1 SV=2	2	1	1	1	488	55.3	5.91
O00422	SAP18	Histone deacetylase complex subunit SAP18 OS=Homo sapiens OX=9606 GN=SAP18 PE=1 SV=1	29	5	5	5	153	17.6	9.35
P07305	H1-0	Histone H1.0 OS=Homo sapiens OX=9606 GN=H1-0 PE=1 SV=3	7	1	1	1	194	20.9	10.84
Q92522	H1-10	Histone H1.10 OS=Homo sapiens OX=9606 GN=H1-10 PE=1 SV=1	25	5	8	5	213	22.5	10.76
P16403	H1-2	Histone H1.2 OS=Homo sapiens OX=9606 GN=H1-2 PE=1 SV=2	27	6	14	1	213	21.4	10.93
P16402	H1-3	Histone H1.3 OS=Homo sapiens OX=9606 GN=H1-3 PE=1 SV=2	26	6	11	1	221	22.3	11.02
P16401	H1-5	Histone H1.5 OS=Homo sapiens OX=9606 GN=H1-5 PE=1 SV=3	24	5	7	3	226	22.6	10.92
P04908	H2AC4	Histone H2A type 1-B/E OS=Homo sapiens OX=9606 GN=H2AC4 PE=1 SV=2	32	4	12	2	130	14.1	11.05
P0C0S5	H2AZ1	Histone H2A.Z OS=Homo sapiens OX=9606 GN=H2AZ1 PE=1 SV=2	20	3	5	1	128	13.5	10.58
P06899	H2BC11	Histone H2B type 1-J OS=Homo sapiens OX=9606 GN=H2BC11 PE=1 SV=3	41	6	11	2	126	13.9	10.32
O60814	H2BC12	Histone H2B type 1-K OS=Homo sapiens OX=9606 GN=H2BC12 PE=1 SV=3	41	6	11	2	126	13.9	10.32
P68431	H3C1	Histone H3.1 OS=Homo sapiens OX=9606 GN=H3C1 PE=1 SV=2	17	3	6	1	136	15.4	11.12
P62805	H4C1	Histone H4 OS=Homo sapiens OX=9606 GN=H4C1 PE=1 SV=2	51	6	22	6	103	11.4	11.36
Q5TEC6	H3-2	Histone HIST2H3PS2 OS=Homo sapiens OX=9606 GN=H3-2 PE=1 SV=1	20	3	6	1	136	15.4	11.27
Q09028	RBBP4	Histone-binding protein RBBP4 OS=Homo sapiens OX=9606 GN=RBBP4 PE=1 SV=3	2	1	1	1	425	47.6	4.89
P04439	HLA-A	HLA class I histocompatibility antigen, A alpha chain OS=Homo sapiens OX=9606 GN=HLA-A PE=1 SV=2	10	2	2	2	365	40.8	6
Q86YZ3	HRNR	Hornerin OS=Homo sapiens OX=9606 GN=HRNR PE=1 SV=2	11	6	8	6	2850	282.2	10.04
P0DOX5		Immunoglobulin gamma-1 heavy chain OS=Homo sapiens OX=9606 PE=1 SV=2	15	5	5	4	449	49.3	8.72
P01876	IGHA1	Immunoglobulin heavy constant alpha 1 OS=Homo sapiens OX=9606 GN=IGHA1 PE=1 SV=2	13	4	6	4	353	37.6	6.51
P01859	IGHG2	Immunoglobulin heavy constant gamma 2 OS=Homo sapiens OX=9606 GN=IGHG2 PE=1 SV=2	10	3	3	2	326	35.9	7.59
P0DOX7		Immunoglobulin kappa light chain OS=Homo sapiens OX=9606 PE=1 SV=1	9	1	2	1	214	23.4	7.17
A0A075B6S2	IGKV2D-29	Immunoglobulin kappa variable 2D-29 OS=Homo sapiens OX=9606 GN=IGKV2D-29 PE=3 SV=1	17	2	16	2	120	13.1	7.12
P0DOY2	IGLC2	Immunoglobulin lambda constant 2 OS=Homo sapiens OX=9606 GN=IGLC2 PE=1 SV=1	56	4	6	4	106	11.3	7.24
Q70UQ0	IKBIP	Inhibitor of nuclear factor kappa-B kinase-interacting protein OS=Homo sapiens OX=9606 GN=IKBIP PE=1 SV=1	6	2	2	2	350	39.3	9.17
P12268	IMPDH2	Inosine-5'-monophosphate dehydrogenase 2 OS=Homo sapiens OX=9606 GN=IMPDH2 PE=1 SV=2	2	1	1	1	514	55.8	6.9
Q12912	IRAG2	Inositol 1,4,5-triphosphate receptor associated 2 OS=Homo sapiens OX=9606 GN=IRAG2 PE=1 SV=3	1	1	1	1	555	62.1	5.85
Q14573	ITPR3	Inositol 1,4,5-trisphosphate receptor type 3 OS=Homo sapiens OX=9606 GN=ITPR3 PE=1 SV=2	1	2	2	2	2671	303.9	6.48
Q9NZI8	IGF2BP1	Insulin-like growth factor 2 mRNA-binding protein 1 OS=Homo sapiens OX=9606 GN=IGF2BP1 PE=1 SV=2	10	6	7	5	577	63.4	9.2
O00425	IGF2BP3	Insulin-like growth factor 2 mRNA-binding protein 3 OS=Homo sapiens OX=9606 GN=IGF2BP3 PE=1 SV=2	5	2	2	1	579	63.7	8.87
P40305	IFI27	Interferon alpha-inducible protein 27, mitochondrial OS=Homo sapiens OX=9606 GN=IFI27 PE=1 SV=4	13	1	1	1	122	11.5	11.06
P20592	MX2	Interferon-induced GTP-binding protein Mx2 OS=Homo sapiens OX=9606 GN=MX2 PE=1 SV=1	3	2	2	2	715	82	8.76
P09914	IFIT1	Interferon-induced protein with tetratricopeptide repeats 1 OS=Homo sapiens OX=9606 GN=IFIT1 PE=1 SV=2	3	1	1	1	478	55.3	7.2
P19525	EIF2AK2	Interferon-induced, double-stranded RNA-activated protein kinase OS=Homo sapiens OX=9606 GN=EIF2AK2 PE=1 SV=2	10	5	5	5	551	62.1	8.4
Q12905	ILF2	Interleukin enhancer-binding factor 2 OS=Homo sapiens OX=9606 GN=ILF2 PE=1 SV=2	31	8	10	8	390	43	5.26
Q12906	ILF3	Interleukin enhancer-binding factor 3 OS=Homo sapiens OX=9606 GN=ILF3 PE=1 SV=3	16	11	15	11	894	95.3	8.76
O43837	IDH3B	Isocitrate dehydrogenase [NAD] subunit beta, mitochondrial OS=Homo sapiens OX=9606 GN=IDH3B PE=1 SV=2	2	1	1	1	385	42.2	8.46
O75874	IDH1	Isocitrate dehydrogenase [NADP] cytoplasmic OS=Homo sapiens OX=9606 GN=IDH1 PE=1 SV=2	3	1	1	1	414	46.6	7.01
P48735	IDH2	Isocitrate dehydrogenase [NADP], mitochondrial OS=Homo sapiens OX=9606 GN=IDH2 PE=1 SV=2	17	6	6	6	452	50.9	8.69
P14923	JUP	Junction plakoglobin OS=Homo sapiens OX=9606 GN=JUP PE=1 SV=3	11	6	6	4	745	81.7	6.14
Q5T749	KPRP	Keratinocyte proline-rich protein OS=Homo sapiens OX=9606 GN=KPRP PE=1 SV=1	5	4	4	4	579	64.1	8.27
Q07666	KHDRBS1	KH domain-containing, RNA-binding, signal transduction-associated protein 1 OS=Homo sapiens OX=9606 GN=KHDRBS1 PE=1 SV=1	20	5	9	5	443	48.2	8.66
P52732	KIF11	Kinesin-like protein KIF11 OS=Homo sapiens OX=9606 GN=KIF11 PE=1 SV=2	4	4	4	4	1056	119.1	5.64
P42166	TMPO	Lamina-associated polypeptide 2, isoform alpha OS=Homo sapiens OX=9606 GN=TMPO PE=1 SV=2	4	2	2	2	694	75.4	7.66
P20700	LMNB1	Lamin-B1 OS=Homo sapiens OX=9606 GN=LMNB1 PE=1 SV=2	8	4	4	3	586	66.4	5.16
Q03252	LMNB2	Lamin-B2 OS=Homo sapiens OX=9606 GN=LMNB2 PE=1 SV=4	3	2	2	1	620	69.9	5.59
Q6PKG0	LARP1	La-related protein 1 OS=Homo sapiens OX=9606 GN=LARP1 PE=1 SV=2	3	3	3	3	1096	123.4	8.82
Q4G0J3	LARP7	La-related protein 7 OS=Homo sapiens OX=9606 GN=LARP7 PE=1 SV=1	2	1	1	1	582	66.9	9.55
Q86V48	LUZP1	Leucine zipper protein 1 OS=Homo sapiens OX=9606 GN=LUZP1 PE=1 SV=2	10	9	9	9	1076	120.2	8.5
P42704	LRPPRC	Leucine-rich PPR motif-containing protein, mitochondrial OS=Homo sapiens OX=9606 GN=LRPPRC PE=1 SV=3	1	2	2	2	1394	157.8	6.13
Q32MZ4	LRRFIP1	Leucine-rich repeat flightless-interacting protein 1 OS=Homo sapiens OX=9606 GN=LRRFIP1 PE=1 SV=2	11	6	7	5	808	89.2	4.65
Q9Y608	LRRFIP2	Leucine-rich repeat flightless-interacting protein 2 OS=Homo sapiens OX=9606 GN=LRRFIP2 PE=1 SV=1	11	7	10	6	721	82.1	6.95
Q96AG4	LRRC59	Leucine-rich repeat-containing protein 59 OS=Homo sapiens OX=9606 GN=LRRC59 PE=1 SV=1	14	4	4	4	307	34.9	9.57
Q9UPQ0	LIMCH1	LIM and calponin homology domains-containing protein 1 OS=Homo sapiens OX=9606 GN=LIMCH1 PE=1 SV=4	7	6	6	6	1083	121.8	6.47
Q14847	LASP1	LIM and SH3 domain protein 1 OS=Homo sapiens OX=9606 GN=LASP1 PE=1 SV=2	8	2	2	2	261	29.7	7.05
Q9UHB6	LIMA1	LIM domain and actin-binding protein 1 OS=Homo sapiens OX=9606 GN=LIMA1 PE=1 SV=1	32	20	20	20	759	85.2	6.84
Q8WWI1	LMO7	LIM domain only protein 7 OS=Homo sapiens OX=9606 GN=LMO7 PE=1 SV=3	25	36	45	36	1683	192.6	8.09
Q86X29	LSR	Lipolysis-stimulated lipoprotein receptor OS=Homo sapiens OX=9606 GN=LSR PE=1 SV=4	2	1	1	1	649	71.4	7.97
P00338	LDHA	L-lactate dehydrogenase A chain OS=Homo sapiens OX=9606 GN=LDHA PE=1 SV=2	3	1	1	1	332	36.7	8.27
P07195	LDHB	L-lactate dehydrogenase B chain OS=Homo sapiens OX=9606 GN=LDHB PE=1 SV=2	13	4	4	4	334	36.6	6.05
O95232	LUC7L3	Luc7-like protein 3 OS=Homo sapiens OX=9606 GN=LUC7L3 PE=1 SV=2	4	1	1	1	432	51.4	9.79
P05455	SSB	Lupus La protein OS=Homo sapiens OX=9606 GN=SSB PE=1 SV=2	3	1	1	1	408	46.8	7.12
Q1ED39	KNOP1	Lysine-rich nucleolar protein 1 OS=Homo sapiens OX=9606 GN=KNOP1 PE=1 SV=1	2	1	1	1	458	51.6	9.86
Q8WWC4	MAIP1	m-AAA protease-interacting protein 1, mitochondrial OS=Homo sapiens OX=9606 GN=MAIP1 PE=1 SV=1	3	1	1	1	291	32.5	9.17
Q14764	MVP	Major vault protein OS=Homo sapiens OX=9606 GN=MVP PE=1 SV=4	39	27	40	27	893	99.3	5.48
P40925	MDH1	Malate dehydrogenase, cytoplasmic OS=Homo sapiens OX=9606 GN=MDH1 PE=1 SV=4	5	1	1	1	334	36.4	7.36
P40926	MDH2	Malate dehydrogenase, mitochondrial OS=Homo sapiens OX=9606 GN=MDH2 PE=1 SV=3	7	2	2	2	338	35.5	8.68
O75352	MPDU1	Mannose-P-dolichol utilization defect 1 protein OS=Homo sapiens OX=9606 GN=MPDU1 PE=1 SV=2	4	1	1	1	247	26.6	8.94
P43243	MATR3	Matrin-3 OS=Homo sapiens OX=9606 GN=MATR3 PE=1 SV=2	24	17	24	17	847	94.6	6.25
Q9BV36	MLPH	Melanophilin OS=Homo sapiens OX=9606 GN=MLPH PE=1 SV=1	2	1	1	1	600	65.9	6.07
Q9BQA1	WDR77	Methylosome protein 50 OS=Homo sapiens OX=9606 GN=WDR77 PE=1 SV=1	18	4	5	4	342	36.7	5.17
P54105	CLNS1A	Methylosome subunit pICln OS=Homo sapiens OX=9606 GN=CLNS1A PE=1 SV=1	5	1	1	1	237	26.2	4.11
Q9H8H3	METTL7A	Methyltransferase-like protein 7A OS=Homo sapiens OX=9606 GN=METTL7A PE=1 SV=1	11	2	2	2	244	28.3	8.38
Q9NX63	CHCHD3	MICOS complex subunit MIC19 OS=Homo sapiens OX=9606 GN=CHCHD3 PE=1 SV=1	19	4	5	4	227	26.1	8.28
Q16891	IMMT	MICOS complex subunit MIC60 OS=Homo sapiens OX=9606 GN=IMMT PE=1 SV=1	30	20	22	20	758	83.6	6.48
P46821	MAP1B	Microtubule-associated protein 1B OS=Homo sapiens OX=9606 GN=MAP1B PE=1 SV=2	2	3	3	3	2468	270.5	4.81
Q15691	MAPRE1	Microtubule-associated protein RP/EB family member 1 OS=Homo sapiens OX=9606 GN=MAPRE1 PE=1 SV=3	6	1	1	1	268	30	5.14
Q9UPY8	MAPRE3	Microtubule-associated protein RP/EB family member 3 OS=Homo sapiens OX=9606 GN=MAPRE3 PE=1 SV=1	3	1	1	1	281	32	5.54
P20774	OGN	Mimecan OS=Homo sapiens OX=9606 GN=OGN PE=1 SV=1	3	1	1	1	298	33.9	5.63
Q02978	SLC25A11	Mitochondrial 2-oxoglutarate/malate carrier protein OS=Homo sapiens OX=9606 GN=SLC25A11 PE=1 SV=3	29	8	9	8	314	34	9.91
Q9UBX3	SLC25A10	Mitochondrial dicarboxylate carrier OS=Homo sapiens OX=9606 GN=SLC25A10 PE=1 SV=2	10	3	3	3	287	31.3	9.54
Q15390	MTFR1	Mitochondrial fission regulator 1 OS=Homo sapiens OX=9606 GN=MTFR1 PE=1 SV=2	4	1	1	1	333	37	9.01
Q3ZCQ8	TIMM50	Mitochondrial import inner membrane translocase subunit TIM50 OS=Homo sapiens OX=9606 GN=TIMM50 PE=1 SV=2	2	1	1	1	353	39.6	8.37
O43684	BUB3	Mitotic checkpoint protein BUB3 OS=Homo sapiens OX=9606 GN=BUB3 PE=1 SV=1	10	3	3	3	328	37.1	6.84
Q8IVT2	MISP	Mitotic interactor and substrate of PLK1 OS=Homo sapiens OX=9606 GN=MISP PE=1 SV=1	38	20	32	20	679	75.3	6.83
Q9BYG3	NIFK	MKI67 FHA domain-interacting nucleolar phosphoprotein OS=Homo sapiens OX=9606 GN=NIFK PE=1 SV=1	15	3	4	3	293	34.2	9.88
P26038	MSN	Moesin OS=Homo sapiens OX=9606 GN=MSN PE=1 SV=3	6	4	4	1	577	67.8	6.4
Q9UKD2	MRTO4	mRNA turnover protein 4 homolog OS=Homo sapiens OX=9606 GN=MRTO4 PE=1 SV=2	11	3	3	3	239	27.5	8.29
Q9BU76	MMTAG2	Multiple myeloma tumor-associated protein 2 OS=Homo sapiens OX=9606 GN=MMTAG2 PE=1 SV=1	5	1	1	1	263	29.4	10.02
Q9BQG0	MYBBP1A	Myb-binding protein 1A OS=Homo sapiens OX=9606 GN=MYBBP1A PE=1 SV=2	8	8	8	8	1328	148.8	9.28
Q9P2K5	MYEF2	Myelin expression factor 2 OS=Homo sapiens OX=9606 GN=MYEF2 PE=1 SV=3	4	2	2	2	600	64.1	8.75
Q96S97	MYADM	Myeloid-associated differentiation marker OS=Homo sapiens OX=9606 GN=MYADM PE=1 SV=2	10	2	4	2	322	35.3	8.15
P14649	MYL6B	Myosin light chain 6B OS=Homo sapiens OX=9606 GN=MYL6B PE=1 SV=1	17	3	7	1	208	22.8	5.73
P60660	MYL6	Myosin light polypeptide 6 OS=Homo sapiens OX=9606 GN=MYL6 PE=1 SV=2	68	10	22	8	151	16.9	4.65
Q6WCQ1	MPRIP	Myosin phosphatase Rho-interacting protein OS=Homo sapiens OX=9606 GN=MPRIP PE=1 SV=3	31	22	29	22	1025	116.5	6.21
O14950	MYL12B	Myosin regulatory light chain 12B OS=Homo sapiens OX=9606 GN=MYL12B PE=1 SV=2	62	8	16	8	172	19.8	4.84
P35580	MYH10	Myosin-10 OS=Homo sapiens OX=9606 GN=MYH10 PE=1 SV=3	31	55	76	39	1976	228.9	5.54
Q7Z406	MYH14	Myosin-14 OS=Homo sapiens OX=9606 GN=MYH14 PE=1 SV=2	5	11	15	1	1995	227.7	5.6
P35579	MYH9	Myosin-9 OS=Homo sapiens OX=9606 GN=MYH9 PE=1 SV=4	57	113	238	94	1960	226.4	5.6
Q8NFW8	CMAS	N-acylneuraminate cytidylyltransferase OS=Homo sapiens OX=9606 GN=CMAS PE=1 SV=2	2	1	1	1	434	48.3	7.93
Q86Y39	NDUFA11	NADH dehydrogenase [ubiquinone] 1 alpha subcomplex subunit 11 OS=Homo sapiens OX=9606 GN=NDUFA11 PE=1 SV=3	11	1	1	1	141	14.8	8.72
E9PAV3	NACA	Nascent polypeptide-associated complex subunit alpha, muscle-specific form OS=Homo sapiens OX=9606 GN=NACA PE=1 SV=1	1	1	1	1	2078	205.3	9.58
Q9ULJ8	PPP1R9A	Neurabin-1 OS=Homo sapiens OX=9606 GN=PPP1R9A PE=1 SV=2	6	5	5	5	1098	123.3	5.1
Q96SB3	PPP1R9B	Neurabin-2 OS=Homo sapiens OX=9606 GN=PPP1R9B PE=1 SV=3	14	8	9	8	817	89.3	4.97
Q09666	AHNAK	Neuroblast differentiation-associated protein AHNAK OS=Homo sapiens OX=9606 GN=AHNAK PE=1 SV=2	8	6	9	6	5890	628.7	6.15
P59665	DEFA1	Neutrophil defensin 1 OS=Homo sapiens OX=9606 GN=DEFA1 PE=1 SV=1	10	1	1	1	94	10.2	6.99
Q0ZGT2	NEXN	Nexilin OS=Homo sapiens OX=9606 GN=NEXN PE=1 SV=1	2	1	1	1	675	80.6	5.33
O15226	NKRF	NF-kappa-B-repressing factor OS=Homo sapiens OX=9606 GN=NKRF PE=1 SV=2	1	1	1	1	690	77.6	8.79
P55769	SNU13	NHP2-like protein 1 OS=Homo sapiens OX=9606 GN=SNU13 PE=1 SV=3	19	2	2	2	128	14.2	8.46
P05114	HMGN1	Non-histone chromosomal protein HMG-14 OS=Homo sapiens OX=9606 GN=HMGN1 PE=1 SV=3	13	1	1	1	100	10.7	9.6
Q15233	NONO	Non-POU domain-containing octamer-binding protein OS=Homo sapiens OX=9606 GN=NONO PE=1 SV=4	32	15	24	13	471	54.2	8.95
Q09161	NCBP1	Nuclear cap-binding protein subunit 1 OS=Homo sapiens OX=9606 GN=NCBP1 PE=1 SV=1	3	2	2	2	790	91.8	6.43
P52298	NCBP2	Nuclear cap-binding protein subunit 2 OS=Homo sapiens OX=9606 GN=NCBP2 PE=1 SV=1	12	2	2	2	156	18	8.21
Q14980	NUMA1	Nuclear mitotic apparatus protein 1 OS=Homo sapiens OX=9606 GN=NUMA1 PE=1 SV=2	1	2	2	2	2115	238.1	5.78
Q9H0G5	NSRP1	Nuclear speckle splicing regulatory protein 1 OS=Homo sapiens OX=9606 GN=NSRP1 PE=1 SV=1	4	2	2	2	558	66.4	8.84
Q14978	NOLC1	Nucleolar and coiled-body phosphoprotein 1 OS=Homo sapiens OX=9606 GN=NOLC1 PE=1 SV=2	7	5	5	5	699	73.6	9.47
Q9BVI4	NOC4L	Nucleolar complex protein 4 homolog OS=Homo sapiens OX=9606 GN=NOC4L PE=1 SV=1	5	3	3	3	516	58.4	7.49
P78316	NOP14	Nucleolar protein 14 OS=Homo sapiens OX=9606 GN=NOP14 PE=1 SV=3	4	3	3	3	857	97.6	7.58
Q9Y3C1	NOP16	Nucleolar protein 16 OS=Homo sapiens OX=9606 GN=NOP16 PE=1 SV=2	10	2	2	2	178	21.2	9.94
O00567	NOP56	Nucleolar protein 56 OS=Homo sapiens OX=9606 GN=NOP56 PE=1 SV=4	16	8	8	8	594	66	9.19
Q9Y2X3	NOP58	Nucleolar protein 58 OS=Homo sapiens OX=9606 GN=NOP58 PE=1 SV=1	11	4	4	4	529	59.5	8.92
Q9NR30	DDX21	Nucleolar RNA helicase 2 OS=Homo sapiens OX=9606 GN=DDX21 PE=1 SV=5	29	20	25	18	783	87.3	9.28
P17480	UBTF	Nucleolar transcription factor 1 OS=Homo sapiens OX=9606 GN=UBTF PE=1 SV=1	2	1	1	1	764	89.4	5.81
P19338	NCL	Nucleolin OS=Homo sapiens OX=9606 GN=NCL PE=1 SV=3	23	17	23	17	710	76.6	4.7
P06748	NPM1	Nucleophosmin OS=Homo sapiens OX=9606 GN=NPM1 PE=1 SV=2	32	8	19	8	294	32.6	4.78
P12270	TPR	Nucleoprotein TPR OS=Homo sapiens OX=9606 GN=TPR PE=1 SV=3	1	1	1	1	2363	267.1	5.02
P15531	NME1	Nucleoside diphosphate kinase A OS=Homo sapiens OX=9606 GN=NME1 PE=1 SV=1	19	2	2	2	152	17.1	6.19
P55209	NAP1L1	Nucleosome assembly protein 1-like 1 OS=Homo sapiens OX=9606 GN=NAP1L1 PE=1 SV=1	5	1	1	1	391	45.3	4.46
Q8TAD7	OCC1	Overexpressed in colon carcinoma 1 protein OS=Homo sapiens OX=9606 GN=OCC1 PE=1 SV=2	21	1	1	1	63	6.4	6.57
Q8WXF1	PSPC1	Paraspeckle component 1 OS=Homo sapiens OX=9606 GN=PSPC1 PE=1 SV=1	3	2	2	1	523	58.7	6.67
O75475	PSIP1	PC4 and SFRS1-interacting protein OS=Homo sapiens OX=9606 GN=PSIP1 PE=1 SV=1	2	1	1	1	530	60.1	9.13
P0DJD8	PGA3	Pepsin A-3 OS=Homo sapiens OX=9606 GN=PGA3 PE=1 SV=1	2	1	1	1	388	42	4.41
P62937	PPIA	Peptidyl-prolyl cis-trans isomerase A OS=Homo sapiens OX=9606 GN=PPIA PE=1 SV=2	21	3	3	3	165	18	7.81
P23284	PPIB	Peptidyl-prolyl cis-trans isomerase B OS=Homo sapiens OX=9606 GN=PPIB PE=1 SV=2	15	3	3	3	216	23.7	9.41
Q15154	PCM1	Pericentriolar material 1 protein OS=Homo sapiens OX=9606 GN=PCM1 PE=1 SV=5	2	2	2	2	2024	228.4	5.02
Q13610	PWP1	Periodic tryptophan protein 1 homolog OS=Homo sapiens OX=9606 GN=PWP1 PE=1 SV=1	4	2	2	2	501	55.8	4.77
Q8NEY8	PPHLN1	Periphilin-1 OS=Homo sapiens OX=9606 GN=PPHLN1 PE=1 SV=2	2	1	1	1	458	52.7	9.11
Q06830	PRDX1	Peroxiredoxin-1 OS=Homo sapiens OX=9606 GN=PRDX1 PE=1 SV=1	40	9	10	9	199	22.1	8.13
P32119	PRDX2	Peroxiredoxin-2 OS=Homo sapiens OX=9606 GN=PRDX2 PE=1 SV=5	13	3	3	3	198	21.9	5.97
P30044	PRDX5	Peroxiredoxin-5, mitochondrial OS=Homo sapiens OX=9606 GN=PRDX5 PE=1 SV=4	4	1	1	1	214	22.1	8.7
P30041	PRDX6	Peroxiredoxin-6 OS=Homo sapiens OX=9606 GN=PRDX6 PE=1 SV=3	20	5	5	5	224	25	6.38
O75381	PEX14	Peroxisomal membrane protein PEX14 OS=Homo sapiens OX=9606 GN=PEX14 PE=1 SV=1	10	3	3	3	377	41.2	4.94
O00541	PES1	Pescadillo homolog OS=Homo sapiens OX=9606 GN=PES1 PE=1 SV=1	4	2	2	2	588	68	7.33
Q7RTV0	PHF5A	PHD finger-like domain-containing protein 5A OS=Homo sapiens OX=9606 GN=PHF5A PE=1 SV=1	33	3	3	3	110	12.4	8.41
Q00325	SLC25A3	Phosphate carrier protein, mitochondrial OS=Homo sapiens OX=9606 GN=SLC25A3 PE=1 SV=2	14	5	5	5	362	40.1	9.38
P18669	PGAM1	Phosphoglycerate mutase 1 OS=Homo sapiens OX=9606 GN=PGAM1 PE=1 SV=2	8	2	2	2	254	28.8	7.18
Q9H307	PNN	Pinin OS=Homo sapiens OX=9606 GN=PNN PE=1 SV=5	5	5	5	5	717	81.6	7.14
Q9Y446	PKP3	Plakophilin-3 OS=Homo sapiens OX=9606 GN=PKP3 PE=1 SV=1	4	2	2	2	797	87	9.32
P20020	ATP2B1	Plasma membrane calcium-transporting ATPase 1 OS=Homo sapiens OX=9606 GN=ATP2B1 PE=1 SV=4	1	1	1	1	1220	134.6	5.91
Q8NC51	SERBP1	Plasminogen activator inhibitor 1 RNA-binding protein OS=Homo sapiens OX=9606 GN=SERBP1 PE=1 SV=2	9	3	3	3	408	44.9	8.65
Q14651	PLS1	Plastin-1 OS=Homo sapiens OX=9606 GN=PLS1 PE=1 SV=2	3	2	2	1	629	70.2	5.41
P13797	PLS3	Plastin-3 OS=Homo sapiens OX=9606 GN=PLS3 PE=1 SV=4	3	2	2	1	630	70.8	5.6
Q9Y2H5	PLEKHA6	Pleckstrin homology domain-containing family A member 6 OS=Homo sapiens OX=9606 GN=PLEKHA6 PE=1 SV=4	1	1	1	1	1048	117.1	9.1
A1L390	PLEKHG3	Pleckstrin homology domain-containing family G member 3 OS=Homo sapiens OX=9606 GN=PLEKHG3 PE=1 SV=1	1	1	1	1	1219	134.3	6.55
Q86SQ0	PHLDB2	Pleckstrin homology-like domain family B member 2 OS=Homo sapiens OX=9606 GN=PHLDB2 PE=1 SV=2	1	1	1	1	1253	142.1	7.43
Q15149	PLEC	Plectin OS=Homo sapiens OX=9606 GN=PLEC PE=1 SV=3	52	224	407	224	4684	531.5	5.96
O43660	PLRG1	Pleiotropic regulator 1 OS=Homo sapiens OX=9606 GN=PLRG1 PE=1 SV=1	2	1	1	1	514	57.2	9.17
Q15365	PCBP1	Poly(rC)-binding protein 1 OS=Homo sapiens OX=9606 GN=PCBP1 PE=1 SV=2	12	4	4	3	356	37.5	7.09
Q15366	PCBP2	Poly(rC)-binding protein 2 OS=Homo sapiens OX=9606 GN=PCBP2 PE=1 SV=1	10	3	3	2	365	38.6	6.79
Q9UHX1	PUF60	Poly(U)-binding-splicing factor PUF60 OS=Homo sapiens OX=9606 GN=PUF60 PE=1 SV=1	3	1	1	1	559	59.8	5.29
P11940	PABPC1	Polyadenylate-binding protein 1 OS=Homo sapiens OX=9606 GN=PABPC1 PE=1 SV=2	22	13	15	9	636	70.6	9.5
Q86U42	PABPN1	Polyadenylate-binding protein 2 OS=Homo sapiens OX=9606 GN=PABPN1 PE=1 SV=3	11	3	3	3	306	32.7	5.06
Q13310	PABPC4	Polyadenylate-binding protein 4 OS=Homo sapiens OX=9606 GN=PABPC4 PE=1 SV=1	10	5	6	1	644	70.7	9.26
Q9BY77	POLDIP3	Polymerase delta-interacting protein 3 OS=Homo sapiens OX=9606 GN=POLDIP3 PE=1 SV=2	7	2	2	2	421	46.1	9.99
P26599	PTBP1	Polypyrimidine tract-binding protein 1 OS=Homo sapiens OX=9606 GN=PTBP1 PE=1 SV=1	20	7	7	5	531	57.2	9.17
O95758	PTBP3	Polypyrimidine tract-binding protein 3 OS=Homo sapiens OX=9606 GN=PTBP3 PE=1 SV=2	5	3	3	1	552	59.7	9.04
P20648	ATP4A	Potassium-transporting ATPase alpha chain 1 OS=Homo sapiens OX=9606 GN=ATP4A PE=1 SV=5	4	4	4	4	1035	114	5.81
P0CG39	POTEJ	POTE ankyrin domain family member J OS=Homo sapiens OX=9606 GN=POTEJ PE=3 SV=1	5	4	48	1	1038	117.3	5.97
P02545	LMNA	Prelamin-A/C OS=Homo sapiens OX=9606 GN=LMNA PE=1 SV=1	40	23	29	23	664	74.1	7.02
Q6UN15	FIP1L1	Pre-mRNA 3'-end-processing factor FIP1 OS=Homo sapiens OX=9606 GN=FIP1L1 PE=1 SV=1	7	3	3	3	594	66.5	5.59
Q9UMS4	PRPF19	Pre-mRNA-processing factor 19 OS=Homo sapiens OX=9606 GN=PRPF19 PE=1 SV=1	3	1	1	1	504	55.1	6.61
O75400	PRPF40A	Pre-mRNA-processing factor 40 homolog A OS=Homo sapiens OX=9606 GN=PRPF40A PE=1 SV=2	2	2	2	2	957	108.7	7.56
O94906	PRPF6	Pre-mRNA-processing factor 6 OS=Homo sapiens OX=9606 GN=PRPF6 PE=1 SV=1	2	2	2	2	941	106.9	8.25
Q6P2Q9	PRPF8	Pre-mRNA-processing-splicing factor 8 OS=Homo sapiens OX=9606 GN=PRPF8 PE=1 SV=2	4	9	10	9	2335	273.4	8.84
O43143	DHX15	Pre-mRNA-splicing factor ATP-dependent RNA helicase DHX15 OS=Homo sapiens OX=9606 GN=DHX15 PE=1 SV=2	21	14	14	14	795	90.9	7.46
Q15007	WTAP	Pre-mRNA-splicing regulator WTAP OS=Homo sapiens OX=9606 GN=WTAP PE=1 SV=2	3	1	1	1	396	44.2	5.19
Q8IY81	FTSJ3	pre-rRNA 2'-O-ribose RNA methyltransferase FTSJ3 OS=Homo sapiens OX=9606 GN=FTSJ3 PE=1 SV=2	13	8	8	8	847	96.5	8.4
Q96IZ0	PAWR	PRKC apoptosis WT1 regulator protein OS=Homo sapiens OX=9606 GN=PAWR PE=1 SV=1	9	2	2	2	340	36.5	5.41
P46087	NOP2	Probable 28S rRNA (cytosine(4447)-C(5))-methyltransferase OS=Homo sapiens OX=9606 GN=NOP2 PE=1 SV=2	17	11	13	11	812	89.2	9.23
Q92841	DDX17	Probable ATP-dependent RNA helicase DDX17 OS=Homo sapiens OX=9606 GN=DDX17 PE=1 SV=2	16	10	11	5	729	80.2	8.27
Q9BUQ8	DDX23	Probable ATP-dependent RNA helicase DDX23 OS=Homo sapiens OX=9606 GN=DDX23 PE=1 SV=3	1	1	1	1	820	95.5	9.55
Q96GQ7	DDX27	Probable ATP-dependent RNA helicase DDX27 OS=Homo sapiens OX=9606 GN=DDX27 PE=1 SV=2	3	2	2	2	796	89.8	9.28
Q7L014	DDX46	Probable ATP-dependent RNA helicase DDX46 OS=Homo sapiens OX=9606 GN=DDX46 PE=1 SV=2	1	1	1	1	1031	117.3	9.29
Q9H0S4	DDX47	Probable ATP-dependent RNA helicase DDX47 OS=Homo sapiens OX=9606 GN=DDX47 PE=1 SV=1	2	1	1	1	455	50.6	9.1
P17844	DDX5	Probable ATP-dependent RNA helicase DDX5 OS=Homo sapiens OX=9606 GN=DDX5 PE=1 SV=1	27	17	22	12	614	69.1	8.92
Q8IY21	DDX60	Probable ATP-dependent RNA helicase DDX60 OS=Homo sapiens OX=9606 GN=DDX60 PE=1 SV=3	0	1	1	1	1712	197.7	7.59
Q8IY37	DHX37	Probable ATP-dependent RNA helicase DHX37 OS=Homo sapiens OX=9606 GN=DHX37 PE=1 SV=1	2	2	2	2	1157	129.5	8.1
Q9UNQ2	DIMT1	Probable dimethyladenosine transferase OS=Homo sapiens OX=9606 GN=DIMT1 PE=1 SV=1	6	2	2	2	313	35.2	9.99
Q99848	EBNA1BP2	Probable rRNA-processing protein EBP2 OS=Homo sapiens OX=9606 GN=EBNA1BP2 PE=1 SV=2	6	2	2	2	306	34.8	10.1
P07737	PFN1	Profilin-1 OS=Homo sapiens OX=9606 GN=PFN1 PE=1 SV=2	10	1	1	1	140	15	8.27
P35080	PFN2	Profilin-2 OS=Homo sapiens OX=9606 GN=PFN2 PE=1 SV=3	10	1	1	1	140	15	6.99
Q8WUM4	PDCD6IP	Programmed cell death 6-interacting protein OS=Homo sapiens OX=9606 GN=PDCD6IP PE=1 SV=1	2	2	2	2	868	96	6.52
P35232	PHB	Prohibitin OS=Homo sapiens OX=9606 GN=PHB PE=1 SV=1	8	2	2	2	272	29.8	5.76
Q99623	PHB2	Prohibitin-2 OS=Homo sapiens OX=9606 GN=PHB2 PE=1 SV=2	7	2	2	2	299	33.3	9.83
P12273	PIP	Prolactin-inducible protein OS=Homo sapiens OX=9606 GN=PIP PE=1 SV=1	10	1	1	1	146	16.6	8.05
Q8IZL8	PELP1	Proline-, glutamic acid- and leucine-rich protein 1 OS=Homo sapiens OX=9606 GN=PELP1 PE=1 SV=2	3	1	1	1	1130	119.6	4.34
P25789	PSMA4	Proteasome subunit alpha type-4 OS=Homo sapiens OX=9606 GN=PSMA4 PE=1 SV=1	4	1	1	1	261	29.5	7.72
Q99873	PRMT1	Protein arginine N-methyltransferase 1 OS=Homo sapiens OX=9606 GN=PRMT1 PE=1 SV=3	7	2	2	2	371	42.4	5.35
O14744	PRMT5	Protein arginine N-methyltransferase 5 OS=Homo sapiens OX=9606 GN=PRMT5 PE=1 SV=4	26	14	17	14	637	72.6	6.29
P35659	DEK	Protein DEK OS=Homo sapiens OX=9606 GN=DEK PE=1 SV=1	2	1	1	1	375	42.6	8.56
P30101	PDIA3	Protein disulfide-isomerase A3 OS=Homo sapiens OX=9606 GN=PDIA3 PE=1 SV=4	9	4	4	4	505	56.7	6.35
P13667	PDIA4	Protein disulfide-isomerase A4 OS=Homo sapiens OX=9606 GN=PDIA4 PE=1 SV=2	2	1	1	1	645	72.9	5.07
Q15084	PDIA6	Protein disulfide-isomerase A6 OS=Homo sapiens OX=9606 GN=PDIA6 PE=1 SV=1	13	4	4	4	440	48.1	5.08
P07237	P4HB	Protein disulfide-isomerase OS=Homo sapiens OX=9606 GN=P4HB PE=1 SV=3	13	6	6	6	508	57.1	4.87
Q9C005	DPY30	Protein dpy-30 homolog OS=Homo sapiens OX=9606 GN=DPY30 PE=1 SV=1	9	1	1	1	99	11.2	4.88
Q13045	FLII	Protein flightless-1 homolog OS=Homo sapiens OX=9606 GN=FLII PE=1 SV=2	8	9	10	9	1269	144.7	6.05
O94992	HEXIM1	Protein HEXIM1 OS=Homo sapiens OX=9606 GN=HEXIM1 PE=1 SV=1	3	1	1	1	359	40.6	4.89
P28290	ITPRID2	Protein ITPRID2 OS=Homo sapiens OX=9606 GN=ITPRID2 PE=1 SV=3	8	8	8	8	1259	138.3	5.19
Q3MHD2	LSM12	Protein LSM12 homolog OS=Homo sapiens OX=9606 GN=LSM12 PE=1 SV=2	7	1	1	1	195	21.7	7.74
Q86UE4	MTDH	Protein LYRIC OS=Homo sapiens OX=9606 GN=MTDH PE=1 SV=2	2	1	1	1	582	63.8	9.32
Q96A72	MAGOHB	Protein mago nashi homolog 2 OS=Homo sapiens OX=9606 GN=MAGOHB PE=1 SV=1	14	2	2	1	148	17.3	6.39
P61326	MAGOH	Protein mago nashi homolog OS=Homo sapiens OX=9606 GN=MAGOH PE=1 SV=1	13	2	2	1	146	17.2	6.11
Q9BXY0	MAK16	Protein MAK16 homolog OS=Homo sapiens OX=9606 GN=MAK16 PE=1 SV=2	4	1	1	1	300	35.3	5.38
Q9UKK3	PARP4	Protein mono-ADP-ribosyltransferase PARP4 OS=Homo sapiens OX=9606 GN=PARP4 PE=1 SV=3	6	10	10	10	1724	192.5	5.66
Q5SWX8	ODR4	Protein odr-4 homolog OS=Homo sapiens OX=9606 GN=ODR4 PE=1 SV=1	16	6	6	6	454	51.1	5.92
O14974	PPP1R12A	Protein phosphatase 1 regulatory subunit 12A OS=Homo sapiens OX=9606 GN=PPP1R12A PE=1 SV=1	14	11	12	11	1030	115.2	5.4
O75688	PPM1B	Protein phosphatase 1B OS=Homo sapiens OX=9606 GN=PPM1B PE=1 SV=1	16	5	6	5	479	52.6	5.05
O15355	PPM1G	Protein phosphatase 1G OS=Homo sapiens OX=9606 GN=PPM1G PE=1 SV=1	2	1	1	1	546	59.2	4.36
Q13123	IK	Protein Red OS=Homo sapiens OX=9606 GN=IK PE=1 SV=3	2	1	1	1	557	65.6	6.64
Q14690	PDCD11	Protein RRP5 homolog OS=Homo sapiens OX=9606 GN=PDCD11 PE=1 SV=3	1	2	2	2	1871	208.6	8.87
P60903	S100A10	Protein S100-A10 OS=Homo sapiens OX=9606 GN=S100A10 PE=1 SV=2	18	3	8	3	97	11.2	7.37
P31949	S100A11	Protein S100-A11 OS=Homo sapiens OX=9606 GN=S100A11 PE=1 SV=2	9	1	1	1	105	11.7	7.12
P06703	S100A6	Protein S100-A6 OS=Homo sapiens OX=9606 GN=S100A6 PE=1 SV=1	24	3	3	3	90	10.2	5.48
P06702	S100A9	Protein S100-A9 OS=Homo sapiens OX=9606 GN=S100A9 PE=1 SV=1	11	1	1	1	114	13.2	6.13
Q99590	SCAF11	Protein SCAF11 OS=Homo sapiens OX=9606 GN=SCAF11 PE=1 SV=2	1	2	2	2	1463	164.6	8.41
Q14160	SCRIB	Protein scribble homolog OS=Homo sapiens OX=9606 GN=SCRIB PE=1 SV=4	1	1	1	1	1630	174.8	5.07
P18583	SON	Protein SON OS=Homo sapiens OX=9606 GN=SON PE=1 SV=4	1	2	2	2	2426	263.7	5.64
Q68D10	SPTY2D1	Protein SPT2 homolog OS=Homo sapiens OX=9606 GN=SPTY2D1 PE=1 SV=3	1	1	1	1	685	75.6	9.79
P60468	SEC61B	Protein transport protein Sec61 subunit beta OS=Homo sapiens OX=9606 GN=SEC61B PE=1 SV=2	26	2	2	2	96	10	11.56
P21980	TGM2	Protein-glutamine gamma-glutamyltransferase 2 OS=Homo sapiens OX=9606 GN=TGM2 PE=1 SV=2	9	5	5	5	687	77.3	5.22
Q08188	TGM3	Protein-glutamine gamma-glutamyltransferase E OS=Homo sapiens OX=9606 GN=TGM3 PE=1 SV=4	2	1	1	1	693	76.6	5.86
Q9Y5H5	PCDHA9	Protocadherin alpha-9 OS=Homo sapiens OX=9606 GN=PCDHA9 PE=2 SV=1	1	1	1	1	950	102.3	5.07
Q9NQ39	RPS10P5	Putative 40S ribosomal protein S10-like OS=Homo sapiens OX=9606 GN=RPS10P5 PE=5 SV=1	4	1	1	1	176	20.1	10.13
P0C7P4	UQCRFS1P1	Putative cytochrome b-c1 complex subunit Rieske-like protein 1 OS=Homo sapiens OX=9606 GN=UQCRFS1P1 PE=5 SV=1	3	1	1	1	283	30.8	8.87
Q49A26	GLYR1	Putative oxidoreductase GLYR1 OS=Homo sapiens OX=9606 GN=GLYR1 PE=1 SV=4	2	1	1	1	553	60.5	9.17
Q9Y383	LUC7L2	Putative RNA-binding protein Luc7-like 2 OS=Homo sapiens OX=9606 GN=LUC7L2 PE=1 SV=2	7	3	3	3	392	46.5	10.01
A8MWD9	SNRPGP15	Putative small nuclear ribonucleoprotein G-like protein 15 OS=Homo sapiens OX=9606 GN=SNRPGP15 PE=5 SV=2	16	1	1	1	76	8.5	8.84
Q5JXB2	UBE2NL	Putative ubiquitin-conjugating enzyme E2 N-like OS=Homo sapiens OX=9606 GN=UBE2NL PE=1 SV=1	7	1	1	1	153	17.4	5.92
P11177	PDHB	Pyruvate dehydrogenase E1 component subunit beta, mitochondrial OS=Homo sapiens OX=9606 GN=PDHB PE=1 SV=3	2	1	1	1	359	39.2	6.65
P14618	PKM	Pyruvate kinase PKM OS=Homo sapiens OX=9606 GN=PKM PE=1 SV=4	13	5	5	5	531	57.9	7.84
Q9P2R3	ANKFY1	Rabankyrin-5 OS=Homo sapiens OX=9606 GN=ANKFY1 PE=1 SV=2	2	2	2	2	1169	128.3	6.1
Q13283	G3BP1	Ras GTPase-activating protein-binding protein 1 OS=Homo sapiens OX=9606 GN=G3BP1 PE=1 SV=1	9	3	3	2	466	52.1	5.52
Q9UN86	G3BP2	Ras GTPase-activating protein-binding protein 2 OS=Homo sapiens OX=9606 GN=G3BP2 PE=1 SV=2	7	3	4	2	482	54.1	5.55
P46940	IQGAP1	Ras GTPase-activating-like protein IQGAP1 OS=Homo sapiens OX=9606 GN=IQGAP1 PE=1 SV=1	14	18	18	18	1657	189.1	6.48
P61106	RAB14	Ras-related protein Rab-14 OS=Homo sapiens OX=9606 GN=RAB14 PE=1 SV=4	4	1	1	1	215	23.9	6.21
P62820	RAB1A	Ras-related protein Rab-1A OS=Homo sapiens OX=9606 GN=RAB1A PE=1 SV=3	9	2	2	2	205	22.7	6.21
P51148	RAB5C	Ras-related protein Rab-5C OS=Homo sapiens OX=9606 GN=RAB5C PE=1 SV=2	11	2	2	2	216	23.5	8.41
A6NIZ1		Ras-related protein Rap-1b-like protein OS=Homo sapiens OX=9606 PE=2 SV=1	5	1	1	1	184	20.9	5.48
P63244	RACK1	Receptor of activated protein C kinase 1 OS=Homo sapiens OX=9606 GN=RACK1 PE=1 SV=3	11	3	3	3	317	35.1	7.69
Q92900	UPF1	Regulator of nonsense transcripts 1 OS=Homo sapiens OX=9606 GN=UPF1 PE=1 SV=2	1	1	1	1	1129	124.3	6.61
Q15293	RCN1	Reticulocalbin-1 OS=Homo sapiens OX=9606 GN=RCN1 PE=1 SV=1	18	6	6	6	331	38.9	5
Q14257	RCN2	Reticulocalbin-2 OS=Homo sapiens OX=9606 GN=RCN2 PE=1 SV=1	29	7	11	7	317	36.9	4.4
P00352	ALDH1A1	Retinal dehydrogenase 1 OS=Homo sapiens OX=9606 GN=ALDH1A1 PE=1 SV=2	29	13	14	11	501	54.8	6.73
Q8NFJ5	GPRC5A	Retinoic acid-induced protein 3 OS=Homo sapiens OX=9606 GN=GPRC5A PE=1 SV=2	13	4	7	4	357	40.2	8.15
P52565	ARHGDIA	Rho GDP-dissociation inhibitor 1 OS=Homo sapiens OX=9606 GN=ARHGDIA PE=1 SV=3	7	1	1	1	204	23.2	5.11
O76021	RSL1D1	Ribosomal L1 domain-containing protein 1 OS=Homo sapiens OX=9606 GN=RSL1D1 PE=1 SV=3	17	7	7	7	490	54.9	10.13
Q9H6W3	RIOX1	Ribosomal oxygenase 1 OS=Homo sapiens OX=9606 GN=RIOX1 PE=1 SV=2	6	2	2	2	641	71	6.46
Q9BQC6	MRPL57	Ribosomal protein 63, mitochondrial OS=Homo sapiens OX=9606 GN=MRPL57 PE=1 SV=1	13	1	1	1	102	12.3	11.44
Q14684	RRP1B	Ribosomal RNA processing protein 1 homolog B OS=Homo sapiens OX=9606 GN=RRP1B PE=1 SV=3	4	3	3	3	758	84.4	9.76
Q14692	BMS1	Ribosome biogenesis protein BMS1 homolog OS=Homo sapiens OX=9606 GN=BMS1 PE=1 SV=1	3	3	3	3	1282	145.7	6.44
Q8TDN6	BRIX1	Ribosome biogenesis protein BRX1 homolog OS=Homo sapiens OX=9606 GN=BRIX1 PE=1 SV=2	9	3	3	3	353	41.4	9.92
O95478	NSA2	Ribosome biogenesis protein NSA2 homolog OS=Homo sapiens OX=9606 GN=NSA2 PE=1 SV=1	3	1	1	1	260	30	10.27
Q9GZL7	WDR12	Ribosome biogenesis protein WDR12 OS=Homo sapiens OX=9606 GN=WDR12 PE=1 SV=2	7	2	3	2	423	47.7	5.9
Q15050	RRS1	Ribosome biogenesis regulatory protein homolog OS=Homo sapiens OX=9606 GN=RRS1 PE=1 SV=2	6	2	2	2	365	41.2	10.7
Q9H7B2	RPF2	Ribosome production factor 2 homolog OS=Homo sapiens OX=9606 GN=RPF2 PE=1 SV=2	7	2	2	2	306	35.6	9.99
Q9P2E9	RRBP1	Ribosome-binding protein 1 OS=Homo sapiens OX=9606 GN=RRBP1 PE=1 SV=5	30	33	36	33	1410	152.4	8.6
Q9Y2P8	RCL1	RNA 3'-terminal phosphate cyclase-like protein OS=Homo sapiens OX=9606 GN=RCL1 PE=1 SV=3	4	2	2	2	373	40.8	9.26
Q9H0A0	NAT10	RNA cytidine acetyltransferase OS=Homo sapiens OX=9606 GN=NAT10 PE=1 SV=2	7	5	5	5	1025	115.7	8.27
Q08J23	NSUN2	RNA cytosine C(5)-methyltransferase NSUN2 OS=Homo sapiens OX=9606 GN=NSUN2 PE=1 SV=2	1	1	1	1	767	86.4	6.77
Q9Y224	RTRAF	RNA transcription, translation and transport factor protein OS=Homo sapiens OX=9606 GN=RTRAF PE=1 SV=1	4	1	1	1	244	28.1	6.65
P38159	RBMX	RNA-binding motif protein, X chromosome OS=Homo sapiens OX=9606 GN=RBMX PE=1 SV=3	33	14	17	14	391	42.3	10.05
P98175	RBM10	RNA-binding protein 10 OS=Homo sapiens OX=9606 GN=RBM10 PE=1 SV=3	22	17	18	17	930	103.5	5.97
Q96PK6	RBM14	RNA-binding protein 14 OS=Homo sapiens OX=9606 GN=RBM14 PE=1 SV=2	26	16	22	16	669	69.4	9.67
Q96T37	RBM15	RNA-binding protein 15 OS=Homo sapiens OX=9606 GN=RBM15 PE=1 SV=2	3	2	2	2	977	107.1	10.08
P49756	RBM25	RNA-binding protein 25 OS=Homo sapiens OX=9606 GN=RBM25 PE=1 SV=3	5	3	3	3	843	100.1	6.32
Q9NW13	RBM28	RNA-binding protein 28 OS=Homo sapiens OX=9606 GN=RBM28 PE=1 SV=3	7	5	5	5	759	85.7	9.22
Q14498	RBM39	RNA-binding protein 39 OS=Homo sapiens OX=9606 GN=RBM39 PE=1 SV=2	7	3	3	3	530	59.3	10.1
Q9BWF3	RBM4	RNA-binding protein 4 OS=Homo sapiens OX=9606 GN=RBM4 PE=1 SV=1	2	1	1	1	364	40.3	7.08
Q9Y5S9	RBM8A	RNA-binding protein 8A OS=Homo sapiens OX=9606 GN=RBM8A PE=1 SV=1	10	2	2	2	174	19.9	5.72
Q01844	EWSR1	RNA-binding protein EWS OS=Homo sapiens OX=9606 GN=EWSR1 PE=1 SV=1	4	2	2	2	656	68.4	9.33
P35637	FUS	RNA-binding protein FUS OS=Homo sapiens OX=9606 GN=FUS PE=1 SV=1	11	4	9	2	526	53.4	9.36
Q9NRX1	PNO1	RNA-binding protein PNO1 OS=Homo sapiens OX=9606 GN=PNO1 PE=1 SV=1	3	1	1	1	252	27.9	9.73
Q9UKM9	RALY	RNA-binding protein Raly OS=Homo sapiens OX=9606 GN=RALY PE=1 SV=1	25	7	8	7	306	32.4	9.17
Q15287	RNPS1	RNA-binding protein with serine-rich domain 1 OS=Homo sapiens OX=9606 GN=RNPS1 PE=1 SV=1	5	1	1	1	305	34.2	11.84
Q9Y3I0	RTCB	RNA-splicing ligase RtcB homolog OS=Homo sapiens OX=9606 GN=RTCB PE=1 SV=1	4	2	2	2	505	55.2	7.23
P22087	FBL	rRNA 2'-O-methyltransferase fibrillarin OS=Homo sapiens OX=9606 GN=FBL PE=1 SV=2	17	5	6	5	321	33.8	10.18
Q6IN84	MRM1	rRNA methyltransferase 1, mitochondrial OS=Homo sapiens OX=9606 GN=MRM1 PE=1 SV=1	7	2	2	2	353	38.6	7.94
Q9Y3B9	RRP15	RRP15-like protein OS=Homo sapiens OX=9606 GN=RRP15 PE=1 SV=2	4	1	1	1	282	31.5	5.52
P31153	MAT2A	S-adenosylmethionine synthase isoform type-2 OS=Homo sapiens OX=9606 GN=MAT2A PE=1 SV=1	2	1	1	1	395	43.6	6.48
Q9NWH9	SLTM	SAFB-like transcription modulator OS=Homo sapiens OX=9606 GN=SLTM PE=1 SV=2	4	3	4	3	1034	117.1	7.87
P16615	ATP2A2	Sarcoplasmic/endoplasmic reticulum calcium ATPase 2 OS=Homo sapiens OX=9606 GN=ATP2A2 PE=1 SV=1	1	1	1	1	1042	114.7	5.34
Q14151	SAFB2	Scaffold attachment factor B2 OS=Homo sapiens OX=9606 GN=SAFB2 PE=1 SV=1	5	3	3	3	953	107.4	6.16
Q6P3W7	SCYL2	SCY1-like protein 2 OS=Homo sapiens OX=9606 GN=SCYL2 PE=1 SV=1	4	3	3	3	929	103.6	8.22
Q16181	SEPTIN7	Septin-7 OS=Homo sapiens OX=9606 GN=SEPTIN7 PE=1 SV=2	4	2	2	2	437	50.6	8.63
Q13501	SQSTM1	Sequestosome-1 OS=Homo sapiens OX=9606 GN=SQSTM1 PE=1 SV=1	3	1	1	1	440	47.7	5.22
P83111	LACTB	Serine beta-lactamase-like protein LACTB, mitochondrial OS=Homo sapiens OX=9606 GN=LACTB PE=1 SV=2	2	1	1	1	547	60.7	8.53
Q8IYB3	SRRM1	Serine/arginine repetitive matrix protein 1 OS=Homo sapiens OX=9606 GN=SRRM1 PE=1 SV=2	5	4	4	4	904	102.3	11.84
Q9UQ35	SRRM2	Serine/arginine repetitive matrix protein 2 OS=Homo sapiens OX=9606 GN=SRRM2 PE=1 SV=2	4	10	10	10	2752	299.4	12.06
Q07955	SRSF1	Serine/arginine-rich splicing factor 1 OS=Homo sapiens OX=9606 GN=SRSF1 PE=1 SV=2	44	11	23	11	248	27.7	10.36
O75494	SRSF10	Serine/arginine-rich splicing factor 10 OS=Homo sapiens OX=9606 GN=SRSF10 PE=1 SV=1	11	3	3	3	262	31.3	11.27
Q01130	SRSF2	Serine/arginine-rich splicing factor 2 OS=Homo sapiens OX=9606 GN=SRSF2 PE=1 SV=4	25	5	6	5	221	25.5	11.85
P84103	SRSF3	Serine/arginine-rich splicing factor 3 OS=Homo sapiens OX=9606 GN=SRSF3 PE=1 SV=1	18	3	6	2	164	19.3	11.65
Q08170	SRSF4	Serine/arginine-rich splicing factor 4 OS=Homo sapiens OX=9606 GN=SRSF4 PE=1 SV=2	9	5	5	1	494	56.6	11.52
Q13243	SRSF5	Serine/arginine-rich splicing factor 5 OS=Homo sapiens OX=9606 GN=SRSF5 PE=1 SV=1	17	4	4	3	272	31.2	11.59
Q13247	SRSF6	Serine/arginine-rich splicing factor 6 OS=Homo sapiens OX=9606 GN=SRSF6 PE=1 SV=2	17	7	7	3	344	39.6	11.43
Q16629	SRSF7	Serine/arginine-rich splicing factor 7 OS=Homo sapiens OX=9606 GN=SRSF7 PE=1 SV=1	32	8	13	7	238	27.4	11.82
Q13242	SRSF9	Serine/arginine-rich splicing factor 9 OS=Homo sapiens OX=9606 GN=SRSF9 PE=1 SV=1	28	6	6	6	221	25.5	8.65
Q9Y2H1	STK38L	Serine/threonine-protein kinase 38-like OS=Homo sapiens OX=9606 GN=STK38L PE=1 SV=3	2	1	1	1	464	54	6.81
P42345	MTOR	Serine/threonine-protein kinase mTOR OS=Homo sapiens OX=9606 GN=MTOR PE=1 SV=1	0	1	1	1	2549	288.7	7.17
P63151	PPP2R2A	Serine/threonine-protein phosphatase 2A 55 kDa regulatory subunit B alpha isoform OS=Homo sapiens OX=9606 GN=PPP2R2A PE=1 SV=1	2	1	1	1	447	51.7	6.2
Q96HS1	PGAM5	Serine/threonine-protein phosphatase PGAM5, mitochondrial OS=Homo sapiens OX=9606 GN=PGAM5 PE=1 SV=2	13	4	4	4	289	32	8.68
P62140	PPP1CB	Serine/threonine-protein phosphatase PP1-beta catalytic subunit OS=Homo sapiens OX=9606 GN=PPP1CB PE=1 SV=3	17	5	6	1	327	37.2	6.19
P36873	PPP1CC	Serine/threonine-protein phosphatase PP1-gamma catalytic subunit OS=Homo sapiens OX=9606 GN=PPP1CC PE=1 SV=1	17	5	6	1	323	37	6.54
Q9NP81	SARS2	Serine--tRNA ligase, mitochondrial OS=Homo sapiens OX=9606 GN=SARS2 PE=1 SV=1	7	2	2	2	518	58.2	8.13
P02787	TF	Serotransferrin OS=Homo sapiens OX=9606 GN=TF PE=1 SV=3	8	5	5	5	698	77	7.12
P50454	SERPINH1	Serpin H1 OS=Homo sapiens OX=9606 GN=SERPINH1 PE=1 SV=2	3	1	1	1	418	46.4	8.69
Q9BXP5	SRRT	Serrate RNA effector molecule homolog OS=Homo sapiens OX=9606 GN=SRRT PE=1 SV=1	1	1	1	1	876	100.6	5.96
Q15165	PON2	Serum paraoxonase/arylesterase 2 OS=Homo sapiens OX=9606 GN=PON2 PE=1 SV=4	5	1	1	1	354	39.4	5.6
Q8TBC3	SHKBP1	SH3KBP1-binding protein 1 OS=Homo sapiens OX=9606 GN=SHKBP1 PE=1 SV=2	3	1	1	1	707	76.3	8.28
P37108	SRP14	Signal recognition particle 14 kDa protein OS=Homo sapiens OX=9606 GN=SRP14 PE=1 SV=2	10	1	1	1	136	14.6	10.04
P49458	SRP9	Signal recognition particle 9 kDa protein OS=Homo sapiens OX=9606 GN=SRP9 PE=1 SV=2	44	4	4	4	86	10.1	7.97
Q9UHB9	SRP68	Signal recognition particle subunit SRP68 OS=Homo sapiens OX=9606 GN=SRP68 PE=1 SV=2	3	1	1	1	627	70.7	8.56
P42224	STAT1	Signal transducer and activator of transcription 1-alpha/beta OS=Homo sapiens OX=9606 GN=STAT1 PE=1 SV=2	1	1	1	1	750	87.3	6.05
O43166	SIPA1L1	Signal-induced proliferation-associated 1-like protein 1 OS=Homo sapiens OX=9606 GN=SIPA1L1 PE=1 SV=4	1	2	2	1	1804	199.9	8.19
O60292	SIPA1L3	Signal-induced proliferation-associated 1-like protein 3 OS=Homo sapiens OX=9606 GN=SIPA1L3 PE=1 SV=3	12	13	13	12	1781	194.5	8.32
Q04837	SSBP1	Single-stranded DNA-binding protein, mitochondrial OS=Homo sapiens OX=9606 GN=SSBP1 PE=1 SV=1	22	3	4	3	148	17.2	9.6
Q5T750	XP32	Skin-specific protein 32 OS=Homo sapiens OX=9606 GN=XP32 PE=1 SV=1	3	1	1	1	250	26.2	7.97
P62304	SNRPE	Small nuclear ribonucleoprotein E OS=Homo sapiens OX=9606 GN=SNRPE PE=1 SV=1	25	2	3	2	92	10.8	9.44
P62306	SNRPF	Small nuclear ribonucleoprotein F OS=Homo sapiens OX=9606 GN=SNRPF PE=1 SV=1	15	1	1	1	86	9.7	4.67
P62314	SNRPD1	Small nuclear ribonucleoprotein Sm D1 OS=Homo sapiens OX=9606 GN=SNRPD1 PE=1 SV=1	20	3	3	3	119	13.3	11.56
P62316	SNRPD2	Small nuclear ribonucleoprotein Sm D2 OS=Homo sapiens OX=9606 GN=SNRPD2 PE=1 SV=1	29	4	5	4	118	13.5	9.91
P62318	SNRPD3	Small nuclear ribonucleoprotein Sm D3 OS=Homo sapiens OX=9606 GN=SNRPD3 PE=1 SV=1	32	3	4	3	126	13.9	10.32
P14678	SNRPB	Small nuclear ribonucleoprotein-associated proteins B and B' OS=Homo sapiens OX=9606 GN=SNRPB PE=1 SV=2	15	4	5	4	240	24.6	11.19
Q13573	SNW1	SNW domain-containing protein 1 OS=Homo sapiens OX=9606 GN=SNW1 PE=1 SV=1	1	1	1	1	536	61.5	9.52
Q9Y512	SAMM50	Sorting and assembly machinery component 50 homolog OS=Homo sapiens OX=9606 GN=SAMM50 PE=1 SV=3	5	3	3	3	469	51.9	6.9
Q13813	SPTAN1	Spectrin alpha chain, non-erythrocytic 1 OS=Homo sapiens OX=9606 GN=SPTAN1 PE=1 SV=3	46	100	154	100	2472	284.4	5.35
Q01082	SPTBN1	Spectrin beta chain, non-erythrocytic 1 OS=Homo sapiens OX=9606 GN=SPTBN1 PE=1 SV=2	46	93	147	93	2364	274.4	5.57
O95470	SGPL1	Sphingosine-1-phosphate lyase 1 OS=Homo sapiens OX=9606 GN=SGPL1 PE=1 SV=3	5	2	2	2	568	63.5	9.16
Q9Y657	SPIN1	Spindlin-1 OS=Homo sapiens OX=9606 GN=SPIN1 PE=1 SV=3	8	2	2	2	262	29.6	6.96
Q13838	DDX39B	Spliceosome RNA helicase DDX39B OS=Homo sapiens OX=9606 GN=DDX39B PE=1 SV=1	2	1	1	1	428	49	5.67
Q15637	SF1	Splicing factor 1 OS=Homo sapiens OX=9606 GN=SF1 PE=1 SV=4	4	2	3	2	639	68.3	8.98
Q15459	SF3A1	Splicing factor 3A subunit 1 OS=Homo sapiens OX=9606 GN=SF3A1 PE=1 SV=1	2	1	1	1	793	88.8	5.22
Q12874	SF3A3	Splicing factor 3A subunit 3 OS=Homo sapiens OX=9606 GN=SF3A3 PE=1 SV=1	2	1	1	1	501	58.8	5.38
O75533	SF3B1	Splicing factor 3B subunit 1 OS=Homo sapiens OX=9606 GN=SF3B1 PE=1 SV=3	10	9	9	9	1304	145.7	7.09
Q13435	SF3B2	Splicing factor 3B subunit 2 OS=Homo sapiens OX=9606 GN=SF3B2 PE=1 SV=2	15	11	15	11	895	100.2	5.67
Q15393	SF3B3	Splicing factor 3B subunit 3 OS=Homo sapiens OX=9606 GN=SF3B3 PE=1 SV=4	7	9	10	9	1217	135.5	5.26
Q15427	SF3B4	Splicing factor 3B subunit 4 OS=Homo sapiens OX=9606 GN=SF3B4 PE=1 SV=1	3	1	1	1	424	44.4	8.56
Q9BWJ5	SF3B5	Splicing factor 3B subunit 5 OS=Homo sapiens OX=9606 GN=SF3B5 PE=1 SV=1	13	1	2	1	86	10.1	6.35
Q9Y3B4	SF3B6	Splicing factor 3B subunit 6 OS=Homo sapiens OX=9606 GN=SF3B6 PE=1 SV=1	18	2	2	2	125	14.6	9.38
Q96I25	RBM17	Splicing factor 45 OS=Homo sapiens OX=9606 GN=RBM17 PE=1 SV=1	8	3	3	3	401	44.9	5.97
Q01081	U2AF1	Splicing factor U2AF 35 kDa subunit OS=Homo sapiens OX=9606 GN=U2AF1 PE=1 SV=3	5	1	1	1	240	27.9	8.81
P26368	U2AF2	Splicing factor U2AF 65 kDa subunit OS=Homo sapiens OX=9606 GN=U2AF2 PE=1 SV=4	15	5	6	5	475	53.5	9.09
P23246	SFPQ	Splicing factor, proline- and glutamine-rich OS=Homo sapiens OX=9606 GN=SFPQ PE=1 SV=2	32	22	40	21	707	76.1	9.44
Q9HCB6	SPON1	Spondin-1 OS=Homo sapiens OX=9606 GN=SPON1 PE=1 SV=2	1	1	1	1	807	90.9	6.11
Q14247	CTTN	Src substrate cortactin OS=Homo sapiens OX=9606 GN=CTTN PE=1 SV=2	19	8	8	8	550	61.5	5.4
Q7KZF4	SND1	Staphylococcal nuclease domain-containing protein 1 OS=Homo sapiens OX=9606 GN=SND1 PE=1 SV=1	1	1	1	1	910	101.9	7.17
P27105	STOM	Stomatin OS=Homo sapiens OX=9606 GN=STOM PE=1 SV=3	7	1	1	1	288	31.7	7.88
Q9UJZ1	STOML2	Stomatin-like protein 2, mitochondrial OS=Homo sapiens OX=9606 GN=STOML2 PE=1 SV=1	4	1	1	1	356	38.5	7.39
P38646	HSPA9	Stress-70 protein, mitochondrial OS=Homo sapiens OX=9606 GN=HSPA9 PE=1 SV=2	25	14	16	14	679	73.6	6.16
P53597	SUCLG1	Succinate--CoA ligase [ADP/GDP-forming] subunit alpha, mitochondrial OS=Homo sapiens OX=9606 GN=SUCLG1 PE=1 SV=4	5	1	1	1	346	36.2	8.79
Q96I99	SUCLG2	Succinate--CoA ligase [GDP-forming] subunit beta, mitochondrial OS=Homo sapiens OX=9606 GN=SUCLG2 PE=1 SV=2	5	2	2	2	432	46.5	6.39
Q9Y6N5	SQOR	Sulfide:quinone oxidoreductase, mitochondrial OS=Homo sapiens OX=9606 GN=SQOR PE=1 SV=1	11	5	5	5	450	49.9	9.11
O95425	SVIL	Supervillin OS=Homo sapiens OX=9606 GN=SVIL PE=1 SV=2	11	17	19	17	2214	247.6	6.98
Q9NQ55	PPAN	Suppressor of SWI4 1 homolog OS=Homo sapiens OX=9606 GN=PPAN PE=2 SV=1	5	2	2	2	473	53.2	10.13
O75683	SURF6	Surfeit locus protein 6 OS=Homo sapiens OX=9606 GN=SURF6 PE=1 SV=3	17	5	5	5	361	41.4	10.64
Q8N3V7	SYNPO	Synaptopodin OS=Homo sapiens OX=9606 GN=SYNPO PE=1 SV=2	6	4	5	4	929	99.4	8.72
Q9H7C4	SYNC	Syncoilin OS=Homo sapiens OX=9606 GN=SYNC PE=1 SV=3	2	1	1	1	482	55.3	4.61
O15061	SYNM	Synemin OS=Homo sapiens OX=9606 GN=SYNM PE=1 SV=2	2	3	3	3	1565	172.7	5.16
Q92804	TAF15	TATA-binding protein-associated factor 2N OS=Homo sapiens OX=9606 GN=TAF15 PE=1 SV=1	11	5	7	3	592	61.8	8.02
P78371	CCT2	T-complex protein 1 subunit beta OS=Homo sapiens OX=9606 GN=CCT2 PE=1 SV=4	2	1	1	1	535	57.5	6.46
P50990	CCT8	T-complex protein 1 subunit theta OS=Homo sapiens OX=9606 GN=CCT8 PE=1 SV=4	2	1	1	1	548	59.6	5.6
Q9BQ61	TRIR	Telomerase RNA component interacting RNase OS=Homo sapiens OX=9606 GN=TRIR PE=1 SV=1	8	1	1	1	176	18.4	9.44
Q5UIP0	RIF1	Telomere-associated protein RIF1 OS=Homo sapiens OX=9606 GN=RIF1 PE=1 SV=2	1	1	1	1	2472	274.3	5.52
Q15554	TERF2	Telomeric repeat-binding factor 2 OS=Homo sapiens OX=9606 GN=TERF2 PE=1 SV=3	1	1	1	1	542	59.6	9.35
O95881	TXNDC12	Thioredoxin domain-containing protein 12 OS=Homo sapiens OX=9606 GN=TXNDC12 PE=1 SV=1	14	2	6	2	172	19.2	5.4
Q8NBS9	TXNDC5	Thioredoxin domain-containing protein 5 OS=Homo sapiens OX=9606 GN=TXNDC5 PE=1 SV=2	6	2	2	2	432	47.6	5.97
P10599	TXN	Thioredoxin OS=Homo sapiens OX=9606 GN=TXN PE=1 SV=3	12	1	1	1	105	11.7	4.92
P30048	PRDX3	Thioredoxin-dependent peroxide reductase, mitochondrial OS=Homo sapiens OX=9606 GN=PRDX3 PE=1 SV=3	3	1	1	1	256	27.7	7.78
Q86V81	ALYREF	THO complex subunit 4 OS=Homo sapiens OX=9606 GN=ALYREF PE=1 SV=3	16	4	9	4	257	26.9	11.15
Q86W42	THOC6	THO complex subunit 6 homolog OS=Homo sapiens OX=9606 GN=THOC6 PE=1 SV=1	3	1	1	1	341	37.5	7.43
Q9BW92	TARS2	Threonine--tRNA ligase, mitochondrial OS=Homo sapiens OX=9606 GN=TARS2 PE=1 SV=1	1	1	1	1	718	81	7.3
P62328	TMSB4X	Thymosin beta-4 OS=Homo sapiens OX=9606 GN=TMSB4X PE=1 SV=2	25	1	1	1	44	5.1	5.06
Q9Y2W1	THRAP3	Thyroid hormone receptor-associated protein 3 OS=Homo sapiens OX=9606 GN=THRAP3 PE=1 SV=2	15	13	15	12	955	108.6	10.15
Q9P031	CCDC59	Thyroid transcription factor 1-associated protein 26 OS=Homo sapiens OX=9606 GN=CCDC59 PE=1 SV=2	5	1	1	1	241	28.7	9.88
Q07157	TJP1	Tight junction protein ZO-1 OS=Homo sapiens OX=9606 GN=TJP1 PE=1 SV=3	14	20	24	20	1748	195.3	6.7
Q9UDY2	TJP2	Tight junction protein ZO-2 OS=Homo sapiens OX=9606 GN=TJP2 PE=1 SV=2	1	1	1	1	1190	133.9	7.4
O95049	TJP3	Tight junction protein ZO-3 OS=Homo sapiens OX=9606 GN=TJP3 PE=1 SV=3	1	1	1	1	919	101.3	6.76
Q9BUZ4	TRAF4	TNF receptor-associated factor 4 OS=Homo sapiens OX=9606 GN=TRAF4 PE=1 SV=1	1	1	1	1	470	53.5	8.15
Q13263	TRIM28	Transcription intermediary factor 1-beta OS=Homo sapiens OX=9606 GN=TRIM28 PE=1 SV=5	5	2	2	2	835	88.5	5.77
Q00577	PURA	Transcriptional activator protein Pur-alpha OS=Homo sapiens OX=9606 GN=PURA PE=1 SV=2	3	1	1	1	322	34.9	6.44
Q86YP4	GATAD2A	Transcriptional repressor p66-alpha OS=Homo sapiens OX=9606 GN=GATAD2A PE=1 SV=1	2	1	1	1	633	68	9.94
Q9Y4P3	TBL2	Transducin beta-like protein 2 OS=Homo sapiens OX=9606 GN=TBL2 PE=1 SV=1	11	4	4	4	447	49.8	9.44
P02786	TFRC	Transferrin receptor protein 1 OS=Homo sapiens OX=9606 GN=TFRC PE=1 SV=2	2	1	1	1	760	84.8	6.61
Q13595	TRA2A	Transformer-2 protein homolog alpha OS=Homo sapiens OX=9606 GN=TRA2A PE=1 SV=1	7	2	2	2	282	32.7	11.27
P62995	TRA2B	Transformer-2 protein homolog beta OS=Homo sapiens OX=9606 GN=TRA2B PE=1 SV=1	6	2	2	2	288	33.6	11.25
Q01995	TAGLN	Transgelin OS=Homo sapiens OX=9606 GN=TAGLN PE=1 SV=4	4	1	1	1	201	22.6	8.84
P37802	TAGLN2	Transgelin-2 OS=Homo sapiens OX=9606 GN=TAGLN2 PE=1 SV=3	6	1	1	1	199	22.4	8.25
P55072	VCP	Transitional endoplasmic reticulum ATPase OS=Homo sapiens OX=9606 GN=VCP PE=1 SV=4	8	5	5	5	806	89.3	5.26
P29401	TKT	Transketolase OS=Homo sapiens OX=9606 GN=TKT PE=1 SV=3	6	2	2	2	623	67.8	7.66
Q15629	TRAM1	Translocating chain-associated membrane protein 1 OS=Homo sapiens OX=9606 GN=TRAM1 PE=1 SV=3	2	1	1	1	374	43	9.63
Q99442	SEC62	Translocation protein SEC62 OS=Homo sapiens OX=9606 GN=SEC62 PE=1 SV=1	3	1	1	1	399	45.8	7.12
P43307	SSR1	Translocon-associated protein subunit alpha OS=Homo sapiens OX=9606 GN=SSR1 PE=1 SV=3	3	1	1	1	286	32.2	4.49
P49755	TMED10	Transmembrane emp24 domain-containing protein 10 OS=Homo sapiens OX=9606 GN=TMED10 PE=1 SV=2	5	1	1	1	219	25	7.44
Q13428	TCOF1	Treacle protein OS=Homo sapiens OX=9606 GN=TCOF1 PE=1 SV=3	3	3	3	3	1488	152	9.04
P53007	SLC25A1	Tricarboxylate transport protein, mitochondrial OS=Homo sapiens OX=9606 GN=SLC25A1 PE=1 SV=2	7	2	2	2	311	34	9.89
P40939	HADHA	Trifunctional enzyme subunit alpha, mitochondrial OS=Homo sapiens OX=9606 GN=HADHA PE=1 SV=2	2	2	2	2	763	82.9	9.04
P55084	HADHB	Trifunctional enzyme subunit beta, mitochondrial OS=Homo sapiens OX=9606 GN=HADHB PE=1 SV=3	5	2	2	2	474	51.3	9.41
P60174	TPI1	Triosephosphate isomerase OS=Homo sapiens OX=9606 GN=TPI1 PE=1 SV=4	25	5	5	5	249	26.7	6.9
Q12899	TRIM26	Tripartite motif-containing protein 26 OS=Homo sapiens OX=9606 GN=TRIM26 PE=1 SV=1	2	1	1	1	539	62.1	5.03
Q7L0Y3	TRMT10C	tRNA methyltransferase 10 homolog C OS=Homo sapiens OX=9606 GN=TRMT10C PE=1 SV=2	15	6	6	6	403	47.3	9.36
Q9NYL9	TMOD3	Tropomodulin-3 OS=Homo sapiens OX=9606 GN=TMOD3 PE=1 SV=1	45	14	23	14	352	39.6	5.19
P09493	TPM1	Tropomyosin alpha-1 chain OS=Homo sapiens OX=9606 GN=TPM1 PE=1 SV=2	35	14	21	3	284	32.7	4.74
P06753	TPM3	Tropomyosin alpha-3 chain OS=Homo sapiens OX=9606 GN=TPM3 PE=1 SV=2	41	14	22	3	285	32.9	4.72
P67936	TPM4	Tropomyosin alpha-4 chain OS=Homo sapiens OX=9606 GN=TPM4 PE=1 SV=3	57	19	23	9	248	28.5	4.69
P07951	TPM2	Tropomyosin beta chain OS=Homo sapiens OX=9606 GN=TPM2 PE=1 SV=1	33	13	17	2	284	32.8	4.7
Q15661	TPSAB1	Tryptase alpha/beta-1 OS=Homo sapiens OX=9606 GN=TPSAB1 PE=1 SV=1	4	1	1	1	275	30.5	7.11
P68363	TUBA1B	Tubulin alpha-1B chain OS=Homo sapiens OX=9606 GN=TUBA1B PE=1 SV=1	27	10	17	4	451	50.1	5.06
P68366	TUBA4A	Tubulin alpha-4A chain OS=Homo sapiens OX=9606 GN=TUBA4A PE=1 SV=1	17	7	12	1	448	49.9	5.06
Q9NY65	TUBA8	Tubulin alpha-8 chain OS=Homo sapiens OX=9606 GN=TUBA8 PE=1 SV=1	13	5	9	1	449	50.1	5.06
P07437	TUBB	Tubulin beta chain OS=Homo sapiens OX=9606 GN=TUBB PE=1 SV=2	18	7	10	3	444	49.6	4.89
P68371	TUBB4B	Tubulin beta-4B chain OS=Homo sapiens OX=9606 GN=TUBB4B PE=1 SV=1	18	7	9	3	445	49.8	4.89
Q12792	TWF1	Twinfilin-1 OS=Homo sapiens OX=9606 GN=TWF1 PE=1 SV=3	27	8	11	7	350	40.3	6.96
Q6IBS0	TWF2	Twinfilin-2 OS=Homo sapiens OX=9606 GN=TWF2 PE=1 SV=2	11	3	3	2	349	39.5	6.84
P23458	JAK1	Tyrosine-protein kinase JAK1 OS=Homo sapiens OX=9606 GN=JAK1 PE=1 SV=2	5	5	5	5	1154	133.2	7.55
P08621	SNRNP70	U1 small nuclear ribonucleoprotein 70 kDa OS=Homo sapiens OX=9606 GN=SNRNP70 PE=1 SV=2	19	7	7	7	437	51.5	9.94
P09012	SNRPA	U1 small nuclear ribonucleoprotein A OS=Homo sapiens OX=9606 GN=SNRPA PE=1 SV=3	19	4	4	3	282	31.3	9.83
P09234	SNRPC	U1 small nuclear ribonucleoprotein C OS=Homo sapiens OX=9606 GN=SNRPC PE=1 SV=1	13	2	2	2	159	17.4	9.67
P09661	SNRPA1	U2 small nuclear ribonucleoprotein A' OS=Homo sapiens OX=9606 GN=SNRPA1 PE=1 SV=2	10	2	2	2	255	28.4	8.62
P08579	SNRPB2	U2 small nuclear ribonucleoprotein B'' OS=Homo sapiens OX=9606 GN=SNRPB2 PE=1 SV=1	8	2	2	1	225	25.5	9.72
O15042	U2SURP	U2 snRNP-associated SURP motif-containing protein OS=Homo sapiens OX=9606 GN=U2SURP PE=1 SV=2	9	7	7	7	1029	118.2	8.47
Q9NV31	IMP3	U3 small nucleolar ribonucleoprotein protein IMP3 OS=Homo sapiens OX=9606 GN=IMP3 PE=1 SV=1	8	1	1	1	184	21.8	9.5
O00566	MPHOSPH10	U3 small nucleolar ribonucleoprotein protein MPP10 OS=Homo sapiens OX=9606 GN=MPHOSPH10 PE=1 SV=2	3	1	1	1	681	78.8	4.86
Q9Y5J1	UTP18	U3 small nucleolar RNA-associated protein 18 homolog OS=Homo sapiens OX=9606 GN=UTP18 PE=1 SV=3	3	2	2	2	556	62	8.76
Q8WWY3	PRPF31	U4/U6 small nuclear ribonucleoprotein Prp31 OS=Homo sapiens OX=9606 GN=PRPF31 PE=1 SV=2	8	4	4	4	499	55.4	5.78
O43172	PRPF4	U4/U6 small nuclear ribonucleoprotein Prp4 OS=Homo sapiens OX=9606 GN=PRPF4 PE=1 SV=2	2	1	1	1	522	58.4	7.42
O43290	SART1	U4/U6.U5 tri-snRNP-associated protein 1 OS=Homo sapiens OX=9606 GN=SART1 PE=1 SV=1	15	8	9	8	800	90.2	6.13
O75643	SNRNP200	U5 small nuclear ribonucleoprotein 200 kDa helicase OS=Homo sapiens OX=9606 GN=SNRNP200 PE=1 SV=2	4	8	8	8	2136	244.4	6.06
Q96DI7	SNRNP40	U5 small nuclear ribonucleoprotein 40 kDa protein OS=Homo sapiens OX=9606 GN=SNRNP40 PE=1 SV=1	4	1	1	1	357	39.3	8.1
P62979	RPS27A	Ubiquitin-40S ribosomal protein S27a OS=Homo sapiens OX=9606 GN=RPS27A PE=1 SV=2	43	6	9	6	156	18	9.64
P05161	ISG15	Ubiquitin-like protein ISG15 OS=Homo sapiens OX=9606 GN=ISG15 PE=1 SV=5	32	4	6	4	165	17.9	7.44
O60701	UGDH	UDP-glucose 6-dehydrogenase OS=Homo sapiens OX=9606 GN=UGDH PE=1 SV=1	11	5	5	5	494	55	7.12
E9PRG8	C11orf98	Uncharacterized protein C11orf98 OS=Homo sapiens OX=9606 GN=C11orf98 PE=4 SV=2	21	2	2	2	123	14.2	11.53
Q9BRJ6	C7orf50	Uncharacterized protein C7orf50 OS=Homo sapiens OX=9606 GN=C7orf50 PE=1 SV=1	18	2	2	2	194	22.1	9.64
Q9BY89	KIAA1671	Uncharacterized protein KIAA1671 OS=Homo sapiens OX=9606 GN=KIAA1671 PE=1 SV=2	1	1	1	1	1806	196.6	8.47
O43795	MYO1B	Unconventional myosin-Ib OS=Homo sapiens OX=9606 GN=MYO1B PE=1 SV=3	24	26	30	26	1136	131.9	9.38
O00159	MYO1C	Unconventional myosin-Ic OS=Homo sapiens OX=9606 GN=MYO1C PE=1 SV=4	32	33	52	33	1063	121.6	9.41
O94832	MYO1D	Unconventional myosin-Id OS=Homo sapiens OX=9606 GN=MYO1D PE=1 SV=2	6	7	7	7	1006	116.1	9.39
Q12965	MYO1E	Unconventional myosin-Ie OS=Homo sapiens OX=9606 GN=MYO1E PE=1 SV=2	12	12	12	12	1108	127	8.92
Q9Y4I1	MYO5A	Unconventional myosin-Va OS=Homo sapiens OX=9606 GN=MYO5A PE=1 SV=2	2	3	3	2	1855	215.3	8.48
Q9NQX4	MYO5C	Unconventional myosin-Vc OS=Homo sapiens OX=9606 GN=MYO5C PE=1 SV=2	2	3	3	2	1742	202.7	7.71
Q9UM54	MYO6	Unconventional myosin-VI OS=Homo sapiens OX=9606 GN=MYO6 PE=1 SV=4	9	10	10	10	1294	149.6	8.53
Q96H55	MYO19	Unconventional myosin-XIX OS=Homo sapiens OX=9606 GN=MYO19 PE=1 SV=2	3	3	5	3	970	109.1	7.71
Q92614	MYO18A	Unconventional myosin-XVIIIa OS=Homo sapiens OX=9606 GN=MYO18A PE=1 SV=3	16	25	29	25	2054	233	6.3
Q32NC0	C18orf21	UPF0711 protein C18orf21 OS=Homo sapiens OX=9606 GN=C18orf21 PE=1 SV=1	6	1	1	1	220	24.8	10.26
Q03405	PLAUR	Urokinase plasminogen activator surface receptor OS=Homo sapiens OX=9606 GN=PLAUR PE=1 SV=1	4	1	1	1	335	37	6.65
P49748	ACADVL	Very long-chain specific acyl-CoA dehydrogenase, mitochondrial OS=Homo sapiens OX=9606 GN=ACADVL PE=1 SV=1	2	1	1	1	655	70.3	8.75
Q9P035	HACD3	Very-long-chain (3R)-3-hydroxyacyl-CoA dehydratase 3 OS=Homo sapiens OX=9606 GN=HACD3 PE=1 SV=2	4	1	1	1	362	43.1	8.94
Q9NZ01	TECR	Very-long-chain enoyl-CoA reductase OS=Homo sapiens OX=9606 GN=TECR PE=1 SV=1	6	2	2	2	308	36	9.45
Q9P0L0	VAPA	Vesicle-associated membrane protein-associated protein A OS=Homo sapiens OX=9606 GN=VAPA PE=1 SV=3	6	1	1	1	249	27.9	8.62
P08670	VIM	Vimentin OS=Homo sapiens OX=9606 GN=VIM PE=1 SV=4	74	38	210	32	466	53.6	5.12
Q6VVX0	CYP2R1	Vitamin D 25-hydroxylase OS=Homo sapiens OX=9606 GN=CYP2R1 PE=1 SV=1	1	1	1	1	501	57.3	7.61
P21796	VDAC1	Voltage-dependent anion-selective channel protein 1 OS=Homo sapiens OX=9606 GN=VDAC1 PE=1 SV=2	4	1	1	1	283	30.8	8.54
P45880	VDAC2	Voltage-dependent anion-selective channel protein 2 OS=Homo sapiens OX=9606 GN=VDAC2 PE=1 SV=2	4	1	1	1	294	31.5	7.56
O75083	WDR1	WD repeat-containing protein 1 OS=Homo sapiens OX=9606 GN=WDR1 PE=1 SV=4	2	1	1	1	606	66.2	6.65
Q9BV38	WDR18	WD repeat-containing protein 18 OS=Homo sapiens OX=9606 GN=WDR18 PE=1 SV=2	2	1	1	1	432	47.4	6.7
Q9UNX4	WDR3	WD repeat-containing protein 3 OS=Homo sapiens OX=9606 GN=WDR3 PE=1 SV=1	1	1	1	1	943	106	6.64
Q2TAY7	SMU1	WD40 repeat-containing protein SMU1 OS=Homo sapiens OX=9606 GN=SMU1 PE=1 SV=2	3	1	1	1	513	57.5	7.18
P13010	XRCC5	X-ray repair cross-complementing protein 5 OS=Homo sapiens OX=9606 GN=XRCC5 PE=1 SV=3	5	4	4	4	732	82.7	5.81
P12956	XRCC6	X-ray repair cross-complementing protein 6 OS=Homo sapiens OX=9606 GN=XRCC6 PE=1 SV=2	12	7	7	7	609	69.8	6.64
P67809	YBX1	Y-box-binding protein 1 OS=Homo sapiens OX=9606 GN=YBX1 PE=1 SV=3	32	6	8	4	324	35.9	9.88
P16989	YBX3	Y-box-binding protein 3 OS=Homo sapiens OX=9606 GN=YBX3 PE=1 SV=4	14	3	3	1	372	40.1	9.77
P49750	YLPM1	YLP motif-containing protein 1 OS=Homo sapiens OX=9606 GN=YLPM1 PE=1 SV=4	2	2	2	2	2146	241.5	6.55
Q6PJT7	ZC3H14	Zinc finger CCCH domain-containing protein 14 OS=Homo sapiens OX=9606 GN=ZC3H14 PE=1 SV=1	1	1	1	1	736	82.8	7.31
Q86VM9	ZC3H18	Zinc finger CCCH domain-containing protein 18 OS=Homo sapiens OX=9606 GN=ZC3H18 PE=1 SV=2	3	2	2	2	953	106.3	8.32
Q7Z2W4	ZC3HAV1	Zinc finger CCCH-type antiviral protein 1 OS=Homo sapiens OX=9606 GN=ZC3HAV1 PE=1 SV=3	17	10	10	10	902	101.4	8.4
O15231	ZNF185	Zinc finger protein 185 OS=Homo sapiens OX=9606 GN=ZNF185 PE=1 SV=3	5	2	2	2	689	73.5	7.01
Q6DD87	ZNF787	Zinc finger protein 787 OS=Homo sapiens OX=9606 GN=ZNF787 PE=1 SV=4	4	1	1	1	382	40.4	7.96
Q96KR1	ZFR	Zinc finger RNA-binding protein OS=Homo sapiens OX=9606 GN=ZFR PE=1 SV=2	3	2	2	2	1074	116.9	9.04

## Sheet: Protein-OE
Accession	Gene Name	Description	Coverage [%]	# Peptides	# PSMs	# Unique Peptides	# AAs	MW [kDa]	calc. pI
Q7RTP6	MICAL3	[F-actin]-monooxygenase MICAL3 OS=Homo sapiens OX=9606 GN=MICAL3 PE=1 SV=2	0	1	1	1	2002	224.2	5.55
P61604	HSPE1	10 kDa heat shock protein, mitochondrial OS=Homo sapiens OX=9606 GN=HSPE1 PE=1 SV=2	12	1	1	1	102	10.9	8.92
Q15029	EFTUD2	116 kDa U5 small nuclear ribonucleoprotein component OS=Homo sapiens OX=9606 GN=EFTUD2 PE=1 SV=1	12	8	8	7	972	109.4	5
P31946	YWHAB	14-3-3 protein beta/alpha OS=Homo sapiens OX=9606 GN=YWHAB PE=1 SV=3	13	3	3	1	246	28.1	4.83
P62258	YWHAE	14-3-3 protein epsilon OS=Homo sapiens OX=9606 GN=YWHAE PE=1 SV=1	19	4	5	2	255	29.2	4.74
P61981	YWHAG	14-3-3 protein gamma OS=Homo sapiens OX=9606 GN=YWHAG PE=1 SV=2	29	6	6	4	247	28.3	4.89
P27348	YWHAQ	14-3-3 protein theta OS=Homo sapiens OX=9606 GN=YWHAQ PE=1 SV=1	12	3	3	1	245	27.7	4.78
P63104	YWHAZ	14-3-3 protein zeta/delta OS=Homo sapiens OX=9606 GN=YWHAZ PE=1 SV=1	12	3	3	1	245	27.7	4.79
P09543	CNP	2',3'-cyclic-nucleotide 3'-phosphodiesterase OS=Homo sapiens OX=9606 GN=CNP PE=1 SV=2	8	4	5	4	421	47.5	9.07
Q16698	DECR1	2,4-dienoyl-CoA reductase [(3E)-enoyl-CoA-producing], mitochondrial OS=Homo sapiens OX=9606 GN=DECR1 PE=1 SV=1	8	3	3	3	335	36	9.28
P00973	OAS1	2'-5'-oligoadenylate synthase 1 OS=Homo sapiens OX=9606 GN=OAS1 PE=1 SV=4	3	1	1	1	400	46	8.22
P29728	OAS2	2'-5'-oligoadenylate synthase 2 OS=Homo sapiens OX=9606 GN=OAS2 PE=1 SV=3	1	1	1	1	719	82.4	8.25
Q9Y6K5	OAS3	2'-5'-oligoadenylate synthase 3 OS=Homo sapiens OX=9606 GN=OAS3 PE=1 SV=3	14	15	16	15	1087	121.1	8.4
Q15646	OASL	2'-5'-oligoadenylate synthase-like protein OS=Homo sapiens OX=9606 GN=OASL PE=1 SV=2	19	7	8	7	514	59.2	7.87
P82664	MRPS10	28S ribosomal protein S10, mitochondrial OS=Homo sapiens OX=9606 GN=MRPS10 PE=1 SV=2	9	1	1	1	201	23	8
P82912	MRPS11	28S ribosomal protein S11, mitochondrial OS=Homo sapiens OX=9606 GN=MRPS11 PE=1 SV=2	22	3	3	3	194	20.6	10.81
O60783	MRPS14	28S ribosomal protein S14, mitochondrial OS=Homo sapiens OX=9606 GN=MRPS14 PE=1 SV=1	22	2	2	2	128	15.1	11.41
P82914	MRPS15	28S ribosomal protein S15, mitochondrial OS=Homo sapiens OX=9606 GN=MRPS15 PE=1 SV=1	13	4	4	4	257	29.8	10.48
Q9Y2R5	MRPS17	28S ribosomal protein S17, mitochondrial OS=Homo sapiens OX=9606 GN=MRPS17 PE=1 SV=1	36	3	3	3	130	14.5	9.85
Q9Y399	MRPS2	28S ribosomal protein S2, mitochondrial OS=Homo sapiens OX=9606 GN=MRPS2 PE=1 SV=1	3	1	1	1	296	33.2	9.26
P82921	MRPS21	28S ribosomal protein S21, mitochondrial OS=Homo sapiens OX=9606 GN=MRPS21 PE=1 SV=3	14	1	1	1	87	10.7	9.92
P82650	MRPS22	28S ribosomal protein S22, mitochondrial OS=Homo sapiens OX=9606 GN=MRPS22 PE=1 SV=1	8	3	3	3	360	41.3	7.9
Q9Y3D9	MRPS23	28S ribosomal protein S23, mitochondrial OS=Homo sapiens OX=9606 GN=MRPS23 PE=1 SV=2	25	4	4	4	190	21.8	8.9
Q96EL2	MRPS24	28S ribosomal protein S24, mitochondrial OS=Homo sapiens OX=9606 GN=MRPS24 PE=1 SV=1	5	1	1	1	167	19	9.38
P82663	MRPS25	28S ribosomal protein S25, mitochondrial OS=Homo sapiens OX=9606 GN=MRPS25 PE=1 SV=1	17	2	2	2	173	20.1	8.82
Q9BYN8	MRPS26	28S ribosomal protein S26, mitochondrial OS=Homo sapiens OX=9606 GN=MRPS26 PE=1 SV=1	11	2	2	2	205	24.2	10.39
Q92552	MRPS27	28S ribosomal protein S27, mitochondrial OS=Homo sapiens OX=9606 GN=MRPS27 PE=1 SV=3	8	3	3	3	414	47.6	6.18
Q9Y2Q9	MRPS28	28S ribosomal protein S28, mitochondrial OS=Homo sapiens OX=9606 GN=MRPS28 PE=1 SV=1	11	2	2	2	187	20.8	9.1
P51398	DAP3	28S ribosomal protein S29, mitochondrial OS=Homo sapiens OX=9606 GN=DAP3 PE=1 SV=1	21	7	7	7	398	45.5	8.88
Q92665	MRPS31	28S ribosomal protein S31, mitochondrial OS=Homo sapiens OX=9606 GN=MRPS31 PE=1 SV=3	8	2	2	2	395	45.3	9.29
Q9Y291	MRPS33	28S ribosomal protein S33, mitochondrial OS=Homo sapiens OX=9606 GN=MRPS33 PE=1 SV=1	8	1	1	1	106	12.6	10.11
P82930	MRPS34	28S ribosomal protein S34, mitochondrial OS=Homo sapiens OX=9606 GN=MRPS34 PE=1 SV=2	29	5	5	5	218	25.6	9.98
P82673	MRPS35	28S ribosomal protein S35, mitochondrial OS=Homo sapiens OX=9606 GN=MRPS35 PE=1 SV=1	7	2	2	2	323	36.8	8.24
P82932	MRPS6	28S ribosomal protein S6, mitochondrial OS=Homo sapiens OX=9606 GN=MRPS6 PE=1 SV=3	23	3	3	3	125	14.2	9.26
Q9Y2R9	MRPS7	28S ribosomal protein S7, mitochondrial OS=Homo sapiens OX=9606 GN=MRPS7 PE=1 SV=2	14	3	3	3	242	28.1	9.99
P82933	MRPS9	28S ribosomal protein S9, mitochondrial OS=Homo sapiens OX=9606 GN=MRPS9 PE=1 SV=2	9	3	3	3	396	45.8	9.51
Q96P11	NSUN5	28S rRNA (cytosine-C(5))-methyltransferase OS=Homo sapiens OX=9606 GN=NSUN5 PE=1 SV=2	4	2	2	2	429	46.7	8.62
Q9H6S0	YTHDC2	3'-5' RNA helicase YTHDC2 OS=Homo sapiens OX=9606 GN=YTHDC2 PE=1 SV=2	1	1	1	1	1430	160.1	8.4
Q9Y3B7	MRPL11	39S ribosomal protein L11, mitochondrial OS=Homo sapiens OX=9606 GN=MRPL11 PE=1 SV=1	31	5	5	5	192	20.7	9.91
P52815	MRPL12	39S ribosomal protein L12, mitochondrial OS=Homo sapiens OX=9606 GN=MRPL12 PE=1 SV=2	23	2	2	2	198	21.3	8.87
Q6P1L8	MRPL14	39S ribosomal protein L14, mitochondrial OS=Homo sapiens OX=9606 GN=MRPL14 PE=1 SV=1	6	1	1	1	145	15.9	10.24
Q9NX20	MRPL16	39S ribosomal protein L16, mitochondrial OS=Homo sapiens OX=9606 GN=MRPL16 PE=1 SV=1	7	1	1	1	251	28.4	10.13
Q9NRX2	MRPL17	39S ribosomal protein L17, mitochondrial OS=Homo sapiens OX=9606 GN=MRPL17 PE=1 SV=1	5	1	1	1	175	20	10.11
Q9BZE1	MRPL37	39S ribosomal protein L37, mitochondrial OS=Homo sapiens OX=9606 GN=MRPL37 PE=1 SV=2	7	2	2	2	423	48.1	8.59
Q96DV4	MRPL38	39S ribosomal protein L38, mitochondrial OS=Homo sapiens OX=9606 GN=MRPL38 PE=1 SV=2	7	3	3	3	380	44.6	7.53
Q9BYD3	MRPL4	39S ribosomal protein L4, mitochondrial OS=Homo sapiens OX=9606 GN=MRPL4 PE=1 SV=1	5	1	1	1	311	34.9	9.72
Q9H9J2	MRPL44	39S ribosomal protein L44, mitochondrial OS=Homo sapiens OX=9606 GN=MRPL44 PE=1 SV=1	3	1	1	1	332	37.5	8.4
Q9H2W6	MRPL46	39S ribosomal protein L46, mitochondrial OS=Homo sapiens OX=9606 GN=MRPL46 PE=1 SV=1	9	2	2	2	279	31.7	7.05
Q9HD33	MRPL47	39S ribosomal protein L47, mitochondrial OS=Homo sapiens OX=9606 GN=MRPL47 PE=1 SV=2	4	1	1	1	250	29.4	10.37
Q96GC5	MRPL48	39S ribosomal protein L48, mitochondrial OS=Homo sapiens OX=9606 GN=MRPL48 PE=1 SV=2	16	3	3	3	212	23.9	8.98
Q13405	MRPL49	39S ribosomal protein L49, mitochondrial OS=Homo sapiens OX=9606 GN=MRPL49 PE=1 SV=1	7	1	1	1	166	19.2	9.45
Q8N5N7	MRPL50	39S ribosomal protein L50, mitochondrial OS=Homo sapiens OX=9606 GN=MRPL50 PE=1 SV=2	7	1	1	1	158	18.3	7.88
Q96EL3	MRPL53	39S ribosomal protein L53, mitochondrial OS=Homo sapiens OX=9606 GN=MRPL53 PE=1 SV=1	13	1	1	1	112	12.1	8.76
Q7Z7F7	MRPL55	39S ribosomal protein L55, mitochondrial OS=Homo sapiens OX=9606 GN=MRPL55 PE=1 SV=1	6	1	1	1	128	15.1	11.15
Q15125	EBP	3-beta-hydroxysteroid-Delta(8),Delta(7)-isomerase OS=Homo sapiens OX=9606 GN=EBP PE=1 SV=3	5	1	1	1	230	26.3	7.9
Q99714	HSD17B10	3-hydroxyacyl-CoA dehydrogenase type-2 OS=Homo sapiens OX=9606 GN=HSD17B10 PE=1 SV=3	19	3	3	3	261	26.9	7.78
P46783	RPS10	40S ribosomal protein S10 OS=Homo sapiens OX=9606 GN=RPS10 PE=1 SV=1	20	3	5	3	165	18.9	10.15
P62280	RPS11	40S ribosomal protein S11 OS=Homo sapiens OX=9606 GN=RPS11 PE=1 SV=3	51	9	14	9	158	18.4	10.3
P25398	RPS12	40S ribosomal protein S12 OS=Homo sapiens OX=9606 GN=RPS12 PE=1 SV=3	19	2	4	2	132	14.5	7.21
P62277	RPS13	40S ribosomal protein S13 OS=Homo sapiens OX=9606 GN=RPS13 PE=1 SV=2	45	8	17	8	151	17.2	10.54
P62263	RPS14	40S ribosomal protein S14 OS=Homo sapiens OX=9606 GN=RPS14 PE=1 SV=3	29	4	7	4	151	16.3	10.05
P62841	RPS15	40S ribosomal protein S15 OS=Homo sapiens OX=9606 GN=RPS15 PE=1 SV=2	8	1	4	1	145	17	10.39
P62244	RPS15A	40S ribosomal protein S15a OS=Homo sapiens OX=9606 GN=RPS15A PE=1 SV=2	35	5	8	5	130	14.8	10.13
P62249	RPS16	40S ribosomal protein S16 OS=Homo sapiens OX=9606 GN=RPS16 PE=1 SV=2	40	7	9	7	146	16.4	10.21
P08708	RPS17	40S ribosomal protein S17 OS=Homo sapiens OX=9606 GN=RPS17 PE=1 SV=2	56	6	9	6	135	15.5	9.85
P62269	RPS18	40S ribosomal protein S18 OS=Homo sapiens OX=9606 GN=RPS18 PE=1 SV=3	45	8	14	8	152	17.7	10.99
P39019	RPS19	40S ribosomal protein S19 OS=Homo sapiens OX=9606 GN=RPS19 PE=1 SV=2	41	7	10	7	145	16.1	10.32
P15880	RPS2	40S ribosomal protein S2 OS=Homo sapiens OX=9606 GN=RPS2 PE=1 SV=2	43	11	23	11	293	31.3	10.24
P60866	RPS20	40S ribosomal protein S20 OS=Homo sapiens OX=9606 GN=RPS20 PE=1 SV=1	25	3	6	3	119	13.4	9.94
P63220	RPS21	40S ribosomal protein S21 OS=Homo sapiens OX=9606 GN=RPS21 PE=1 SV=1	23	2	2	2	83	9.1	8.5
P62266	RPS23	40S ribosomal protein S23 OS=Homo sapiens OX=9606 GN=RPS23 PE=1 SV=3	24	4	6	4	143	15.8	10.49
P62847	RPS24	40S ribosomal protein S24 OS=Homo sapiens OX=9606 GN=RPS24 PE=1 SV=1	26	4	9	4	133	15.4	10.78
P62851	RPS25	40S ribosomal protein S25 OS=Homo sapiens OX=9606 GN=RPS25 PE=1 SV=1	30	5	6	5	125	13.7	10.11
P62854	RPS26	40S ribosomal protein S26 OS=Homo sapiens OX=9606 GN=RPS26 PE=1 SV=3	23	2	5	2	115	13	11
P42677	RPS27	40S ribosomal protein S27 OS=Homo sapiens OX=9606 GN=RPS27 PE=1 SV=3	39	4	4	2	84	9.5	9.45
Q71UM5	RPS27L	40S ribosomal protein S27-like OS=Homo sapiens OX=9606 GN=RPS27L PE=1 SV=3	38	3	4	1	84	9.5	9.45
P62857	RPS28	40S ribosomal protein S28 OS=Homo sapiens OX=9606 GN=RPS28 PE=1 SV=1	46	3	3	3	69	7.8	10.7
P62273	RPS29	40S ribosomal protein S29 OS=Homo sapiens OX=9606 GN=RPS29 PE=1 SV=2	20	1	3	1	56	6.7	10.13
P23396	RPS3	40S ribosomal protein S3 OS=Homo sapiens OX=9606 GN=RPS3 PE=1 SV=2	60	14	22	14	243	26.7	9.66
P62861	FAU	40S ribosomal protein S30 OS=Homo sapiens OX=9606 GN=FAU PE=1 SV=1	19	1	1	1	59	6.6	12.15
P61247	RPS3A	40S ribosomal protein S3a OS=Homo sapiens OX=9606 GN=RPS3A PE=1 SV=2	53	14	32	14	264	29.9	9.73
P62701	RPS4X	40S ribosomal protein S4, X isoform OS=Homo sapiens OX=9606 GN=RPS4X PE=1 SV=2	40	10	17	10	263	29.6	10.15
P46782	RPS5	40S ribosomal protein S5 OS=Homo sapiens OX=9606 GN=RPS5 PE=1 SV=4	35	6	9	6	204	22.9	9.72
P62753	RPS6	40S ribosomal protein S6 OS=Homo sapiens OX=9606 GN=RPS6 PE=1 SV=1	22	4	7	4	249	28.7	10.84
P62081	RPS7	40S ribosomal protein S7 OS=Homo sapiens OX=9606 GN=RPS7 PE=1 SV=1	44	8	10	8	194	22.1	10.1
P62241	RPS8	40S ribosomal protein S8 OS=Homo sapiens OX=9606 GN=RPS8 PE=1 SV=2	41	7	15	7	208	24.2	10.32
P46781	RPS9	40S ribosomal protein S9 OS=Homo sapiens OX=9606 GN=RPS9 PE=1 SV=3	49	13	20	13	194	22.6	10.65
P08865	RPSA	40S ribosomal protein SA OS=Homo sapiens OX=9606 GN=RPSA PE=1 SV=4	34	7	8	7	295	32.8	4.87
P08195	SLC3A2	4F2 cell-surface antigen heavy chain OS=Homo sapiens OX=9606 GN=SLC3A2 PE=1 SV=3	3	1	1	1	630	68	5.01
Q9H0D6	XRN2	5'-3' exoribonuclease 2 OS=Homo sapiens OX=9606 GN=XRN2 PE=1 SV=1	14	10	11	10	950	108.5	7.47
P21589	NT5E	5'-nucleotidase OS=Homo sapiens OX=9606 GN=NT5E PE=1 SV=1	9	3	5	3	574	63.3	7.03
P10809	HSPD1	60 kDa heat shock protein, mitochondrial OS=Homo sapiens OX=9606 GN=HSPD1 PE=1 SV=2	10	5	5	5	573	61	5.87
P05388	RPLP0	60S acidic ribosomal protein P0 OS=Homo sapiens OX=9606 GN=RPLP0 PE=1 SV=1	41	9	15	9	317	34.3	5.97
P05386	RPLP1	60S acidic ribosomal protein P1 OS=Homo sapiens OX=9606 GN=RPLP1 PE=1 SV=1	67	3	6	2	114	11.5	4.32
P05387	RPLP2	60S acidic ribosomal protein P2 OS=Homo sapiens OX=9606 GN=RPLP2 PE=1 SV=1	82	5	9	4	115	11.7	4.54
P27635	RPL10	60S ribosomal protein L10 OS=Homo sapiens OX=9606 GN=RPL10 PE=1 SV=4	45	8	13	8	214	24.6	10.08
P62906	RPL10A	60S ribosomal protein L10a OS=Homo sapiens OX=9606 GN=RPL10A PE=1 SV=2	39	8	20	8	217	24.8	9.94
P62913	RPL11	60S ribosomal protein L11 OS=Homo sapiens OX=9606 GN=RPL11 PE=1 SV=2	24	4	4	4	178	20.2	9.6
P30050	RPL12	60S ribosomal protein L12 OS=Homo sapiens OX=9606 GN=RPL12 PE=1 SV=1	55	6	15	6	165	17.8	9.42
P26373	RPL13	60S ribosomal protein L13 OS=Homo sapiens OX=9606 GN=RPL13 PE=1 SV=4	24	5	6	5	211	24.2	11.65
P40429	RPL13A	60S ribosomal protein L13a OS=Homo sapiens OX=9606 GN=RPL13A PE=1 SV=2	38	8	14	8	203	23.6	10.93
P50914	RPL14	60S ribosomal protein L14 OS=Homo sapiens OX=9606 GN=RPL14 PE=1 SV=4	21	4	5	4	215	23.4	10.93
P61313	RPL15	60S ribosomal protein L15 OS=Homo sapiens OX=9606 GN=RPL15 PE=1 SV=2	32	6	8	6	204	24.1	11.62
P18621	RPL17	60S ribosomal protein L17 OS=Homo sapiens OX=9606 GN=RPL17 PE=1 SV=3	37	6	17	6	184	21.4	10.17
Q07020	RPL18	60S ribosomal protein L18 OS=Homo sapiens OX=9606 GN=RPL18 PE=1 SV=2	38	6	11	6	188	21.6	11.72
Q02543	RPL18A	60S ribosomal protein L18a OS=Homo sapiens OX=9606 GN=RPL18A PE=1 SV=2	15	3	5	3	176	20.7	10.71
P84098	RPL19	60S ribosomal protein L19 OS=Homo sapiens OX=9606 GN=RPL19 PE=1 SV=1	22	4	6	4	196	23.5	11.47
P46778	RPL21	60S ribosomal protein L21 OS=Homo sapiens OX=9606 GN=RPL21 PE=1 SV=2	26	4	6	4	160	18.6	10.49
P35268	RPL22	60S ribosomal protein L22 OS=Homo sapiens OX=9606 GN=RPL22 PE=1 SV=2	9	1	1	1	128	14.8	9.19
P62829	RPL23	60S ribosomal protein L23 OS=Homo sapiens OX=9606 GN=RPL23 PE=1 SV=1	57	7	13	7	140	14.9	10.51
P62750	RPL23A	60S ribosomal protein L23a OS=Homo sapiens OX=9606 GN=RPL23A PE=1 SV=1	33	7	13	7	156	17.7	10.45
P83731	RPL24	60S ribosomal protein L24 OS=Homo sapiens OX=9606 GN=RPL24 PE=1 SV=1	31	5	6	5	157	17.8	11.25
P61254	RPL26	60S ribosomal protein L26 OS=Homo sapiens OX=9606 GN=RPL26 PE=1 SV=1	39	6	9	6	145	17.2	10.55
P61353	RPL27	60S ribosomal protein L27 OS=Homo sapiens OX=9606 GN=RPL27 PE=1 SV=2	37	4	5	4	136	15.8	10.56
P46776	RPL27A	60S ribosomal protein L27a OS=Homo sapiens OX=9606 GN=RPL27A PE=1 SV=2	14	2	2	2	148	16.6	11
P46779	RPL28	60S ribosomal protein L28 OS=Homo sapiens OX=9606 GN=RPL28 PE=1 SV=3	40	7	10	7	137	15.7	12.02
P47914	RPL29	60S ribosomal protein L29 OS=Homo sapiens OX=9606 GN=RPL29 PE=1 SV=2	9	1	2	1	159	17.7	11.66
P39023	RPL3	60S ribosomal protein L3 OS=Homo sapiens OX=9606 GN=RPL3 PE=1 SV=2	40	16	26	16	403	46.1	10.18
P62888	RPL30	60S ribosomal protein L30 OS=Homo sapiens OX=9606 GN=RPL30 PE=1 SV=2	66	6	13	6	115	12.8	9.63
P62899	RPL31	60S ribosomal protein L31 OS=Homo sapiens OX=9606 GN=RPL31 PE=1 SV=1	30	4	7	4	125	14.5	10.54
P62910	RPL32	60S ribosomal protein L32 OS=Homo sapiens OX=9606 GN=RPL32 PE=1 SV=2	35	5	8	5	135	15.9	11.33
P49207	RPL34	60S ribosomal protein L34 OS=Homo sapiens OX=9606 GN=RPL34 PE=1 SV=3	31	5	8	5	117	13.3	11.47
P42766	RPL35	60S ribosomal protein L35 OS=Homo sapiens OX=9606 GN=RPL35 PE=1 SV=2	26	4	4	4	123	14.5	11.05
P18077	RPL35A	60S ribosomal protein L35a OS=Homo sapiens OX=9606 GN=RPL35A PE=1 SV=2	27	4	6	4	110	12.5	11.06
Q9Y3U8	RPL36	60S ribosomal protein L36 OS=Homo sapiens OX=9606 GN=RPL36 PE=1 SV=3	30	5	6	5	105	12.2	11.59
P83881	RPL36A	60S ribosomal protein L36a OS=Homo sapiens OX=9606 GN=RPL36A PE=1 SV=2	28	3	3	3	106	12.4	10.58
P61513	RPL37A	60S ribosomal protein L37a OS=Homo sapiens OX=9606 GN=RPL37A PE=1 SV=2	50	4	9	4	92	10.3	10.43
P63173	RPL38	60S ribosomal protein L38 OS=Homo sapiens OX=9606 GN=RPL38 PE=1 SV=2	33	4	5	4	70	8.2	10.1
P36578	RPL4	60S ribosomal protein L4 OS=Homo sapiens OX=9606 GN=RPL4 PE=1 SV=5	43	16	26	16	427	47.7	11.06
P46777	RPL5	60S ribosomal protein L5 OS=Homo sapiens OX=9606 GN=RPL5 PE=1 SV=3	29	7	13	7	297	34.3	9.72
Q02878	RPL6	60S ribosomal protein L6 OS=Homo sapiens OX=9606 GN=RPL6 PE=1 SV=3	40	11	14	11	288	32.7	10.58
P18124	RPL7	60S ribosomal protein L7 OS=Homo sapiens OX=9606 GN=RPL7 PE=1 SV=1	32	8	14	8	248	29.2	10.65
P62424	RPL7A	60S ribosomal protein L7a OS=Homo sapiens OX=9606 GN=RPL7A PE=1 SV=2	41	14	22	14	266	30	10.61
Q6DKI1	RPL7L1	60S ribosomal protein L7-like 1 OS=Homo sapiens OX=9606 GN=RPL7L1 PE=1 SV=2	12	2	2	2	255	29.7	10.52
P62917	RPL8	60S ribosomal protein L8 OS=Homo sapiens OX=9606 GN=RPL8 PE=1 SV=2	52	10	15	10	257	28	11.03
P32969	RPL9	60S ribosomal protein L9 OS=Homo sapiens OX=9606 GN=RPL9 PE=1 SV=1	51	8	16	8	192	21.9	9.95
Q9Y221	NIP7	60S ribosome subunit biogenesis protein NIP7 homolog OS=Homo sapiens OX=9606 GN=NIP7 PE=1 SV=1	24	3	5	3	180	20.4	8.51
P68032	ACTC1	Actin, alpha cardiac muscle 1 OS=Homo sapiens OX=9606 GN=ACTC1 PE=1 SV=1	42	13	145	3	377	42	5.39
P60709	ACTB	Actin, cytoplasmic 1 OS=Homo sapiens OX=9606 GN=ACTB PE=1 SV=1	70	19	358	1	375	41.7	5.48
P63261	ACTG1	Actin, cytoplasmic 2 OS=Homo sapiens OX=9606 GN=ACTG1 PE=1 SV=1	70	19	356	1	375	41.8	5.48
O14639	ABLIM1	Actin-binding LIM protein 1 OS=Homo sapiens OX=9606 GN=ABLIM1 PE=1 SV=3	12	9	10	8	778	87.6	8.59
O96019	ACTL6A	Actin-like protein 6A OS=Homo sapiens OX=9606 GN=ACTL6A PE=1 SV=1	3	1	1	1	429	47.4	5.6
Q9NZ32	ACTR10	Actin-related protein 10 OS=Homo sapiens OX=9606 GN=ACTR10 PE=1 SV=1	3	1	1	1	417	46.3	7.37
P61160	ACTR2	Actin-related protein 2 OS=Homo sapiens OX=9606 GN=ACTR2 PE=1 SV=1	18	6	7	6	394	44.7	6.74
Q92747	ARPC1A	Actin-related protein 2/3 complex subunit 1A OS=Homo sapiens OX=9606 GN=ARPC1A PE=1 SV=2	3	1	1	1	370	41.5	8.18
O15143	ARPC1B	Actin-related protein 2/3 complex subunit 1B OS=Homo sapiens OX=9606 GN=ARPC1B PE=1 SV=3	13	4	4	4	372	40.9	8.35
O15144	ARPC2	Actin-related protein 2/3 complex subunit 2 OS=Homo sapiens OX=9606 GN=ARPC2 PE=1 SV=1	13	4	4	4	300	34.3	7.36
O15145	ARPC3	Actin-related protein 2/3 complex subunit 3 OS=Homo sapiens OX=9606 GN=ARPC3 PE=1 SV=3	24	4	5	4	178	20.5	8.59
P59998	ARPC4	Actin-related protein 2/3 complex subunit 4 OS=Homo sapiens OX=9606 GN=ARPC4 PE=1 SV=3	18	3	3	3	168	19.7	8.43
O15511	ARPC5	Actin-related protein 2/3 complex subunit 5 OS=Homo sapiens OX=9606 GN=ARPC5 PE=1 SV=3	13	1	1	1	151	16.3	5.67
Q9BPX5	ARPC5L	Actin-related protein 2/3 complex subunit 5-like protein OS=Homo sapiens OX=9606 GN=ARPC5L PE=1 SV=1	16	2	2	2	153	16.9	6.6
P61158	ACTR3	Actin-related protein 3 OS=Homo sapiens OX=9606 GN=ACTR3 PE=1 SV=3	32	9	11	9	418	47.3	5.88
Q15650	TRIP4	Activating signal cointegrator 1 OS=Homo sapiens OX=9606 GN=TRIP4 PE=1 SV=4	2	1	1	1	581	66.1	7.85
Q9H2P0	ADNP	Activity-dependent neuroprotector homeobox protein OS=Homo sapiens OX=9606 GN=ADNP PE=1 SV=1	1	1	1	1	1102	123.5	7.34
Q9Y305	ACOT9	Acyl-coenzyme A thioesterase 9, mitochondrial OS=Homo sapiens OX=9606 GN=ACOT9 PE=1 SV=2	22	8	10	8	439	49.9	8.6
P05141	SLC25A5	ADP/ATP translocase 2 OS=Homo sapiens OX=9606 GN=SLC25A5 PE=1 SV=7	42	14	23	4	298	32.8	9.69
P12236	SLC25A6	ADP/ATP translocase 3 OS=Homo sapiens OX=9606 GN=SLC25A6 PE=1 SV=4	42	13	20	3	298	32.8	9.74
P61204	ARF3	ADP-ribosylation factor 3 OS=Homo sapiens OX=9606 GN=ARF3 PE=1 SV=2	8	1	1	1	181	20.6	7.43
P18085	ARF4	ADP-ribosylation factor 4 OS=Homo sapiens OX=9606 GN=ARF4 PE=1 SV=3	9	2	2	2	180	20.5	7.14
Q12802	AKAP13	A-kinase anchor protein 13 OS=Homo sapiens OX=9606 GN=AKAP13 PE=1 SV=2	1	1	1	1	2813	307.4	5.24
Q02040	AKAP17A	A-kinase anchor protein 17A OS=Homo sapiens OX=9606 GN=AKAP17A PE=1 SV=2	2	2	2	2	695	80.7	9.73
Q9Y2D5	AKAP2	A-kinase anchor protein 2 OS=Homo sapiens OX=9606 GN=AKAP2 PE=1 SV=3	14	7	7	7	859	94.6	5.11
O43823	AKAP8	A-kinase anchor protein 8 OS=Homo sapiens OX=9606 GN=AKAP8 PE=1 SV=1	2	1	1	1	692	76.1	5.15
P02768	ALB	Albumin OS=Homo sapiens OX=9606 GN=ALB PE=1 SV=2	5	3	4	3	609	69.3	6.28
P51648	ALDH3A2	Aldehyde dehydrogenase family 3 member A2 OS=Homo sapiens OX=9606 GN=ALDH3A2 PE=1 SV=1	8	3	4	2	485	54.8	7.88
P30838	ALDH3A1	Aldehyde dehydrogenase, dimeric NADP-preferring OS=Homo sapiens OX=9606 GN=ALDH3A1 PE=1 SV=3	7	2	2	1	453	50.4	6.54
O60218	AKR1B10	Aldo-keto reductase family 1 member B10 OS=Homo sapiens OX=9606 GN=AKR1B10 PE=1 SV=2	13	4	5	4	316	36	7.84
P52895	AKR1C2	Aldo-keto reductase family 1 member C2 OS=Homo sapiens OX=9606 GN=AKR1C2 PE=1 SV=3	31	7	11	5	323	36.7	7.49
P42330	AKR1C3	Aldo-keto reductase family 1 member C3 OS=Homo sapiens OX=9606 GN=AKR1C3 PE=1 SV=4	16	5	6	3	323	36.8	7.94
P12814	ACTN1	Alpha-actinin-1 OS=Homo sapiens OX=9606 GN=ACTN1 PE=1 SV=2	62	49	120	33	892	103	5.41
O43707	ACTN4	Alpha-actinin-4 OS=Homo sapiens OX=9606 GN=ACTN4 PE=1 SV=2	67	56	173	40	911	104.8	5.44
P06733	ENO1	Alpha-enolase OS=Homo sapiens OX=9606 GN=ENO1 PE=1 SV=2	4	1	1	1	434	47.1	7.39
Q16352	INA	Alpha-internexin OS=Homo sapiens OX=9606 GN=INA PE=1 SV=2	55	24	34	23	499	55.4	5.4
Q13155	AIMP2	Aminoacyl tRNA synthase complex-interacting multifunctional protein 2 OS=Homo sapiens OX=9606 GN=AIMP2 PE=1 SV=2	5	1	1	1	320	35.3	8.22
Q8IY63	AMOTL1	Angiomotin-like protein 1 OS=Homo sapiens OX=9606 GN=AMOTL1 PE=1 SV=1	1	1	1	1	956	106.5	7.11
Q9P0K7	RAI14	Ankycorbin OS=Homo sapiens OX=9606 GN=RAI14 PE=1 SV=2	26	21	25	21	980	110	6.21
A6QL64	ANKRD36	Ankyrin repeat domain-containing protein 36A OS=Homo sapiens OX=9606 GN=ANKRD36 PE=2 SV=4	0	1	2	1	1915	214.4	8.7
P04083	ANXA1	Annexin A1 OS=Homo sapiens OX=9606 GN=ANXA1 PE=1 SV=2	13	4	4	4	346	38.7	7.02
P07355	ANXA2	Annexin A2 OS=Homo sapiens OX=9606 GN=ANXA2 PE=1 SV=2	67	22	59	22	339	38.6	7.75
P20073	ANXA7	Annexin A7 OS=Homo sapiens OX=9606 GN=ANXA7 PE=1 SV=3	2	1	1	1	488	52.7	5.68
O95994	AGR2	Anterior gradient protein 2 homolog OS=Homo sapiens OX=9606 GN=AGR2 PE=1 SV=1	33	4	5	4	175	20	9
O95782	AP2A1	AP-2 complex subunit alpha-1 OS=Homo sapiens OX=9606 GN=AP2A1 PE=1 SV=3	13	11	13	8	977	107.5	7.03
O94973	AP2A2	AP-2 complex subunit alpha-2 OS=Homo sapiens OX=9606 GN=AP2A2 PE=1 SV=2	9	6	8	3	939	103.9	6.96
P63010	AP2B1	AP-2 complex subunit beta OS=Homo sapiens OX=9606 GN=AP2B1 PE=1 SV=1	17	12	14	12	937	104.5	5.38
Q96CW1	AP2M1	AP-2 complex subunit mu OS=Homo sapiens OX=9606 GN=AP2M1 PE=1 SV=2	25	10	10	10	435	49.6	9.54
O95831	AIFM1	Apoptosis-inducing factor 1, mitochondrial OS=Homo sapiens OX=9606 GN=AIFM1 PE=1 SV=1	2	1	1	1	613	66.9	8.95
Q9UKV3	ACIN1	Apoptotic chromatin condensation inducer in the nucleus OS=Homo sapiens OX=9606 GN=ACIN1 PE=1 SV=2	2	3	3	3	1341	151.8	6.43
P54136	RARS1	Arginine--tRNA ligase, cytoplasmic OS=Homo sapiens OX=9606 GN=RARS1 PE=1 SV=2	2	1	1	1	660	75.3	6.68
Q9UH62	ARMCX3	Armadillo repeat-containing X-linked protein 3 OS=Homo sapiens OX=9606 GN=ARMCX3 PE=1 SV=1	4	1	1	1	379	42.5	8.37
Q12797	ASPH	Aspartyl/asparaginyl beta-hydroxylase OS=Homo sapiens OX=9606 GN=ASPH PE=1 SV=3	28	18	23	18	758	85.8	5.01
Q8WWM7	ATXN2L	Ataxin-2-like protein OS=Homo sapiens OX=9606 GN=ATXN2L PE=1 SV=2	4	3	3	3	1075	113.3	8.59
P24539	ATP5PB	ATP synthase F(0) complex subunit B1, mitochondrial OS=Homo sapiens OX=9606 GN=ATP5PB PE=1 SV=2	5	1	1	1	256	28.9	9.36
Q96IX5	ATP5MK	ATP synthase membrane subunit K, mitochondrial OS=Homo sapiens OX=9606 GN=ATP5MK PE=1 SV=1	26	1	1	1	58	6.5	9.76
P25705	ATP5F1A	ATP synthase subunit alpha, mitochondrial OS=Homo sapiens OX=9606 GN=ATP5F1A PE=1 SV=1	12	6	6	6	553	59.7	9.13
P56134	ATP5MF	ATP synthase subunit f, mitochondrial OS=Homo sapiens OX=9606 GN=ATP5MF PE=1 SV=3	12	1	1	1	94	10.9	9.67
P36542	ATP5F1C	ATP synthase subunit gamma, mitochondrial OS=Homo sapiens OX=9606 GN=ATP5F1C PE=1 SV=1	26	7	12	7	298	33	9.22
P48047	ATP5PO	ATP synthase subunit O, mitochondrial OS=Homo sapiens OX=9606 GN=ATP5PO PE=1 SV=1	11	2	2	2	213	23.3	9.96
Q9NVI7	ATAD3A	ATPase family AAA domain-containing protein 3A OS=Homo sapiens OX=9606 GN=ATAD3A PE=1 SV=2	9	5	6	3	634	71.3	8.98
Q5T9A4	ATAD3B	ATPase family AAA domain-containing protein 3B OS=Homo sapiens OX=9606 GN=ATAD3B PE=1 SV=1	5	3	3	1	648	72.5	9.2
Q86UQ4	ABCA13	ATP-binding cassette sub-family A member 13 OS=Homo sapiens OX=9606 GN=ABCA13 PE=2 SV=3	0	1	1	1	5058	575.8	6.46
P28288	ABCD3	ATP-binding cassette sub-family D member 3 OS=Homo sapiens OX=9606 GN=ABCD3 PE=1 SV=1	3	2	2	2	659	75.4	9.36
Q8NE71	ABCF1	ATP-binding cassette sub-family F member 1 OS=Homo sapiens OX=9606 GN=ABCF1 PE=1 SV=2	7	5	5	5	845	95.9	6.8
Q9UG63	ABCF2	ATP-binding cassette sub-family F member 2 OS=Homo sapiens OX=9606 GN=ABCF2 PE=1 SV=2	4	2	2	2	623	71.2	7.37
P53396	ACLY	ATP-citrate synthase OS=Homo sapiens OX=9606 GN=ACLY PE=1 SV=3	1	1	1	1	1101	120.8	7.33
Q01813	PFKP	ATP-dependent 6-phosphofructokinase, platelet type OS=Homo sapiens OX=9606 GN=PFKP PE=1 SV=2	2	2	2	2	784	85.5	7.55
P46063	RECQL	ATP-dependent DNA helicase Q1 OS=Homo sapiens OX=9606 GN=RECQL PE=1 SV=3	2	1	1	1	649	73.4	7.88
Q9H2U1	DHX36	ATP-dependent DNA/RNA helicase DHX36 OS=Homo sapiens OX=9606 GN=DHX36 PE=1 SV=2	4	3	3	3	1008	114.7	7.68
Q08211	DHX9	ATP-dependent RNA helicase A OS=Homo sapiens OX=9606 GN=DHX9 PE=1 SV=4	27	28	43	28	1270	140.9	6.84
Q92499	DDX1	ATP-dependent RNA helicase DDX1 OS=Homo sapiens OX=9606 GN=DDX1 PE=1 SV=2	11	7	7	7	740	82.4	7.23
Q9NVP1	DDX18	ATP-dependent RNA helicase DDX18 OS=Homo sapiens OX=9606 GN=DDX18 PE=1 SV=2	17	10	10	10	670	75.4	9.5
Q9GZR7	DDX24	ATP-dependent RNA helicase DDX24 OS=Homo sapiens OX=9606 GN=DDX24 PE=1 SV=1	12	8	9	8	859	96.3	9.06
O00571	DDX3X	ATP-dependent RNA helicase DDX3X OS=Homo sapiens OX=9606 GN=DDX3X PE=1 SV=3	31	17	22	16	662	73.2	7.18
Q9BQ39	DDX50	ATP-dependent RNA helicase DDX50 OS=Homo sapiens OX=9606 GN=DDX50 PE=1 SV=1	4	3	3	2	737	82.5	9.17
Q8N8A6	DDX51	ATP-dependent RNA helicase DDX51 OS=Homo sapiens OX=9606 GN=DDX51 PE=1 SV=3	4	2	2	2	666	72.4	8.16
Q8TDD1	DDX54	ATP-dependent RNA helicase DDX54 OS=Homo sapiens OX=9606 GN=DDX54 PE=1 SV=2	14	11	11	11	881	98.5	10.02
Q8NHQ9	DDX55	ATP-dependent RNA helicase DDX55 OS=Homo sapiens OX=9606 GN=DDX55 PE=1 SV=3	4	2	2	2	600	68.5	9.25
Q7L2E3	DHX30	ATP-dependent RNA helicase DHX30 OS=Homo sapiens OX=9606 GN=DHX30 PE=1 SV=1	10	11	11	11	1194	133.9	8.78
O95816	BAG2	BAG family molecular chaperone regulator 2 OS=Homo sapiens OX=9606 GN=BAG2 PE=1 SV=1	10	2	2	2	211	23.8	6.7
Q9H4G0	EPB41L1	Band 4.1-like protein 1 OS=Homo sapiens OX=9606 GN=EPB41L1 PE=1 SV=2	4	2	2	2	881	98.4	5.62
O75531	BANF1	Barrier-to-autointegration factor OS=Homo sapiens OX=9606 GN=BANF1 PE=1 SV=1	43	3	4	3	89	10.1	6.09
Q9NYF8	BCLAF1	Bcl-2-associated transcription factor 1 OS=Homo sapiens OX=9606 GN=BCLAF1 PE=1 SV=2	10	7	9	7	920	106.1	9.98
Q13425	SNTB2	Beta-2-syntrophin OS=Homo sapiens OX=9606 GN=SNTB2 PE=1 SV=1	6	3	3	3	540	57.9	8.82
Q562R1	ACTBL2	Beta-actin-like protein 2 OS=Homo sapiens OX=9606 GN=ACTBL2 PE=1 SV=2	25	7	68	2	376	42	5.59
P16278	GLB1	Beta-galactosidase OS=Homo sapiens OX=9606 GN=GLB1 PE=1 SV=2	6	3	3	3	677	76	6.57
P07814	EPRS1	Bifunctional glutamate/proline--tRNA ligase OS=Homo sapiens OX=9606 GN=EPRS1 PE=1 SV=5	1	1	1	1	1512	170.5	7.33
P31939	ATIC	Bifunctional purine biosynthesis protein ATIC OS=Homo sapiens OX=9606 GN=ATIC PE=1 SV=3	3	1	1	1	592	64.6	6.71
Q13873	BMPR2	Bone morphogenetic protein receptor type-2 OS=Homo sapiens OX=9606 GN=BMPR2 PE=1 SV=2	4	1	1	1	1038	115.1	6.2
P80723	BASP1	Brain acid soluble protein 1 OS=Homo sapiens OX=9606 GN=BASP1 PE=1 SV=2	12	2	2	2	227	22.7	4.63
O43670	ZNF207	BUB3-interacting and GLEBS motif-containing protein ZNF207 OS=Homo sapiens OX=9606 GN=ZNF207 PE=1 SV=1	3	1	1	1	478	50.7	9.1
Q13895	BYSL	Bystin OS=Homo sapiens OX=9606 GN=BYSL PE=1 SV=3	3	1	1	1	437	49.6	8.12
P27708	CAD	CAD protein OS=Homo sapiens OX=9606 GN=CAD PE=1 SV=3	1	2	2	2	2225	242.8	6.46
P19022	CDH2	Cadherin-2 OS=Homo sapiens OX=9606 GN=CDH2 PE=1 SV=4	2	1	2	1	906	99.7	4.81
Q8IWX8	CHERP	Calcium homeostasis endoplasmic reticulum protein OS=Homo sapiens OX=9606 GN=CHERP PE=1 SV=3	3	3	3	3	916	103.6	9.04
Q13557	CAMK2D	Calcium/calmodulin-dependent protein kinase type II subunit delta OS=Homo sapiens OX=9606 GN=CAMK2D PE=1 SV=3	4	2	2	2	499	56.3	7.25
O75746	SLC25A12	Calcium-binding mitochondrial carrier protein Aralar1 OS=Homo sapiens OX=9606 GN=SLC25A12 PE=1 SV=2	8	5	6	3	678	74.7	8.38
Q9UJS0	SLC25A13	Calcium-binding mitochondrial carrier protein Aralar2 OS=Homo sapiens OX=9606 GN=SLC25A13 PE=1 SV=2	9	4	6	2	675	74.1	8.62
Q05682	CALD1	Caldesmon OS=Homo sapiens OX=9606 GN=CALD1 PE=1 SV=3	18	12	16	12	793	93.2	5.66
P0DP24	CALM2	Calmodulin-2 OS=Homo sapiens OX=9606 GN=CALM2 PE=1 SV=1	58	10	32	10	149	16.8	4.22
P17655	CAPN2	Calpain-2 catalytic subunit OS=Homo sapiens OX=9606 GN=CAPN2 PE=1 SV=6	1	1	1	1	700	79.9	4.98
O43852	CALU	Calumenin OS=Homo sapiens OX=9606 GN=CALU PE=1 SV=2	30	7	8	7	315	37.1	4.64
Q14444	CAPRIN1	Caprin-1 OS=Homo sapiens OX=9606 GN=CAPRIN1 PE=1 SV=2	12	5	5	5	709	78.3	5.25
P48729	CSNK1A1	Casein kinase I isoform alpha OS=Homo sapiens OX=9606 GN=CSNK1A1 PE=1 SV=2	13	4	4	4	337	38.9	9.57
Q9HCP0	CSNK1G1	Casein kinase I isoform gamma-1 OS=Homo sapiens OX=9606 GN=CSNK1G1 PE=1 SV=1	2	1	1	1	422	48.5	9.01
P68400	CSNK2A1	Casein kinase II subunit alpha OS=Homo sapiens OX=9606 GN=CSNK2A1 PE=1 SV=1	9	3	3	3	391	45.1	7.74
P67870	CSNK2B	Casein kinase II subunit beta OS=Homo sapiens OX=9606 GN=CSNK2B PE=1 SV=1	13	2	2	2	215	24.9	5.55
P35221	CTNNA1	Catenin alpha-1 OS=Homo sapiens OX=9606 GN=CTNNA1 PE=1 SV=1	23	15	17	15	906	100	6.29
P35222	CTNNB1	Catenin beta-1 OS=Homo sapiens OX=9606 GN=CTNNB1 PE=1 SV=1	18	10	12	8	781	85.4	5.86
O60716	CTNND1	Catenin delta-1 OS=Homo sapiens OX=9606 GN=CTNND1 PE=1 SV=1	15	12	14	12	968	108.1	6.23
Q6NZI2	CAVIN1	Caveolae-associated protein 1 OS=Homo sapiens OX=9606 GN=CAVIN1 PE=1 SV=1	19	6	7	6	390	43.5	5.6
O95810	CAVIN2	Caveolae-associated protein 2 OS=Homo sapiens OX=9606 GN=CAVIN2 PE=1 SV=3	11	3	3	3	425	47.1	5.21
Q03135	CAV1	Caveolin-1 OS=Homo sapiens OX=9606 GN=CAV1 PE=1 SV=4	46	6	8	6	178	20.5	6.02
P51636	CAV2	Caveolin-2 OS=Homo sapiens OX=9606 GN=CAV2 PE=1 SV=2	7	1	1	1	162	18.3	5.27
Q03701	CEBPZ	CCAAT/enhancer-binding protein zeta OS=Homo sapiens OX=9606 GN=CEBPZ PE=1 SV=3	8	7	7	7	1054	120.9	5.94
P16070	CD44	CD44 antigen OS=Homo sapiens OX=9606 GN=CD44 PE=1 SV=3	3	2	3	2	742	81.5	5.33
P13987	CD59	CD59 glycoprotein OS=Homo sapiens OX=9606 GN=CD59 PE=1 SV=1	6	1	1	1	128	14.2	6.48
Q8N163	CCAR2	Cell cycle and apoptosis regulator protein 2 OS=Homo sapiens OX=9606 GN=CCAR2 PE=1 SV=2	2	1	2	1	923	102.8	5.22
P60953	CDC42	Cell division control protein 42 homolog OS=Homo sapiens OX=9606 GN=CDC42 PE=1 SV=2	20	3	4	3	191	21.2	6.55
Q99459	CDC5L	Cell division cycle 5-like protein OS=Homo sapiens OX=9606 GN=CDC5L PE=1 SV=2	9	5	6	5	802	92.2	8.18
Q8IX12	CCAR1	Cell division cycle and apoptosis regulator protein 1 OS=Homo sapiens OX=9606 GN=CCAR1 PE=1 SV=2	5	5	5	5	1150	132.7	5.76
Q9NX58	LYAR	Cell growth-regulating nucleolar protein OS=Homo sapiens OX=9606 GN=LYAR PE=1 SV=2	15	4	4	4	379	43.6	9.54
P62633	CNBP	Cellular nucleic acid-binding protein OS=Homo sapiens OX=9606 GN=CNBP PE=1 SV=1	8	1	1	1	177	19.5	7.71
Q96BT3	CENPT	Centromere protein T OS=Homo sapiens OX=9606 GN=CENPT PE=1 SV=2	1	1	1	1	561	60.4	6.58
Q7Z7K6	CENPV	Centromere protein V OS=Homo sapiens OX=9606 GN=CENPV PE=1 SV=1	12	3	4	3	275	29.9	9.73
Q9NZZ3	CHMP5	Charged multivesicular body protein 5 OS=Homo sapiens OX=9606 GN=CHMP5 PE=1 SV=1	3	1	1	1	219	24.6	4.83
Q8IXM2	BAP18	Chromatin complexes subunit BAP18 OS=Homo sapiens OX=9606 GN=BAP18 PE=1 SV=1	79	13	54	13	172	17.9	7.33
Q9Y3Y2	CHTOP	Chromatin target of PRMT1 protein OS=Homo sapiens OX=9606 GN=CHTOP PE=1 SV=2	20	4	6	4	248	26.4	12.23
P45973	CBX5	Chromobox protein homolog 5 OS=Homo sapiens OX=9606 GN=CBX5 PE=1 SV=1	4	1	1	1	191	22.2	5.86
Q9HC52	CBX8	Chromobox protein homolog 8 OS=Homo sapiens OX=9606 GN=CBX8 PE=1 SV=3	5	2	2	2	389	43.4	9.91
Q12873	CHD3	Chromodomain-helicase-DNA-binding protein 3 OS=Homo sapiens OX=9606 GN=CHD3 PE=1 SV=3	1	2	2	2	2000	226.5	7.3
Q9Y6A4	CFAP20	Cilia- and flagella-associated protein 20 OS=Homo sapiens OX=9606 GN=CFAP20 PE=1 SV=1	4	1	1	1	193	22.8	9.76
Q00610	CLTC	Clathrin heavy chain 1 OS=Homo sapiens OX=9606 GN=CLTC PE=1 SV=5	27	36	48	36	1675	191.5	5.69
P09496	CLTA	Clathrin light chain A OS=Homo sapiens OX=9606 GN=CLTA PE=1 SV=1	7	2	2	2	248	27.1	4.51
Q10570	CPSF1	Cleavage and polyadenylation specificity factor subunit 1 OS=Homo sapiens OX=9606 GN=CPSF1 PE=1 SV=2	1	1	1	1	1443	160.8	6.4
O95639	CPSF4	Cleavage and polyadenylation specificity factor subunit 4 OS=Homo sapiens OX=9606 GN=CPSF4 PE=1 SV=1	4	1	1	1	269	30.2	8.31
O43809	NUDT21	Cleavage and polyadenylation specificity factor subunit 5 OS=Homo sapiens OX=9606 GN=NUDT21 PE=1 SV=1	24	5	5	5	227	26.2	8.82
Q16630	CPSF6	Cleavage and polyadenylation specificity factor subunit 6 OS=Homo sapiens OX=9606 GN=CPSF6 PE=1 SV=2	9	4	5	4	551	59.2	7.15
Q8N684	CPSF7	Cleavage and polyadenylation specificity factor subunit 7 OS=Homo sapiens OX=9606 GN=CPSF7 PE=1 SV=1	2	1	1	1	471	52	8
Q05048	CSTF1	Cleavage stimulation factor subunit 1 OS=Homo sapiens OX=9606 GN=CSTF1 PE=1 SV=1	3	1	1	1	431	48.3	6.58
P53621	COPA	Coatomer subunit alpha OS=Homo sapiens OX=9606 GN=COPA PE=1 SV=2	25	23	27	23	1224	138.3	7.66
P48444	ARCN1	Coatomer subunit delta OS=Homo sapiens OX=9606 GN=ARCN1 PE=1 SV=1	2	1	1	1	511	57.2	6.21
O14579	COPE	Coatomer subunit epsilon OS=Homo sapiens OX=9606 GN=COPE PE=1 SV=3	27	5	5	5	308	34.5	5.12
P23528	CFL1	Cofilin-1 OS=Homo sapiens OX=9606 GN=CFL1 PE=1 SV=3	16	2	2	1	166	18.5	8.09
Q9Y281	CFL2	Cofilin-2 OS=Homo sapiens OX=9606 GN=CFL2 PE=1 SV=1	9	2	2	1	166	18.7	7.88
Q6PK04	CCDC137	Coiled-coil domain-containing protein 137 OS=Homo sapiens OX=9606 GN=CCDC137 PE=1 SV=1	4	1	1	1	289	33.2	10.93
Q96PX6	CCDC85A	Coiled-coil domain-containing protein 85A OS=Homo sapiens OX=9606 GN=CCDC85A PE=1 SV=3	2	1	1	1	553	59.9	8.79
Q9H6F5	CCDC86	Coiled-coil domain-containing protein 86 OS=Homo sapiens OX=9606 GN=CCDC86 PE=1 SV=1	6	2	2	2	360	40.2	10.33
P38432	COIL	Coilin OS=Homo sapiens OX=9606 GN=COIL PE=1 SV=1	4	2	2	2	576	62.6	9.07
Q14011	CIRBP	Cold-inducible RNA-binding protein OS=Homo sapiens OX=9606 GN=CIRBP PE=1 SV=1	8	1	1	1	172	18.6	9.51
P39060	COL18A1	Collagen alpha-1(XVIII) chain OS=Homo sapiens OX=9606 GN=COL18A1 PE=1 SV=5	1	1	1	1	1754	178.1	6.01
Q07021	C1QBP	Complement component 1 Q subcomponent-binding protein, mitochondrial OS=Homo sapiens OX=9606 GN=C1QBP PE=1 SV=1	22	4	7	4	282	31.3	4.84
Q9NZB2	FAM120A	Constitutive coactivator of PPAR-gamma-like protein 1 OS=Homo sapiens OX=9606 GN=FAM120A PE=1 SV=2	10	9	9	9	1118	121.8	8.88
O75367	MACROH2A1	Core histone macro-H2A.1 OS=Homo sapiens OX=9606 GN=MACROH2A1 PE=1 SV=4	19	5	6	5	372	39.6	9.79
Q9BR76	CORO1B	Coronin-1B OS=Homo sapiens OX=9606 GN=CORO1B PE=1 SV=1	6	3	3	3	489	54.2	5.88
Q9ULV4	CORO1C	Coronin-1C OS=Homo sapiens OX=9606 GN=CORO1C PE=1 SV=1	44	21	31	21	474	53.2	7.08
Q92828	CORO2A	Coronin-2A OS=Homo sapiens OX=9606 GN=CORO2A PE=1 SV=2	2	1	1	1	525	59.7	8.05
P21291	CSRP1	Cysteine and glycine-rich protein 1 OS=Homo sapiens OX=9606 GN=CSRP1 PE=1 SV=3	9	1	1	1	193	20.6	8.57
P22695	UQCRC2	Cytochrome b-c1 complex subunit 2, mitochondrial OS=Homo sapiens OX=9606 GN=UQCRC2 PE=1 SV=3	8	2	2	2	453	48.4	8.63
Q9UDW1	UQCR10	Cytochrome b-c1 complex subunit 9 OS=Homo sapiens OX=9606 GN=UQCR10 PE=1 SV=3	11	1	1	1	63	7.3	9.47
Q14204	DYNC1H1	Cytoplasmic dynein 1 heavy chain 1 OS=Homo sapiens OX=9606 GN=DYNC1H1 PE=1 SV=5	1	4	4	4	4646	532.1	6.4
Q07065	CKAP4	Cytoskeleton-associated protein 4 OS=Homo sapiens OX=9606 GN=CKAP4 PE=1 SV=2	47	25	33	25	602	66	5.92
Q69YQ0	SPECC1L	Cytospin-A OS=Homo sapiens OX=9606 GN=SPECC1L PE=1 SV=2	15	14	14	14	1117	124.5	5.72
Q5M775	SPECC1	Cytospin-B OS=Homo sapiens OX=9606 GN=SPECC1 PE=1 SV=1	8	8	8	8	1068	118.5	6.7
Q5BKZ1	ZNF326	DBIRD complex subunit ZNF326 OS=Homo sapiens OX=9606 GN=ZNF326 PE=1 SV=2	11	5	6	5	582	65.6	5.15
Q9NV06	DCAF13	DDB1- and CUL4-associated factor 13 OS=Homo sapiens OX=9606 GN=DCAF13 PE=1 SV=2	2	1	1	1	445	51.4	9.19
P61962	DCAF7	DDB1- and CUL4-associated factor 7 OS=Homo sapiens OX=9606 GN=DCAF7 PE=1 SV=1	4	1	1	1	342	38.9	5.52
P53355	DAPK1	Death-associated protein kinase 1 OS=Homo sapiens OX=9606 GN=DAPK1 PE=1 SV=6	6	8	10	8	1430	159.9	6.83
O43293	DAPK3	Death-associated protein kinase 3 OS=Homo sapiens OX=9606 GN=DAPK3 PE=1 SV=1	9	4	4	4	454	52.5	6.89
Q96N67	DOCK7	Dedicator of cytokinesis protein 7 OS=Homo sapiens OX=9606 GN=DOCK7 PE=1 SV=4	1	3	3	3	2140	242.4	6.8
Q15392	DHCR24	Delta(24)-sterol reductase OS=Homo sapiens OX=9606 GN=DHCR24 PE=1 SV=2	2	1	1	1	516	60.1	8.16
Q08495	DMTN	Dematin OS=Homo sapiens OX=9606 GN=DMTN PE=1 SV=3	5	2	2	1	405	45.5	8.88
Q9Y3Z3	SAMHD1	Deoxynucleoside triphosphate triphosphohydrolase SAMHD1 OS=Homo sapiens OX=9606 GN=SAMHD1 PE=1 SV=2	4	2	2	2	626	72.2	7.14
Q5QJE6	DNTTIP2	Deoxynucleotidyltransferase terminal-interacting protein 2 OS=Homo sapiens OX=9606 GN=DNTTIP2 PE=1 SV=2	4	2	2	2	756	84.4	6.16
Q14126	DSG2	Desmoglein-2 OS=Homo sapiens OX=9606 GN=DSG2 PE=1 SV=2	11	7	7	7	1118	122.2	5.24
P15924	DSP	Desmoplakin OS=Homo sapiens OX=9606 GN=DSP PE=1 SV=3	9	23	24	23	2871	331.6	6.81
P60981	DSTN	Destrin OS=Homo sapiens OX=9606 GN=DSTN PE=1 SV=3	12	2	2	1	165	18.5	7.85
Q8WVM0	TFB1M	Dimethyladenosine transferase 1, mitochondrial OS=Homo sapiens OX=9606 GN=TFB1M PE=1 SV=1	4	1	1	1	346	39.5	9.26
O14672	ADAM10	Disintegrin and metalloproteinase domain-containing protein 10 OS=Homo sapiens OX=9606 GN=ADAM10 PE=1 SV=1	3	2	2	2	748	84.1	7.77
Q8TDM6	DLG5	Disks large homolog 5 OS=Homo sapiens OX=9606 GN=DLG5 PE=1 SV=4	1	1	1	1	1919	213.7	7.42
Q9NRW3	APOBEC3C	DNA dC->dU-editing enzyme APOBEC-3C OS=Homo sapiens OX=9606 GN=APOBEC3C PE=1 SV=2	7	1	1	1	190	22.8	7.59
P49916	LIG3	DNA ligase 3 OS=Homo sapiens OX=9606 GN=LIG3 PE=1 SV=2	1	1	1	1	1009	112.8	9.01
P25205	MCM3	DNA replication licensing factor MCM3 OS=Homo sapiens OX=9606 GN=MCM3 PE=1 SV=3	6	5	6	5	808	90.9	5.77
P33992	MCM5	DNA replication licensing factor MCM5 OS=Homo sapiens OX=9606 GN=MCM5 PE=1 SV=5	5	3	3	3	734	82.2	8.37
P33993	MCM7	DNA replication licensing factor MCM7 OS=Homo sapiens OX=9606 GN=MCM7 PE=1 SV=4	2	1	1	1	719	81.3	6.46
P11387	TOP1	DNA topoisomerase 1 OS=Homo sapiens OX=9606 GN=TOP1 PE=1 SV=2	17	12	13	12	765	90.7	9.31
P11388	TOP2A	DNA topoisomerase 2-alpha OS=Homo sapiens OX=9606 GN=TOP2A PE=1 SV=3	2	3	3	3	1531	174.3	8.72
P78527	PRKDC	DNA-dependent protein kinase catalytic subunit OS=Homo sapiens OX=9606 GN=PRKDC PE=1 SV=3	2	8	8	8	4128	468.8	7.12
O95602	POLR1A	DNA-directed RNA polymerase I subunit RPA1 OS=Homo sapiens OX=9606 GN=POLR1A PE=1 SV=2	0	1	1	1	1720	194.7	7.03
O15446	POLR1G	DNA-directed RNA polymerase I subunit RPA34 OS=Homo sapiens OX=9606 GN=POLR1G PE=1 SV=1	3	1	1	1	510	55	8.51
Q9GZS1	POLR1E	DNA-directed RNA polymerase I subunit RPA49 OS=Homo sapiens OX=9606 GN=POLR1E PE=1 SV=3	16	6	6	6	419	47.2	8.94
P30876	POLR2B	DNA-directed RNA polymerase II subunit RPB2 OS=Homo sapiens OX=9606 GN=POLR2B PE=1 SV=1	1	1	1	1	1174	133.8	6.87
O00411	POLRMT	DNA-directed RNA polymerase, mitochondrial OS=Homo sapiens OX=9606 GN=POLRMT PE=1 SV=2	3	2	2	2	1230	138.5	8.98
O15160	POLR1C	DNA-directed RNA polymerases I and III subunit RPAC1 OS=Homo sapiens OX=9606 GN=POLR1C PE=1 SV=1	5	1	1	1	346	39.2	5.5
P52434	POLR2H	DNA-directed RNA polymerases I, II, and III subunit RPABC3 OS=Homo sapiens OX=9606 GN=POLR2H PE=1 SV=4	6	1	1	1	150	17.1	4.68
P31689	DNAJA1	DnaJ homolog subfamily A member 1 OS=Homo sapiens OX=9606 GN=DNAJA1 PE=1 SV=2	15	4	5	4	397	44.8	7.08
O60884	DNAJA2	DnaJ homolog subfamily A member 2 OS=Homo sapiens OX=9606 GN=DNAJA2 PE=1 SV=1	9	3	3	3	412	45.7	6.48
Q96EY1	DNAJA3	DnaJ homolog subfamily A member 3, mitochondrial OS=Homo sapiens OX=9606 GN=DNAJA3 PE=1 SV=2	11	4	4	4	480	52.5	9.26
Q9UBS4	DNAJB11	DnaJ homolog subfamily B member 11 OS=Homo sapiens OX=9606 GN=DNAJB11 PE=1 SV=1	8	2	2	2	358	40.5	6.18
Q96KC8	DNAJC1	DnaJ homolog subfamily C member 1 OS=Homo sapiens OX=9606 GN=DNAJC1 PE=1 SV=1	2	1	1	1	554	63.8	8.63
Q8IXB1	DNAJC10	DnaJ homolog subfamily C member 10 OS=Homo sapiens OX=9606 GN=DNAJC10 PE=1 SV=2	3	2	2	2	793	91	7.18
O75165	DNAJC13	DnaJ homolog subfamily C member 13 OS=Homo sapiens OX=9606 GN=DNAJC13 PE=1 SV=5	0	1	1	1	2243	254.3	6.74
O60762	DPM1	Dolichol-phosphate mannosyltransferase subunit 1 OS=Homo sapiens OX=9606 GN=DPM1 PE=1 SV=1	9	2	2	2	260	29.6	9.57
O95793	STAU1	Double-stranded RNA-binding protein Staufen homolog 1 OS=Homo sapiens OX=9606 GN=STAU1 PE=1 SV=2	15	8	8	8	577	63.1	9.44
P55265	ADAR	Double-stranded RNA-specific adenosine deaminase OS=Homo sapiens OX=9606 GN=ADAR PE=1 SV=4	19	20	24	20	1226	136	8.65
Q16643	DBN1	Drebrin OS=Homo sapiens OX=9606 GN=DBN1 PE=1 SV=4	42	25	42	25	649	71.4	4.45
Q13561	DCTN2	Dynactin subunit 2 OS=Homo sapiens OX=9606 GN=DCTN2 PE=1 SV=4	10	3	3	3	401	44.2	5.21
Q9UJW0	DCTN4	Dynactin subunit 4 OS=Homo sapiens OX=9606 GN=DCTN4 PE=1 SV=1	14	5	5	5	460	52.3	7.34
P63167	DYNLL1	Dynein light chain 1, cytoplasmic OS=Homo sapiens OX=9606 GN=DYNLL1 PE=1 SV=1	49	3	5	3	89	10.4	7.4
Q03001	DST	Dystonin OS=Homo sapiens OX=9606 GN=DST PE=1 SV=4	0	1	1	1	7570	860.1	5.25
Q9UII4	HERC5	E3 ISG15--protein ligase HERC5 OS=Homo sapiens OX=9606 GN=HERC5 PE=1 SV=2	4	3	3	3	1024	116.8	7.65
P49792	RANBP2	E3 SUMO-protein ligase RanBP2 OS=Homo sapiens OX=9606 GN=RANBP2 PE=1 SV=2	3	5	5	5	3224	358	6.2
Q14258	TRIM25	E3 ubiquitin/ISG15 ligase TRIM25 OS=Homo sapiens OX=9606 GN=TRIM25 PE=1 SV=2	7	3	3	3	630	70.9	8.09
Q8TDB6	DTX3L	E3 ubiquitin-protein ligase DTX3L OS=Homo sapiens OX=9606 GN=DTX3L PE=1 SV=1	6	3	4	3	740	83.5	8.06
Q7Z6E9	RBBP6	E3 ubiquitin-protein ligase RBBP6 OS=Homo sapiens OX=9606 GN=RBBP6 PE=1 SV=1	1	2	2	2	1792	201.4	9.64
Q9Y508	RNF114	E3 ubiquitin-protein ligase RNF114 OS=Homo sapiens OX=9606 GN=RNF114 PE=1 SV=1	6	1	1	1	228	25.7	7.25
Q63HN8	RNF213	E3 ubiquitin-protein ligase RNF213 OS=Homo sapiens OX=9606 GN=RNF213 PE=1 SV=3	1	3	3	3	5207	591	6.48
P19474	TRIM21	E3 ubiquitin-protein ligase TRIM21 OS=Homo sapiens OX=9606 GN=TRIM21 PE=1 SV=1	26	10	13	10	475	54.1	6.38
Q14669	TRIP12	E3 ubiquitin-protein ligase TRIP12 OS=Homo sapiens OX=9606 GN=TRIP12 PE=1 SV=1	1	1	1	1	1992	220.3	8.48
Q96T88	UHRF1	E3 ubiquitin-protein ligase UHRF1 OS=Homo sapiens OX=9606 GN=UHRF1 PE=1 SV=1	1	1	1	1	793	89.8	7.56
Q8IY85	EFCAB13	EF-hand calcium-binding domain-containing protein 13 OS=Homo sapiens OX=9606 GN=EFCAB13 PE=2 SV=2	1	1	1	1	973	110.1	6.57
Q96C19	EFHD2	EF-hand domain-containing protein D2 OS=Homo sapiens OX=9606 GN=EFHD2 PE=1 SV=1	38	9	13	9	240	26.7	5.2
Q9NZN4	EHD2	EH domain-containing protein 2 OS=Homo sapiens OX=9606 GN=EHD2 PE=1 SV=2	2	1	1	1	543	61.1	6.46
Q15717	ELAVL1	ELAV-like protein 1 OS=Homo sapiens OX=9606 GN=ELAVL1 PE=1 SV=2	30	8	10	8	326	36.1	9.17
P26378	ELAVL4	ELAV-like protein 4 OS=Homo sapiens OX=9606 GN=ELAVL4 PE=1 SV=3	2	1	1	1	385	42.4	9.38
P68104	EEF1A1	Elongation factor 1-alpha 1 OS=Homo sapiens OX=9606 GN=EEF1A1 PE=1 SV=1	28	10	15	10	462	50.1	9.01
P24534	EEF1B2	Elongation factor 1-beta OS=Homo sapiens OX=9606 GN=EEF1B2 PE=1 SV=3	7	1	1	1	225	24.7	4.67
P29692	EEF1D	Elongation factor 1-delta OS=Homo sapiens OX=9606 GN=EEF1D PE=1 SV=5	13	2	2	2	281	31.1	5.01
P26641	EEF1G	Elongation factor 1-gamma OS=Homo sapiens OX=9606 GN=EEF1G PE=1 SV=3	3	1	1	1	437	50.1	6.67
P13639	EEF2	Elongation factor 2 OS=Homo sapiens OX=9606 GN=EEF2 PE=1 SV=4	5	4	4	3	858	95.3	6.83
P49411	TUFM	Elongation factor Tu, mitochondrial OS=Homo sapiens OX=9606 GN=TUFM PE=1 SV=2	46	16	27	16	452	49.5	7.61
P50402	EMD	Emerin OS=Homo sapiens OX=9606 GN=EMD PE=1 SV=1	34	7	8	7	254	29	5.5
P78549	NTHL1	Endonuclease III-like protein 1 OS=Homo sapiens OX=9606 GN=NTHL1 PE=1 SV=2	3	1	1	1	312	34.4	9.67
P11021	HSPA5	Endoplasmic reticulum chaperone BiP OS=Homo sapiens OX=9606 GN=HSPA5 PE=1 SV=2	31	15	17	13	654	72.3	5.16
P14625	HSP90B1	Endoplasmin OS=Homo sapiens OX=9606 GN=HSP90B1 PE=1 SV=1	2	1	1	1	803	92.4	4.84
Q6P2E9	EDC4	Enhancer of mRNA-decapping protein 4 OS=Homo sapiens OX=9606 GN=EDC4 PE=1 SV=1	1	1	1	1	1401	151.6	5.86
P84090	ERH	Enhancer of rudimentary homolog OS=Homo sapiens OX=9606 GN=ERH PE=1 SV=1	44	4	4	4	104	12.3	5.92
Q14244	MAP7	Ensconsin OS=Homo sapiens OX=9606 GN=MAP7 PE=1 SV=1	10	7	8	7	749	84	9.61
P29317	EPHA2	Ephrin type-A receptor 2 OS=Homo sapiens OX=9606 GN=EPHA2 PE=1 SV=2	1	1	1	1	976	108.2	6.23
Q96RT1	ERBIN	Erbin OS=Homo sapiens OX=9606 GN=ERBIN PE=1 SV=2	0	1	1	1	1412	158.2	5.5
Q8NBQ5	HSD17B11	Estradiol 17-beta-dehydrogenase 11 OS=Homo sapiens OX=9606 GN=HSD17B11 PE=1 SV=3	3	1	1	1	300	32.9	9.07
P60842	EIF4A1	Eukaryotic initiation factor 4A-I OS=Homo sapiens OX=9606 GN=EIF4A1 PE=1 SV=1	29	9	9	7	406	46.1	5.48
P38919	EIF4A3	Eukaryotic initiation factor 4A-III OS=Homo sapiens OX=9606 GN=EIF4A3 PE=1 SV=4	27	10	10	8	411	46.8	6.73
O14602	EIF1AY	Eukaryotic translation initiation factor 1A, Y-chromosomal OS=Homo sapiens OX=9606 GN=EIF1AY PE=1 SV=4	8	1	1	1	144	16.4	5.24
P05198	EIF2S1	Eukaryotic translation initiation factor 2 subunit 1 OS=Homo sapiens OX=9606 GN=EIF2S1 PE=1 SV=3	6	2	2	2	315	36.1	5.08
P20042	EIF2S2	Eukaryotic translation initiation factor 2 subunit 2 OS=Homo sapiens OX=9606 GN=EIF2S2 PE=1 SV=2	21	6	7	6	333	38.4	5.8
P41091	EIF2S3	Eukaryotic translation initiation factor 2 subunit 3 OS=Homo sapiens OX=9606 GN=EIF2S3 PE=1 SV=3	19	6	7	6	472	51.1	8.4
Q14152	EIF3A	Eukaryotic translation initiation factor 3 subunit A OS=Homo sapiens OX=9606 GN=EIF3A PE=1 SV=1	1	1	1	1	1382	166.5	6.79
B5ME19	EIF3CL	Eukaryotic translation initiation factor 3 subunit C-like protein OS=Homo sapiens OX=9606 GN=EIF3CL PE=1 SV=1	1	1	1	1	914	105.4	5.64
Q04637	EIF4G1	Eukaryotic translation initiation factor 4 gamma 1 OS=Homo sapiens OX=9606 GN=EIF4G1 PE=1 SV=4	8	10	10	10	1599	175.4	5.33
P23588	EIF4B	Eukaryotic translation initiation factor 4B OS=Homo sapiens OX=9606 GN=EIF4B PE=1 SV=2	10	4	6	4	611	69.1	5.73
P63241	EIF5A	Eukaryotic translation initiation factor 5A-1 OS=Homo sapiens OX=9606 GN=EIF5A PE=1 SV=2	8	1	1	1	154	16.8	5.24
O60841	EIF5B	Eukaryotic translation initiation factor 5B OS=Homo sapiens OX=9606 GN=EIF5B PE=1 SV=4	6	5	5	5	1220	138.7	5.49
P56537	EIF6	Eukaryotic translation initiation factor 6 OS=Homo sapiens OX=9606 GN=EIF6 PE=1 SV=1	29	4	4	4	245	26.6	4.68
Q9NVH0	EXD2	Exonuclease 3'-5' domain-containing protein 2 OS=Homo sapiens OX=9606 GN=EXD2 PE=1 SV=2	4	2	2	2	621	70.3	8.32
Q5RKV6	EXOSC6	Exosome complex component MTR3 OS=Homo sapiens OX=9606 GN=EXOSC6 PE=1 SV=1	9	2	2	2	272	28.2	6.28
Q13868	EXOSC2	Exosome complex component RRP4 OS=Homo sapiens OX=9606 GN=EXOSC2 PE=1 SV=2	4	1	1	1	293	32.8	7.5
Q9NQT5	EXOSC3	Exosome complex component RRP40 OS=Homo sapiens OX=9606 GN=EXOSC3 PE=1 SV=3	3	1	1	1	275	29.6	8.1
Q9NPD3	EXOSC4	Exosome complex component RRP41 OS=Homo sapiens OX=9606 GN=EXOSC4 PE=1 SV=3	18	4	6	4	245	26.4	6.52
Q15024	EXOSC7	Exosome complex component RRP42 OS=Homo sapiens OX=9606 GN=EXOSC7 PE=1 SV=3	9	2	2	2	291	31.8	5.19
Q96B26	EXOSC8	Exosome complex component RRP43 OS=Homo sapiens OX=9606 GN=EXOSC8 PE=1 SV=1	9	2	2	2	276	30	5.3
Q06265	EXOSC9	Exosome complex component RRP45 OS=Homo sapiens OX=9606 GN=EXOSC9 PE=1 SV=3	5	2	2	2	439	48.9	5.29
Q01780	EXOSC10	Exosome component 10 OS=Homo sapiens OX=9606 GN=EXOSC10 PE=1 SV=2	6	5	5	5	885	100.8	8.46
P42285	MTREX	Exosome RNA helicase MTR4 OS=Homo sapiens OX=9606 GN=MTREX PE=1 SV=3	10	9	9	9	1042	117.7	6.52
A0FGR8	ESYT2	Extended synaptotagmin-2 OS=Homo sapiens OX=9606 GN=ESYT2 PE=1 SV=1	2	1	1	1	921	102.3	9.26
P15311	EZR	Ezrin OS=Homo sapiens OX=9606 GN=EZR PE=1 SV=4	9	5	5	1	586	69.4	6.27
Q9Y5B9	SUPT16H	FACT complex subunit SPT16 OS=Homo sapiens OX=9606 GN=SUPT16H PE=1 SV=1	4	3	3	3	1047	119.8	5.66
Q08945	SSRP1	FACT complex subunit SSRP1 OS=Homo sapiens OX=9606 GN=SSRP1 PE=1 SV=1	2	1	1	1	709	81	6.87
P52907	CAPZA1	F-actin-capping protein subunit alpha-1 OS=Homo sapiens OX=9606 GN=CAPZA1 PE=1 SV=3	65	12	25	10	286	32.9	5.69
P47755	CAPZA2	F-actin-capping protein subunit alpha-2 OS=Homo sapiens OX=9606 GN=CAPZA2 PE=1 SV=3	63	12	28	10	286	32.9	5.85
P47756	CAPZB	F-actin-capping protein subunit beta OS=Homo sapiens OX=9606 GN=CAPZB PE=1 SV=4	44	12	25	12	277	31.3	5.59
Q96CU9	FOXRED1	FAD-dependent oxidoreductase domain-containing protein 1 OS=Homo sapiens OX=9606 GN=FOXRED1 PE=1 SV=2	2	1	1	1	486	53.8	7.78
Q92945	KHSRP	Far upstream element-binding protein 2 OS=Homo sapiens OX=9606 GN=KHSRP PE=1 SV=4	3	2	2	2	711	73.1	7.3
Q96I24	FUBP3	Far upstream element-binding protein 3 OS=Homo sapiens OX=9606 GN=FUBP3 PE=1 SV=2	4	1	1	1	572	61.6	8.38
Q96CS3	FAF2	FAS-associated factor 2 OS=Homo sapiens OX=9606 GN=FAF2 PE=1 SV=2	3	1	1	1	445	52.6	5.62
Q16658	FSCN1	Fascin OS=Homo sapiens OX=9606 GN=FSCN1 PE=1 SV=3	3	1	1	1	493	54.5	7.24
P49327	FASN	Fatty acid synthase OS=Homo sapiens OX=9606 GN=FASN PE=1 SV=3	0	1	1	1	2511	273.3	6.44
Q5JV73	FRMPD3	FERM and PDZ domain-containing protein 3 OS=Homo sapiens OX=9606 GN=FRMPD3 PE=2 SV=2	0	1	1	1	1810	199.1	8.15
Q9Y4F1	FARP1	FERM, ARHGEF and pleckstrin domain-containing protein 1 OS=Homo sapiens OX=9606 GN=FARP1 PE=1 SV=1	1	1	1	1	1045	118.6	8.15
P02794	FTH1	Ferritin heavy chain OS=Homo sapiens OX=9606 GN=FTH1 PE=1 SV=2	4	1	1	1	183	21.2	5.55
Q9BRQ8	AIFM2	Ferroptosis suppressor protein 1 OS=Homo sapiens OX=9606 GN=AIFM2 PE=1 SV=1	4	1	1	1	373	40.5	9.11
P02751	FN1	Fibronectin OS=Homo sapiens OX=9606 GN=FN1 PE=1 SV=5	8	11	13	11	2477	272.2	5.5
Q53EP0	FNDC3B	Fibronectin type III domain-containing protein 3B OS=Homo sapiens OX=9606 GN=FNDC3B PE=1 SV=2	2	2	2	2	1204	132.8	5.95
P21333	FLNA	Filamin-A OS=Homo sapiens OX=9606 GN=FLNA PE=1 SV=4	54	96	160	88	2647	280.6	6.06
O75369	FLNB	Filamin-B OS=Homo sapiens OX=9606 GN=FLNB PE=1 SV=2	52	101	150	93	2602	278	5.73
Q14254	FLOT2	Flotillin-2 OS=Homo sapiens OX=9606 GN=FLOT2 PE=1 SV=2	3	1	1	1	428	47	5.25
P51114	FXR1	Fragile X mental retardation syndrome-related protein 1 OS=Homo sapiens OX=9606 GN=FXR1 PE=1 SV=3	16	10	11	8	621	69.7	6.15
P51116	FXR2	Fragile X mental retardation syndrome-related protein 2 OS=Homo sapiens OX=9606 GN=FXR2 PE=1 SV=2	11	7	8	5	673	74.2	6.23
P09382	LGALS1	Galectin-1 OS=Homo sapiens OX=9606 GN=LGALS1 PE=1 SV=2	19	2	2	2	135	14.7	5.5
Q08380	LGALS3BP	Galectin-3-binding protein OS=Homo sapiens OX=9606 GN=LGALS3BP PE=1 SV=1	28	11	12	11	585	65.3	5.27
Q16666	IFI16	Gamma-interferon-inducible protein 16 OS=Homo sapiens OX=9606 GN=IFI16 PE=1 SV=3	20	13	14	13	785	88.2	9.28
P06396	GSN	Gelsolin OS=Homo sapiens OX=9606 GN=GSN PE=1 SV=1	13	8	8	8	782	85.6	6.28
Q12789	GTF3C1	General transcription factor 3C polypeptide 1 OS=Homo sapiens OX=9606 GN=GTF3C1 PE=1 SV=4	0	1	1	1	2109	238.7	7.3
Q8WUA4	GTF3C2	General transcription factor 3C polypeptide 2 OS=Homo sapiens OX=9606 GN=GTF3C2 PE=1 SV=2	3	2	2	2	911	100.6	7.31
Q9UKN8	GTF3C4	General transcription factor 3C polypeptide 4 OS=Homo sapiens OX=9606 GN=GTF3C4 PE=1 SV=2	3	2	2	2	822	91.9	6.65
P35269	GTF2F1	General transcription factor IIF subunit 1 OS=Homo sapiens OX=9606 GN=GTF2F1 PE=1 SV=2	3	1	1	1	517	58.2	7.49
P78347	GTF2I	General transcription factor II-I OS=Homo sapiens OX=9606 GN=GTF2I PE=1 SV=2	2	2	2	2	998	112.3	6.39
P11413	G6PD	Glucose-6-phosphate 1-dehydrogenase OS=Homo sapiens OX=9606 GN=G6PD PE=1 SV=4	23	11	12	11	515	59.2	6.84
P04406	GAPDH	Glyceraldehyde-3-phosphate dehydrogenase OS=Homo sapiens OX=9606 GN=GAPDH PE=1 SV=3	21	5	5	5	335	36	8.46
Q92896	GLG1	Golgi apparatus protein 1 OS=Homo sapiens OX=9606 GN=GLG1 PE=1 SV=2	2	1	1	1	1179	134.5	6.9
Q5H8A4	PIGG	GPI ethanolamine phosphate transferase 2 OS=Homo sapiens OX=9606 GN=PIGG PE=1 SV=1	1	1	2	1	983	108.1	7.15
Q12849	GRSF1	G-rich sequence factor 1 OS=Homo sapiens OX=9606 GN=GRSF1 PE=1 SV=3	4	2	2	2	480	53.1	6.19
P62826	RAN	GTP-binding nuclear protein Ran OS=Homo sapiens OX=9606 GN=RAN PE=1 SV=3	9	2	2	2	216	24.4	7.49
A4D1E9	GTPBP10	GTP-binding protein 10 OS=Homo sapiens OX=9606 GN=GTPBP10 PE=1 SV=1	7	2	2	2	387	42.9	9.03
Q9BZE4	GTPBP4	GTP-binding protein 4 OS=Homo sapiens OX=9606 GN=GTPBP4 PE=1 SV=3	27	13	16	13	634	73.9	9.5
P62873	GNB1	Guanine nucleotide-binding protein G(I)/G(S)/G(T) subunit beta-1 OS=Homo sapiens OX=9606 GN=GNB1 PE=1 SV=3	6	2	2	2	340	37.4	6
Q5JWF2	GNAS	Guanine nucleotide-binding protein G(s) subunit alpha isoforms XLas OS=Homo sapiens OX=9606 GN=GNAS PE=1 SV=2	1	1	1	1	1037	111	5.03
Q9BVP2	GNL3	Guanine nucleotide-binding protein-like 3 OS=Homo sapiens OX=9606 GN=GNL3 PE=1 SV=2	23	11	11	11	549	62	9.16
Q9NVN8	GNL3L	Guanine nucleotide-binding protein-like 3-like protein OS=Homo sapiens OX=9606 GN=GNL3L PE=1 SV=1	8	3	4	3	582	65.5	8.44
Q9NY12	GAR1	H/ACA ribonucleoprotein complex subunit 1 OS=Homo sapiens OX=9606 GN=GAR1 PE=1 SV=1	23	4	4	4	217	22.3	10.92
Q9NX24	NHP2	H/ACA ribonucleoprotein complex subunit 2 OS=Homo sapiens OX=9606 GN=NHP2 PE=1 SV=1	12	1	1	1	153	17.2	8.22
O60832	DKC1	H/ACA ribonucleoprotein complex subunit DKC1 OS=Homo sapiens OX=9606 GN=DKC1 PE=1 SV=3	19	7	7	7	514	57.6	9.42
Q9H583	HEATR1	HEAT repeat-containing protein 1 OS=Homo sapiens OX=9606 GN=HEATR1 PE=1 SV=3	1	1	1	1	2144	242.2	6.54
P0DMV8	HSPA1A	Heat shock 70 kDa protein 1A OS=Homo sapiens OX=9606 GN=HSPA1A PE=1 SV=1	36	16	18	14	641	70	5.66
P11142	HSPA8	Heat shock cognate 71 kDa protein OS=Homo sapiens OX=9606 GN=HSPA8 PE=1 SV=1	47	24	44	16	646	70.9	5.52
Q92598	HSPH1	Heat shock protein 105 kDa OS=Homo sapiens OX=9606 GN=HSPH1 PE=1 SV=1	2	1	1	1	858	96.8	5.39
P04792	HSPB1	Heat shock protein beta-1 OS=Homo sapiens OX=9606 GN=HSPB1 PE=1 SV=2	41	6	6	6	205	22.8	6.4
P08238	HSP90AB1	Heat shock protein HSP 90-beta OS=Homo sapiens OX=9606 GN=HSP90AB1 PE=1 SV=4	10	6	8	6	724	83.2	5.03
P54652	HSPA2	Heat shock-related 70 kDa protein 2 OS=Homo sapiens OX=9606 GN=HSPA2 PE=1 SV=1	17	10	14	2	639	70	5.74
Q9HCE1	MOV10	Helicase MOV-10 OS=Homo sapiens OX=9606 GN=MOV10 PE=1 SV=2	3	3	3	3	1003	113.6	8.82
Q9BYK8	HELZ2	Helicase with zinc finger domain 2 OS=Homo sapiens OX=9606 GN=HELZ2 PE=1 SV=6	5	10	10	10	2649	294.5	7.49
P69905	HBA1	Hemoglobin subunit alpha OS=Homo sapiens OX=9606 GN=HBA1 PE=1 SV=2	17	2	2	2	142	15.2	8.68
P02042	HBD	Hemoglobin subunit delta OS=Homo sapiens OX=9606 GN=HBD PE=1 SV=2	6	1	1	1	147	16	8.05
Q7LGA3	HS2ST1	Heparan sulfate 2-O-sulfotransferase 1 OS=Homo sapiens OX=9606 GN=HS2ST1 PE=1 SV=1	5	2	2	2	356	41.9	8.69
Q5SSJ5	HP1BP3	Heterochromatin protein 1-binding protein 3 OS=Homo sapiens OX=9606 GN=HP1BP3 PE=1 SV=1	10	5	6	5	553	61.2	9.67
Q99729	HNRNPAB	Heterogeneous nuclear ribonucleoprotein A/B OS=Homo sapiens OX=9606 GN=HNRNPAB PE=1 SV=2	15	5	5	4	332	36.2	8.21
Q13151	HNRNPA0	Heterogeneous nuclear ribonucleoprotein A0 OS=Homo sapiens OX=9606 GN=HNRNPA0 PE=1 SV=1	31	8	13	6	305	30.8	9.29
P09651	HNRNPA1	Heterogeneous nuclear ribonucleoprotein A1 OS=Homo sapiens OX=9606 GN=HNRNPA1 PE=1 SV=5	41	15	41	12	372	38.7	9.13
P51991	HNRNPA3	Heterogeneous nuclear ribonucleoprotein A3 OS=Homo sapiens OX=9606 GN=HNRNPA3 PE=1 SV=2	33	12	20	10	378	39.6	9.01
Q14103	HNRNPD	Heterogeneous nuclear ribonucleoprotein D0 OS=Homo sapiens OX=9606 GN=HNRNPD PE=1 SV=1	24	8	9	6	355	38.4	7.81
O14979	HNRNPDL	Heterogeneous nuclear ribonucleoprotein D-like OS=Homo sapiens OX=9606 GN=HNRNPDL PE=1 SV=3	19	6	7	4	420	46.4	9.57
P52597	HNRNPF	Heterogeneous nuclear ribonucleoprotein F OS=Homo sapiens OX=9606 GN=HNRNPF PE=1 SV=3	32	9	16	7	415	45.6	5.58
P31943	HNRNPH1	Heterogeneous nuclear ribonucleoprotein H OS=Homo sapiens OX=9606 GN=HNRNPH1 PE=1 SV=4	34	10	19	5	449	49.2	6.3
P55795	HNRNPH2	Heterogeneous nuclear ribonucleoprotein H2 OS=Homo sapiens OX=9606 GN=HNRNPH2 PE=1 SV=1	18	6	12	2	449	49.2	6.3
P31942	HNRNPH3	Heterogeneous nuclear ribonucleoprotein H3 OS=Homo sapiens OX=9606 GN=HNRNPH3 PE=1 SV=2	19	4	7	4	346	36.9	6.87
P61978	HNRNPK	Heterogeneous nuclear ribonucleoprotein K OS=Homo sapiens OX=9606 GN=HNRNPK PE=1 SV=1	46	15	30	15	463	50.9	5.54
P14866	HNRNPL	Heterogeneous nuclear ribonucleoprotein L OS=Homo sapiens OX=9606 GN=HNRNPL PE=1 SV=2	40	15	19	14	589	64.1	8.22
Q8WVV9	HNRNPLL	Heterogeneous nuclear ribonucleoprotein L-like OS=Homo sapiens OX=9606 GN=HNRNPLL PE=1 SV=1	7	3	3	2	542	60	7.72
P52272	HNRNPM	Heterogeneous nuclear ribonucleoprotein M OS=Homo sapiens OX=9606 GN=HNRNPM PE=1 SV=3	55	34	56	34	730	77.5	8.7
O60506	SYNCRIP	Heterogeneous nuclear ribonucleoprotein Q OS=Homo sapiens OX=9606 GN=SYNCRIP PE=1 SV=2	30	14	19	11	623	69.6	8.59
O43390	HNRNPR	Heterogeneous nuclear ribonucleoprotein R OS=Homo sapiens OX=9606 GN=HNRNPR PE=1 SV=1	33	20	25	17	633	70.9	8.13
Q00839	HNRNPU	Heterogeneous nuclear ribonucleoprotein U OS=Homo sapiens OX=9606 GN=HNRNPU PE=1 SV=6	27	19	32	19	825	90.5	6
Q9BUJ2	HNRNPUL1	Heterogeneous nuclear ribonucleoprotein U-like protein 1 OS=Homo sapiens OX=9606 GN=HNRNPUL1 PE=1 SV=2	18	11	13	11	856	95.7	6.92
Q1KMD3	HNRNPUL2	Heterogeneous nuclear ribonucleoprotein U-like protein 2 OS=Homo sapiens OX=9606 GN=HNRNPUL2 PE=1 SV=1	6	3	3	3	747	85.1	4.91
P22626	HNRNPA2B1	Heterogeneous nuclear ribonucleoproteins A2/B1 OS=Homo sapiens OX=9606 GN=HNRNPA2B1 PE=1 SV=2	49	17	53	14	353	37.4	8.95
P07910	HNRNPC	Heterogeneous nuclear ribonucleoproteins C1/C2 OS=Homo sapiens OX=9606 GN=HNRNPC PE=1 SV=4	27	10	22	10	306	33.7	5.08
Q2TB90	HKDC1	Hexokinase HKDC1 OS=Homo sapiens OX=9606 GN=HKDC1 PE=1 SV=3	10	8	8	8	917	102.5	7.12
P17096	HMGA1	High mobility group protein HMG-I/HMG-Y OS=Homo sapiens OX=9606 GN=HMGA1 PE=1 SV=3	23	2	2	2	107	11.7	10.32
Q92769	HDAC2	Histone deacetylase 2 OS=Homo sapiens OX=9606 GN=HDAC2 PE=1 SV=2	2	1	1	1	488	55.3	5.91
O00422	SAP18	Histone deacetylase complex subunit SAP18 OS=Homo sapiens OX=9606 GN=SAP18 PE=1 SV=1	24	4	4	4	153	17.6	9.35
P07305	H1-0	Histone H1.0 OS=Homo sapiens OX=9606 GN=H1-0 PE=1 SV=3	7	1	1	1	194	20.9	10.84
Q92522	H1-10	Histone H1.10 OS=Homo sapiens OX=9606 GN=H1-10 PE=1 SV=1	10	2	2	2	213	22.5	10.76
P16403	H1-2	Histone H1.2 OS=Homo sapiens OX=9606 GN=H1-2 PE=1 SV=2	23	6	12	1	213	21.4	10.93
P16402	H1-3	Histone H1.3 OS=Homo sapiens OX=9606 GN=H1-3 PE=1 SV=2	23	6	11	1	221	22.3	11.02
P10412	H1-4	Histone H1.4 OS=Homo sapiens OX=9606 GN=H1-4 PE=1 SV=2	23	6	12	1	219	21.9	11.03
P16401	H1-5	Histone H1.5 OS=Homo sapiens OX=9606 GN=H1-5 PE=1 SV=3	10	2	2	2	226	22.6	10.92
P04908	H2AC4	Histone H2A type 1-B/E OS=Homo sapiens OX=9606 GN=H2AC4 PE=1 SV=2	27	3	10	1	130	14.1	11.05
P0C0S5	H2AZ1	Histone H2A.Z OS=Homo sapiens OX=9606 GN=H2AZ1 PE=1 SV=2	23	3	7	1	128	13.5	10.58
P16104	H2AX	Histone H2AX OS=Homo sapiens OX=9606 GN=H2AX PE=1 SV=2	27	3	7	1	143	15.1	10.74
P06899	H2BC11	Histone H2B type 1-J OS=Homo sapiens OX=9606 GN=H2BC11 PE=1 SV=3	41	6	21	2	126	13.9	10.32
O60814	H2BC12	Histone H2B type 1-K OS=Homo sapiens OX=9606 GN=H2BC12 PE=1 SV=3	41	6	20	2	126	13.9	10.32
P68431	H3C1	Histone H3.1 OS=Homo sapiens OX=9606 GN=H3C1 PE=1 SV=2	12	2	3	2	136	15.4	11.12
P62805	H4C1	Histone H4 OS=Homo sapiens OX=9606 GN=H4C1 PE=1 SV=2	51	6	18	6	103	11.4	11.36
Q09028	RBBP4	Histone-binding protein RBBP4 OS=Homo sapiens OX=9606 GN=RBBP4 PE=1 SV=3	5	2	2	2	425	47.6	4.89
Q86YZ3	HRNR	Hornerin OS=Homo sapiens OX=9606 GN=HRNR PE=1 SV=2	1	1	1	1	2850	282.2	10.04
O00291	HIP1	Huntingtin-interacting protein 1 OS=Homo sapiens OX=9606 GN=HIP1 PE=1 SV=5	1	1	1	1	1037	116.1	5.3
P01859	IGHG2	Immunoglobulin heavy constant gamma 2 OS=Homo sapiens OX=9606 GN=IGHG2 PE=1 SV=2	3	1	1	1	326	35.9	7.59
A0A075B6S2	IGKV2D-29	Immunoglobulin kappa variable 2D-29 OS=Homo sapiens OX=9606 GN=IGKV2D-29 PE=3 SV=1	17	2	5	2	120	13.1	7.12
P52292	KPNA2	Importin subunit alpha-1 OS=Homo sapiens OX=9606 GN=KPNA2 PE=1 SV=1	3	1	1	1	529	57.8	5.4
Q14974	KPNB1	Importin subunit beta-1 OS=Homo sapiens OX=9606 GN=KPNB1 PE=1 SV=2	3	2	2	2	876	97.1	4.78
Q14573	ITPR3	Inositol 1,4,5-trisphosphate receptor type 3 OS=Homo sapiens OX=9606 GN=ITPR3 PE=1 SV=2	8	19	20	19	2671	303.9	6.48
Q9BT40	INPP5K	Inositol polyphosphate 5-phosphatase K OS=Homo sapiens OX=9606 GN=INPP5K PE=1 SV=3	2	1	1	1	448	51.1	6.54
Q9NZI8	IGF2BP1	Insulin-like growth factor 2 mRNA-binding protein 1 OS=Homo sapiens OX=9606 GN=IGF2BP1 PE=1 SV=2	32	15	19	13	577	63.4	9.2
O00425	IGF2BP3	Insulin-like growth factor 2 mRNA-binding protein 3 OS=Homo sapiens OX=9606 GN=IGF2BP3 PE=1 SV=2	12	6	7	4	579	63.7	8.87
P40305	IFI27	Interferon alpha-inducible protein 27, mitochondrial OS=Homo sapiens OX=9606 GN=IFI27 PE=1 SV=4	24	2	2	2	122	11.5	11.06
P20591	MX1	Interferon-induced GTP-binding protein Mx1 OS=Homo sapiens OX=9606 GN=MX1 PE=1 SV=4	20	10	13	7	662	75.5	5.83
P20592	MX2	Interferon-induced GTP-binding protein Mx2 OS=Homo sapiens OX=9606 GN=MX2 PE=1 SV=1	24	15	19	12	715	82	8.76
P09914	IFIT1	Interferon-induced protein with tetratricopeptide repeats 1 OS=Homo sapiens OX=9606 GN=IFIT1 PE=1 SV=2	13	5	6	5	478	55.3	7.2
P09913	IFIT2	Interferon-induced protein with tetratricopeptide repeats 2 OS=Homo sapiens OX=9606 GN=IFIT2 PE=1 SV=1	7	3	3	3	472	54.6	6.76
O14879	IFIT3	Interferon-induced protein with tetratricopeptide repeats 3 OS=Homo sapiens OX=9606 GN=IFIT3 PE=1 SV=1	11	4	4	4	490	56	5.2
P19525	EIF2AK2	Interferon-induced, double-stranded RNA-activated protein kinase OS=Homo sapiens OX=9606 GN=EIF2AK2 PE=1 SV=2	25	11	12	11	551	62.1	8.4
O75569	PRKRA	Interferon-inducible double-stranded RNA-dependent protein kinase activator A OS=Homo sapiens OX=9606 GN=PRKRA PE=1 SV=1	3	1	1	1	313	34.4	8.41
Q96AZ6	ISG20	Interferon-stimulated gene 20 kDa protein OS=Homo sapiens OX=9606 GN=ISG20 PE=1 SV=2	4	1	1	1	181	20.4	8.92
Q12905	ILF2	Interleukin enhancer-binding factor 2 OS=Homo sapiens OX=9606 GN=ILF2 PE=1 SV=2	30	8	16	8	390	43	5.26
Q12906	ILF3	Interleukin enhancer-binding factor 3 OS=Homo sapiens OX=9606 GN=ILF3 PE=1 SV=3	29	22	35	18	894	95.3	8.76
P14923	JUP	Junction plakoglobin OS=Homo sapiens OX=9606 GN=JUP PE=1 SV=3	19	12	13	10	745	81.7	6.14
Q07666	KHDRBS1	KH domain-containing, RNA-binding, signal transduction-associated protein 1 OS=Homo sapiens OX=9606 GN=KHDRBS1 PE=1 SV=1	24	6	10	6	443	48.2	8.66
Q86UP2	KTN1	Kinectin OS=Homo sapiens OX=9606 GN=KTN1 PE=1 SV=1	1	1	1	1	1357	156.2	5.64
O00139	KIF2A	Kinesin-like protein KIF2A OS=Homo sapiens OX=9606 GN=KIF2A PE=1 SV=3	1	1	1	1	706	79.9	6.68
Q9BW19	KIFC1	Kinesin-like protein KIFC1 OS=Homo sapiens OX=9606 GN=KIFC1 PE=1 SV=2	2	1	1	1	673	73.7	8.98
Q9BVG8	KIFC3	Kinesin-like protein KIFC3 OS=Homo sapiens OX=9606 GN=KIFC3 PE=1 SV=4	2	1	1	1	833	92.7	7.69
Q13601	KRR1	KRR1 small subunit processome component homolog OS=Homo sapiens OX=9606 GN=KRR1 PE=1 SV=4	3	1	1	1	381	43.6	9.77
P42167	TMPO	Lamina-associated polypeptide 2, isoforms beta/gamma OS=Homo sapiens OX=9606 GN=TMPO PE=1 SV=2	13	4	5	4	454	50.6	9.38
P20700	LMNB1	Lamin-B1 OS=Homo sapiens OX=9606 GN=LMNB1 PE=1 SV=2	9	5	5	4	586	66.4	5.16
Q03252	LMNB2	Lamin-B2 OS=Homo sapiens OX=9606 GN=LMNB2 PE=1 SV=4	5	3	3	2	620	69.9	5.59
Q6PKG0	LARP1	La-related protein 1 OS=Homo sapiens OX=9606 GN=LARP1 PE=1 SV=2	5	4	4	4	1096	123.4	8.82
Q71RC2	LARP4	La-related protein 4 OS=Homo sapiens OX=9606 GN=LARP4 PE=1 SV=3	1	1	1	1	724	80.5	6.61
Q4G0J3	LARP7	La-related protein 7 OS=Homo sapiens OX=9606 GN=LARP7 PE=1 SV=1	2	1	1	1	582	66.9	9.55
Q9H089	LSG1	Large subunit GTPase 1 homolog OS=Homo sapiens OX=9606 GN=LSG1 PE=1 SV=2	3	2	2	2	658	75.2	6.38
Q86V48	LUZP1	Leucine zipper protein 1 OS=Homo sapiens OX=9606 GN=LUZP1 PE=1 SV=2	13	10	10	10	1076	120.2	8.5
Q9BRK4	LZTS2	Leucine zipper putative tumor suppressor 2 OS=Homo sapiens OX=9606 GN=LZTS2 PE=1 SV=2	2	1	1	1	669	72.7	6.51
P42704	LRPPRC	Leucine-rich PPR motif-containing protein, mitochondrial OS=Homo sapiens OX=9606 GN=LRPPRC PE=1 SV=3	2	2	2	2	1394	157.8	6.13
Q9Y2L9	LRCH1	Leucine-rich repeat and calponin homology domain-containing protein 1 OS=Homo sapiens OX=9606 GN=LRCH1 PE=1 SV=3	1	1	1	1	728	80.8	5.94
Q32MZ4	LRRFIP1	Leucine-rich repeat flightless-interacting protein 1 OS=Homo sapiens OX=9606 GN=LRRFIP1 PE=1 SV=2	7	4	4	3	808	89.2	4.65
Q9Y608	LRRFIP2	Leucine-rich repeat flightless-interacting protein 2 OS=Homo sapiens OX=9606 GN=LRRFIP2 PE=1 SV=1	15	8	10	7	721	82.1	6.95
Q96AG4	LRRC59	Leucine-rich repeat-containing protein 59 OS=Homo sapiens OX=9606 GN=LRRC59 PE=1 SV=1	37	9	16	9	307	34.9	9.57
Q9UPQ0	LIMCH1	LIM and calponin homology domains-containing protein 1 OS=Homo sapiens OX=9606 GN=LIMCH1 PE=1 SV=4	8	6	7	6	1083	121.8	6.47
Q14847	LASP1	LIM and SH3 domain protein 1 OS=Homo sapiens OX=9606 GN=LASP1 PE=1 SV=2	10	3	3	3	261	29.7	7.05
Q9UHB6	LIMA1	LIM domain and actin-binding protein 1 OS=Homo sapiens OX=9606 GN=LIMA1 PE=1 SV=1	37	22	31	22	759	85.2	6.84
Q8WWI1	LMO7	LIM domain only protein 7 OS=Homo sapiens OX=9606 GN=LMO7 PE=1 SV=3	22	29	39	29	1683	192.6	8.09
P07195	LDHB	L-lactate dehydrogenase B chain OS=Homo sapiens OX=9606 GN=LDHB PE=1 SV=2	4	1	1	1	334	36.6	6.05
Q17RB8	LONRF1	LON peptidase N-terminal domain and RING finger protein 1 OS=Homo sapiens OX=9606 GN=LONRF1 PE=1 SV=2	2	1	1	1	773	86.7	7.2
Q86WA8	LONP2	Lon protease homolog 2, peroxisomal OS=Homo sapiens OX=9606 GN=LONP2 PE=1 SV=1	1	1	1	1	852	94.6	7.3
Q6P1M0	SLC27A4	Long-chain fatty acid transport protein 4 OS=Homo sapiens OX=9606 GN=SLC27A4 PE=1 SV=1	2	1	1	1	643	72	8.47
O95232	LUC7L3	Luc7-like protein 3 OS=Homo sapiens OX=9606 GN=LUC7L3 PE=1 SV=2	8	3	3	3	432	51.4	9.79
P05455	SSB	Lupus La protein OS=Homo sapiens OX=9606 GN=SSB PE=1 SV=2	8	3	3	3	408	46.8	7.12
Q1ED39	KNOP1	Lysine-rich nucleolar protein 1 OS=Homo sapiens OX=9606 GN=KNOP1 PE=1 SV=1	3	1	1	1	458	51.6	9.86
Q15046	KARS1	Lysine--tRNA ligase OS=Homo sapiens OX=9606 GN=KARS1 PE=1 SV=3	2	1	1	1	597	68	6.35
Q8WWC4	MAIP1	m-AAA protease-interacting protein 1, mitochondrial OS=Homo sapiens OX=9606 GN=MAIP1 PE=1 SV=1	3	1	1	1	291	32.5	9.17
Q0D2K0	NIPAL4	Magnesium transporter NIPA4 OS=Homo sapiens OX=9606 GN=NIPAL4 PE=1 SV=3	2	1	1	1	466	50	7.43
Q14764	MVP	Major vault protein OS=Homo sapiens OX=9606 GN=MVP PE=1 SV=4	32	22	25	22	893	99.3	5.48
Q13724	MOGS	Mannosyl-oligosaccharide glucosidase OS=Homo sapiens OX=9606 GN=MOGS PE=1 SV=5	5	3	3	3	837	91.9	8.9
P43243	MATR3	Matrin-3 OS=Homo sapiens OX=9606 GN=MATR3 PE=1 SV=2	32	21	37	21	847	94.6	6.25
O75431	MTX2	Metaxin-2 OS=Homo sapiens OX=9606 GN=MTX2 PE=1 SV=1	5	1	1	1	263	29.7	6.29
P56192	MARS1	Methionine--tRNA ligase, cytoplasmic OS=Homo sapiens OX=9606 GN=MARS1 PE=1 SV=2	1	1	1	1	900	101.1	6.16
Q9BQA1	WDR77	Methylosome protein 50 OS=Homo sapiens OX=9606 GN=WDR77 PE=1 SV=1	15	3	3	3	342	36.7	5.17
Q9NX63	CHCHD3	MICOS complex subunit MIC19 OS=Homo sapiens OX=9606 GN=CHCHD3 PE=1 SV=1	20	4	5	4	227	26.1	8.28
Q16891	IMMT	MICOS complex subunit MIC60 OS=Homo sapiens OX=9606 GN=IMMT PE=1 SV=1	31	17	22	17	758	83.6	6.48
O14880	MGST3	Microsomal glutathione S-transferase 3 OS=Homo sapiens OX=9606 GN=MGST3 PE=1 SV=1	9	1	1	1	152	16.5	9.38
Q9Y4B5	MTCL1	Microtubule cross-linking factor 1 OS=Homo sapiens OX=9606 GN=MTCL1 PE=1 SV=5	1	1	1	1	1905	209.4	6.43
Q9UPN3	MACF1	Microtubule-actin cross-linking factor 1, isoforms 1/2/3/5 OS=Homo sapiens OX=9606 GN=MACF1 PE=1 SV=4	2	10	10	9	7388	837.8	5.39
P46821	MAP1B	Microtubule-associated protein 1B OS=Homo sapiens OX=9606 GN=MAP1B PE=1 SV=2	1	2	2	2	2468	270.5	4.81
Q02978	SLC25A11	Mitochondrial 2-oxoglutarate/malate carrier protein OS=Homo sapiens OX=9606 GN=SLC25A11 PE=1 SV=3	32	9	10	9	314	34	9.91
Q9UBX3	SLC25A10	Mitochondrial dicarboxylate carrier OS=Homo sapiens OX=9606 GN=SLC25A10 PE=1 SV=2	26	6	6	6	287	31.3	9.54
Q15390	MTFR1	Mitochondrial fission regulator 1 OS=Homo sapiens OX=9606 GN=MTFR1 PE=1 SV=2	4	1	1	1	333	37	9.01
Q9Y5L4	TIMM13	Mitochondrial import inner membrane translocase subunit Tim13 OS=Homo sapiens OX=9606 GN=TIMM13 PE=1 SV=1	26	2	2	2	95	10.5	8.18
Q3ZCQ8	TIMM50	Mitochondrial import inner membrane translocase subunit TIM50 OS=Homo sapiens OX=9606 GN=TIMM50 PE=1 SV=2	6	2	2	2	353	39.6	8.37
O43684	BUB3	Mitotic checkpoint protein BUB3 OS=Homo sapiens OX=9606 GN=BUB3 PE=1 SV=1	10	3	3	3	328	37.1	6.84
Q8IVT2	MISP	Mitotic interactor and substrate of PLK1 OS=Homo sapiens OX=9606 GN=MISP PE=1 SV=1	47	25	44	25	679	75.3	6.83
Q9BYG3	NIFK	MKI67 FHA domain-interacting nucleolar phosphoprotein OS=Homo sapiens OX=9606 GN=NIFK PE=1 SV=1	7	2	2	2	293	34.2	9.88
P26038	MSN	Moesin OS=Homo sapiens OX=9606 GN=MSN PE=1 SV=3	17	9	9	5	577	67.8	6.4
O43148	RNMT	mRNA cap guanine-N7 methyltransferase OS=Homo sapiens OX=9606 GN=RNMT PE=1 SV=1	2	1	1	1	476	54.8	6.61
Q9UKD2	MRTO4	mRNA turnover protein 4 homolog OS=Homo sapiens OX=9606 GN=MRTO4 PE=1 SV=2	25	6	6	6	239	27.5	8.29
Q9HC84	MUC5B	Mucin-5B OS=Homo sapiens OX=9606 GN=MUC5B PE=1 SV=3	0	1	1	1	5762	596	6.64
Q9BQG0	MYBBP1A	Myb-binding protein 1A OS=Homo sapiens OX=9606 GN=MYBBP1A PE=1 SV=2	19	23	32	23	1328	148.8	9.28
Q9P2K5	MYEF2	Myelin expression factor 2 OS=Homo sapiens OX=9606 GN=MYEF2 PE=1 SV=3	10	5	5	5	600	64.1	8.75
Q96S97	MYADM	Myeloid-associated differentiation marker OS=Homo sapiens OX=9606 GN=MYADM PE=1 SV=2	11	2	5	2	322	35.3	8.15
P14649	MYL6B	Myosin light chain 6B OS=Homo sapiens OX=9606 GN=MYL6B PE=1 SV=1	18	3	7	1	208	22.8	5.73
Q15746	MYLK	Myosin light chain kinase, smooth muscle OS=Homo sapiens OX=9606 GN=MYLK PE=1 SV=4	2	3	3	3	1914	210.6	6.15
P60660	MYL6	Myosin light polypeptide 6 OS=Homo sapiens OX=9606 GN=MYL6 PE=1 SV=2	71	11	31	9	151	16.9	4.65
Q6WCQ1	MPRIP	Myosin phosphatase Rho-interacting protein OS=Homo sapiens OX=9606 GN=MPRIP PE=1 SV=3	46	37	52	37	1025	116.5	6.21
O14950	MYL12B	Myosin regulatory light chain 12B OS=Homo sapiens OX=9606 GN=MYL12B PE=1 SV=2	62	9	46	9	172	19.8	4.84
P35580	MYH10	Myosin-10 OS=Homo sapiens OX=9606 GN=MYH10 PE=1 SV=3	44	78	136	61	1976	228.9	5.54
Q7Z406	MYH14	Myosin-14 OS=Homo sapiens OX=9606 GN=MYH14 PE=1 SV=2	11	22	37	11	1995	227.7	5.6
P35579	MYH9	Myosin-9 OS=Homo sapiens OX=9606 GN=MYH9 PE=1 SV=4	57	118	392	98	1960	226.4	5.6
Q8NFW8	CMAS	N-acylneuraminate cytidylyltransferase OS=Homo sapiens OX=9606 GN=CMAS PE=1 SV=2	8	3	3	3	434	48.3	7.93
E9PAV3	NACA	Nascent polypeptide-associated complex subunit alpha, muscle-specific form OS=Homo sapiens OX=9606 GN=NACA PE=1 SV=1	1	1	1	1	2078	205.3	9.58
Q9Y2A7	NCKAP1	Nck-associated protein 1 OS=Homo sapiens OX=9606 GN=NCKAP1 PE=1 SV=1	1	1	1	1	1128	128.7	6.62
Q8WX92	NELFB	Negative elongation factor B OS=Homo sapiens OX=9606 GN=NELFB PE=1 SV=1	2	1	1	1	580	65.7	6.13
Q9ULJ8	PPP1R9A	Neurabin-1 OS=Homo sapiens OX=9606 GN=PPP1R9A PE=1 SV=2	11	10	10	9	1098	123.3	5.1
Q96SB3	PPP1R9B	Neurabin-2 OS=Homo sapiens OX=9606 GN=PPP1R9B PE=1 SV=3	29	16	19	15	817	89.3	4.97
Q09666	AHNAK	Neuroblast differentiation-associated protein AHNAK OS=Homo sapiens OX=9606 GN=AHNAK PE=1 SV=2	11	15	15	15	5890	628.7	6.15
Q8NEJ9	NGDN	Neuroguidin OS=Homo sapiens OX=9606 GN=NGDN PE=1 SV=1	6	1	1	1	315	35.9	9.57
Q0ZGT2	NEXN	Nexilin OS=Homo sapiens OX=9606 GN=NEXN PE=1 SV=1	7	5	5	5	675	80.6	5.33
O15226	NKRF	NF-kappa-B-repressing factor OS=Homo sapiens OX=9606 GN=NKRF PE=1 SV=2	7	4	4	4	690	77.6	8.79
P55769	SNU13	NHP2-like protein 1 OS=Homo sapiens OX=9606 GN=SNU13 PE=1 SV=3	24	3	3	3	128	14.2	8.46
P40261	NNMT	Nicotinamide N-methyltransferase OS=Homo sapiens OX=9606 GN=NNMT PE=1 SV=1	3	1	1	1	264	29.6	5.74
P05114	HMGN1	Non-histone chromosomal protein HMG-14 OS=Homo sapiens OX=9606 GN=HMGN1 PE=1 SV=3	13	1	1	1	100	10.7	9.6
Q15233	NONO	Non-POU domain-containing octamer-binding protein OS=Homo sapiens OX=9606 GN=NONO PE=1 SV=4	44	20	41	18	471	54.2	8.95
P23497	SP100	Nuclear autoantigen Sp-100 OS=Homo sapiens OX=9606 GN=SP100 PE=1 SV=3	1	1	1	1	879	100.4	8.22
O60524	NEMF	Nuclear export mediator factor NEMF OS=Homo sapiens OX=9606 GN=NEMF PE=1 SV=4	2	2	2	2	1076	122.9	6.35
Q7Z417	NUFIP2	Nuclear fragile X mental retardation-interacting protein 2 OS=Homo sapiens OX=9606 GN=NUFIP2 PE=1 SV=1	3	2	2	2	695	76.1	8.7
Q14980	NUMA1	Nuclear mitotic apparatus protein 1 OS=Homo sapiens OX=9606 GN=NUMA1 PE=1 SV=2	6	10	11	10	2115	238.1	5.78
P49790	NUP153	Nuclear pore complex protein Nup153 OS=Homo sapiens OX=9606 GN=NUP153 PE=1 SV=2	1	1	1	1	1475	153.8	8.73
Q9UBU9	NXF1	Nuclear RNA export factor 1 OS=Homo sapiens OX=9606 GN=NXF1 PE=1 SV=1	6	3	3	3	619	70.1	8.51
Q14978	NOLC1	Nucleolar and coiled-body phosphoprotein 1 OS=Homo sapiens OX=9606 GN=NOLC1 PE=1 SV=2	5	3	3	3	699	73.6	9.47
Q9Y3T9	NOC2L	Nucleolar complex protein 2 homolog OS=Homo sapiens OX=9606 GN=NOC2L PE=1 SV=4	3	2	2	2	749	84.9	5.62
Q8WTT2	NOC3L	Nucleolar complex protein 3 homolog OS=Homo sapiens OX=9606 GN=NOC3L PE=1 SV=1	4	2	3	2	800	92.5	9.17
Q13823	GNL2	Nucleolar GTP-binding protein 2 OS=Homo sapiens OX=9606 GN=GNL2 PE=1 SV=1	6	4	4	4	731	83.6	9.25
Q5C9Z4	NOM1	Nucleolar MIF4G domain-containing protein 1 OS=Homo sapiens OX=9606 GN=NOM1 PE=1 SV=1	2	1	1	1	860	96.2	8.1
Q9BSC4	NOL10	Nucleolar protein 10 OS=Homo sapiens OX=9606 GN=NOL10 PE=1 SV=1	2	1	1	1	688	80.3	8.46
Q9H8H0	NOL11	Nucleolar protein 11 OS=Homo sapiens OX=9606 GN=NOL11 PE=1 SV=1	1	1	1	1	719	81.1	6.07
P78316	NOP14	Nucleolar protein 14 OS=Homo sapiens OX=9606 GN=NOP14 PE=1 SV=3	1	1	1	1	857	97.6	7.58
Q9Y3C1	NOP16	Nucleolar protein 16 OS=Homo sapiens OX=9606 GN=NOP16 PE=1 SV=2	38	6	6	6	178	21.2	9.94
O00567	NOP56	Nucleolar protein 56 OS=Homo sapiens OX=9606 GN=NOP56 PE=1 SV=4	35	17	24	17	594	66	9.19
Q9Y2X3	NOP58	Nucleolar protein 58 OS=Homo sapiens OX=9606 GN=NOP58 PE=1 SV=1	17	7	8	7	529	59.5	8.92
Q9H6R4	NOL6	Nucleolar protein 6 OS=Homo sapiens OX=9606 GN=NOL6 PE=1 SV=2	6	5	5	5	1146	127.5	7.64
Q9NR30	DDX21	Nucleolar RNA helicase 2 OS=Homo sapiens OX=9606 GN=DDX21 PE=1 SV=5	35	24	37	23	783	87.3	9.28
P17480	UBTF	Nucleolar transcription factor 1 OS=Homo sapiens OX=9606 GN=UBTF PE=1 SV=1	12	8	11	8	764	89.4	5.81
P19338	NCL	Nucleolin OS=Homo sapiens OX=9606 GN=NCL PE=1 SV=3	33	24	35	24	710	76.6	4.7
P06748	NPM1	Nucleophosmin OS=Homo sapiens OX=9606 GN=NPM1 PE=1 SV=2	44	11	42	11	294	32.6	4.78
O75607	NPM3	Nucleoplasmin-3 OS=Homo sapiens OX=9606 GN=NPM3 PE=1 SV=3	21	2	2	2	178	19.3	4.63
O15504	NUP42	Nucleoporin NUP42 OS=Homo sapiens OX=9606 GN=NUP42 PE=1 SV=1	4	1	1	1	423	44.8	9.19
P12270	TPR	Nucleoprotein TPR OS=Homo sapiens OX=9606 GN=TPR PE=1 SV=3	1	3	3	3	2363	267.1	5.02
O00746	NME4	Nucleoside diphosphate kinase, mitochondrial OS=Homo sapiens OX=9606 GN=NME4 PE=1 SV=1	9	1	1	1	187	20.6	10.29
P55209	NAP1L1	Nucleosome assembly protein 1-like 1 OS=Homo sapiens OX=9606 GN=NAP1L1 PE=1 SV=1	14	4	5	4	391	45.3	4.46
Q9H4L5	OSBPL3	Oxysterol-binding protein-related protein 3 OS=Homo sapiens OX=9606 GN=OSBPL3 PE=1 SV=1	1	1	1	1	887	101.2	6.87
Q8WXF1	PSPC1	Paraspeckle component 1 OS=Homo sapiens OX=9606 GN=PSPC1 PE=1 SV=1	13	4	4	3	523	58.7	6.67
Q9BRP8	PYM1	Partner of Y14 and mago OS=Homo sapiens OX=9606 GN=PYM1 PE=1 SV=1	8	1	1	1	204	22.6	9.45
Q8IY17	PNPLA6	Patatin-like phospholipase domain-containing protein 6 OS=Homo sapiens OX=9606 GN=PNPLA6 PE=1 SV=3	1	1	1	1	1375	150.9	7.74
O75475	PSIP1	PC4 and SFRS1-interacting protein OS=Homo sapiens OX=9606 GN=PSIP1 PE=1 SV=1	5	2	3	2	530	60.1	9.13
Q96HM7	PCED1B	PC-esterase domain-containing protein 1B OS=Homo sapiens OX=9606 GN=PCED1B PE=1 SV=1	4	1	1	1	432	49.7	9.52
O00151	PDLIM1	PDZ and LIM domain protein 1 OS=Homo sapiens OX=9606 GN=PDLIM1 PE=1 SV=4	50	10	12	10	329	36	7.02
Q9NR12	PDLIM7	PDZ and LIM domain protein 7 OS=Homo sapiens OX=9606 GN=PDLIM7 PE=1 SV=1	5	2	2	2	457	49.8	8.41
Q96EY7	PTCD3	Pentatricopeptide repeat domain-containing protein 3, mitochondrial OS=Homo sapiens OX=9606 GN=PTCD3 PE=1 SV=3	4	2	2	2	689	78.5	6.42
Q96A99	PTX4	Pentraxin-4 OS=Homo sapiens OX=9606 GN=PTX4 PE=2 SV=2	1	1	1	1	478	52.3	9.55
Q9HBH1	PDF	Peptide deformylase, mitochondrial OS=Homo sapiens OX=9606 GN=PDF PE=1 SV=1	3	1	1	1	243	27	9.16
P23284	PPIB	Peptidyl-prolyl cis-trans isomerase B OS=Homo sapiens OX=9606 GN=PPIB PE=1 SV=2	27	6	6	6	216	23.7	9.41
O43447	PPIH	Peptidyl-prolyl cis-trans isomerase H OS=Homo sapiens OX=9606 GN=PPIH PE=1 SV=1	11	2	2	2	177	19.2	8.07
Q9Y3C6	PPIL1	Peptidyl-prolyl cis-trans isomerase-like 1 OS=Homo sapiens OX=9606 GN=PPIL1 PE=1 SV=1	8	1	1	1	166	18.2	7.99
Q9Y3E5	PTRH2	Peptidyl-tRNA hydrolase 2, mitochondrial OS=Homo sapiens OX=9606 GN=PTRH2 PE=1 SV=1	21	2	2	2	179	19.2	8.73
Q15154	PCM1	Pericentriolar material 1 protein OS=Homo sapiens OX=9606 GN=PCM1 PE=1 SV=5	4	7	7	7	2024	228.4	5.02
Q13610	PWP1	Periodic tryptophan protein 1 homolog OS=Homo sapiens OX=9606 GN=PWP1 PE=1 SV=1	9	3	3	3	501	55.8	4.77
O14936	CASK	Peripheral plasma membrane protein CASK OS=Homo sapiens OX=9606 GN=CASK PE=1 SV=3	1	1	1	1	926	105.1	6.43
Q8NEY8	PPHLN1	Periphilin-1 OS=Homo sapiens OX=9606 GN=PPHLN1 PE=1 SV=2	5	2	2	2	458	52.7	9.11
O60437	PPL	Periplakin OS=Homo sapiens OX=9606 GN=PPL PE=1 SV=4	1	2	2	2	1756	204.6	5.6
Q06830	PRDX1	Peroxiredoxin-1 OS=Homo sapiens OX=9606 GN=PRDX1 PE=1 SV=1	46	6	7	6	199	22.1	8.13
Q13162	PRDX4	Peroxiredoxin-4 OS=Homo sapiens OX=9606 GN=PRDX4 PE=1 SV=1	5	1	1	1	271	30.5	6.29
Q9NUI1	DECR2	Peroxisomal 2,4-dienoyl-CoA reductase [(3E)-enoyl-CoA-producing] OS=Homo sapiens OX=9606 GN=DECR2 PE=1 SV=1	5	1	1	1	292	30.8	9.22
O75381	PEX14	Peroxisomal membrane protein PEX14 OS=Homo sapiens OX=9606 GN=PEX14 PE=1 SV=1	5	1	1	1	377	41.2	4.94
O00541	PES1	Pescadillo homolog OS=Homo sapiens OX=9606 GN=PES1 PE=1 SV=1	23	13	14	13	588	68	7.33
Q8IWS0	PHF6	PHD finger protein 6 OS=Homo sapiens OX=9606 GN=PHF6 PE=1 SV=1	9	2	2	2	365	41.3	8.68
Q7RTV0	PHF5A	PHD finger-like domain-containing protein 5A OS=Homo sapiens OX=9606 GN=PHF5A PE=1 SV=1	25	3	3	3	110	12.4	8.41
O95363	FARS2	Phenylalanine--tRNA ligase, mitochondrial OS=Homo sapiens OX=9606 GN=FARS2 PE=1 SV=1	2	1	1	1	451	52.3	7.46
Q00325	SLC25A3	Phosphate carrier protein, mitochondrial OS=Homo sapiens OX=9606 GN=SLC25A3 PE=1 SV=2	20	7	9	7	362	40.1	9.38
P48651	PTDSS1	Phosphatidylserine synthase 1 OS=Homo sapiens OX=9606 GN=PTDSS1 PE=1 SV=1	3	1	1	1	473	55.5	8.43
Q13393	PLD1	Phospholipase D1 OS=Homo sapiens OX=9606 GN=PLD1 PE=1 SV=1	1	1	1	1	1074	124.1	8.78
Q6NYC8	PPP1R18	Phostensin OS=Homo sapiens OX=9606 GN=PPP1R18 PE=1 SV=1	13	7	10	7	613	67.9	5.4
Q9H307	PNN	Pinin OS=Homo sapiens OX=9606 GN=PNN PE=1 SV=5	14	9	9	9	717	81.6	7.14
Q99959	PKP2	Plakophilin-2 OS=Homo sapiens OX=9606 GN=PKP2 PE=1 SV=2	4	3	3	3	881	97.4	9.33
Q9Y446	PKP3	Plakophilin-3 OS=Homo sapiens OX=9606 GN=PKP3 PE=1 SV=1	10	6	6	6	797	87	9.32
P05121	SERPINE1	Plasminogen activator inhibitor 1 OS=Homo sapiens OX=9606 GN=SERPINE1 PE=1 SV=1	2	1	1	1	402	45	7.2
Q8NC51	SERBP1	Plasminogen activator inhibitor 1 RNA-binding protein OS=Homo sapiens OX=9606 GN=SERBP1 PE=1 SV=2	10	4	5	4	408	44.9	8.65
Q14651	PLS1	Plastin-1 OS=Homo sapiens OX=9606 GN=PLS1 PE=1 SV=2	23	10	12	6	629	70.2	5.41
P13797	PLS3	Plastin-3 OS=Homo sapiens OX=9606 GN=PLS3 PE=1 SV=4	14	8	9	4	630	70.8	5.6
Q9Y2H5	PLEKHA6	Pleckstrin homology domain-containing family A member 6 OS=Homo sapiens OX=9606 GN=PLEKHA6 PE=1 SV=4	2	2	2	2	1048	117.1	9.1
A1L390	PLEKHG3	Pleckstrin homology domain-containing family G member 3 OS=Homo sapiens OX=9606 GN=PLEKHG3 PE=1 SV=1	5	5	5	5	1219	134.3	6.55
Q86SQ0	PHLDB2	Pleckstrin homology-like domain family B member 2 OS=Homo sapiens OX=9606 GN=PHLDB2 PE=1 SV=2	4	4	4	4	1253	142.1	7.43
Q15149	PLEC	Plectin OS=Homo sapiens OX=9606 GN=PLEC PE=1 SV=3	61	272	684	271	4684	531.5	5.96
O43660	PLRG1	Pleiotropic regulator 1 OS=Homo sapiens OX=9606 GN=PLRG1 PE=1 SV=1	2	1	1	1	514	57.2	9.17
P09874	PARP1	Poly [ADP-ribose] polymerase 1 OS=Homo sapiens OX=9606 GN=PARP1 PE=1 SV=4	4	3	3	3	1014	113	8.88
Q9NVV4	MTPAP	Poly(A) RNA polymerase, mitochondrial OS=Homo sapiens OX=9606 GN=MTPAP PE=1 SV=1	4	3	3	3	582	66.1	9.04
Q15365	PCBP1	Poly(rC)-binding protein 1 OS=Homo sapiens OX=9606 GN=PCBP1 PE=1 SV=2	14	4	4	3	356	37.5	7.09
Q15366	PCBP2	Poly(rC)-binding protein 2 OS=Homo sapiens OX=9606 GN=PCBP2 PE=1 SV=1	14	4	4	3	365	38.6	6.79
Q9UHX1	PUF60	Poly(U)-binding-splicing factor PUF60 OS=Homo sapiens OX=9606 GN=PUF60 PE=1 SV=1	19	8	8	8	559	59.8	5.29
P11940	PABPC1	Polyadenylate-binding protein 1 OS=Homo sapiens OX=9606 GN=PABPC1 PE=1 SV=2	36	18	24	14	636	70.6	9.5
Q86U42	PABPN1	Polyadenylate-binding protein 2 OS=Homo sapiens OX=9606 GN=PABPN1 PE=1 SV=3	5	1	1	1	306	32.7	5.06
Q13310	PABPC4	Polyadenylate-binding protein 4 OS=Homo sapiens OX=9606 GN=PABPC4 PE=1 SV=1	14	7	7	3	644	70.7	9.26
Q9BY77	POLDIP3	Polymerase delta-interacting protein 3 OS=Homo sapiens OX=9606 GN=POLDIP3 PE=1 SV=2	3	1	1	1	421	46.1	9.99
P26599	PTBP1	Polypyrimidine tract-binding protein 1 OS=Homo sapiens OX=9606 GN=PTBP1 PE=1 SV=1	41	13	21	11	531	57.2	9.17
O95758	PTBP3	Polypyrimidine tract-binding protein 3 OS=Homo sapiens OX=9606 GN=PTBP3 PE=1 SV=2	7	4	5	2	552	59.7	9.04
P0CG39	POTEJ	POTE ankyrin domain family member J OS=Homo sapiens OX=9606 GN=POTEJ PE=3 SV=1	10	6	51	3	1038	117.3	5.97
P02545	LMNA	Prelamin-A/C OS=Homo sapiens OX=9606 GN=LMNA PE=1 SV=1	36	19	24	18	664	74.1	7.02
Q6UN15	FIP1L1	Pre-mRNA 3'-end-processing factor FIP1 OS=Homo sapiens OX=9606 GN=FIP1L1 PE=1 SV=1	5	2	2	2	594	66.5	5.59
Q9UMS4	PRPF19	Pre-mRNA-processing factor 19 OS=Homo sapiens OX=9606 GN=PRPF19 PE=1 SV=1	26	7	9	7	504	55.1	6.61
O75400	PRPF40A	Pre-mRNA-processing factor 40 homolog A OS=Homo sapiens OX=9606 GN=PRPF40A PE=1 SV=2	6	5	5	5	957	108.7	7.56
O94906	PRPF6	Pre-mRNA-processing factor 6 OS=Homo sapiens OX=9606 GN=PRPF6 PE=1 SV=1	7	6	6	6	941	106.9	8.25
Q6P2Q9	PRPF8	Pre-mRNA-processing-splicing factor 8 OS=Homo sapiens OX=9606 GN=PRPF8 PE=1 SV=2	10	20	22	20	2335	273.4	8.84
O43143	DHX15	Pre-mRNA-splicing factor ATP-dependent RNA helicase DHX15 OS=Homo sapiens OX=9606 GN=DHX15 PE=1 SV=2	21	14	16	14	795	90.9	7.46
O75934	BCAS2	Pre-mRNA-splicing factor SPF27 OS=Homo sapiens OX=9606 GN=BCAS2 PE=1 SV=1	6	1	2	1	225	26.1	5.66
Q15007	WTAP	Pre-mRNA-splicing regulator WTAP OS=Homo sapiens OX=9606 GN=WTAP PE=1 SV=2	11	3	3	3	396	44.2	5.19
Q8IY81	FTSJ3	pre-rRNA 2'-O-ribose RNA methyltransferase FTSJ3 OS=Homo sapiens OX=9606 GN=FTSJ3 PE=1 SV=2	14	9	9	9	847	96.5	8.4
Q2NL82	TSR1	Pre-rRNA-processing protein TSR1 homolog OS=Homo sapiens OX=9606 GN=TSR1 PE=1 SV=1	3	2	2	2	804	91.8	7.42
Q96IZ0	PAWR	PRKC apoptosis WT1 regulator protein OS=Homo sapiens OX=9606 GN=PAWR PE=1 SV=1	5	1	1	1	340	36.5	5.41
P46087	NOP2	Probable 28S rRNA (cytosine(4447)-C(5))-methyltransferase OS=Homo sapiens OX=9606 GN=NOP2 PE=1 SV=2	15	10	13	10	812	89.2	9.23
Q92841	DDX17	Probable ATP-dependent RNA helicase DDX17 OS=Homo sapiens OX=9606 GN=DDX17 PE=1 SV=2	37	23	36	14	729	80.2	8.27
Q9BUQ8	DDX23	Probable ATP-dependent RNA helicase DDX23 OS=Homo sapiens OX=9606 GN=DDX23 PE=1 SV=3	3	2	2	2	820	95.5	9.55
Q96GQ7	DDX27	Probable ATP-dependent RNA helicase DDX27 OS=Homo sapiens OX=9606 GN=DDX27 PE=1 SV=2	13	9	9	9	796	89.8	9.28
Q9NUL7	DDX28	Probable ATP-dependent RNA helicase DDX28 OS=Homo sapiens OX=9606 GN=DDX28 PE=1 SV=2	2	1	4	1	540	59.5	10.42
Q9H8H2	DDX31	Probable ATP-dependent RNA helicase DDX31 OS=Homo sapiens OX=9606 GN=DDX31 PE=1 SV=2	9	5	5	5	851	94	9.99
Q9UJV9	DDX41	Probable ATP-dependent RNA helicase DDX41 OS=Homo sapiens OX=9606 GN=DDX41 PE=1 SV=2	5	2	2	2	622	69.8	6.84
Q7L014	DDX46	Probable ATP-dependent RNA helicase DDX46 OS=Homo sapiens OX=9606 GN=DDX46 PE=1 SV=2	1	1	1	1	1031	117.3	9.29
Q9H0S4	DDX47	Probable ATP-dependent RNA helicase DDX47 OS=Homo sapiens OX=9606 GN=DDX47 PE=1 SV=1	7	3	3	3	455	50.6	9.1
P17844	DDX5	Probable ATP-dependent RNA helicase DDX5 OS=Homo sapiens OX=9606 GN=DDX5 PE=1 SV=1	44	28	48	19	614	69.1	8.92
Q9Y2R4	DDX52	Probable ATP-dependent RNA helicase DDX52 OS=Homo sapiens OX=9606 GN=DDX52 PE=1 SV=3	12	5	6	5	599	67.5	9.67
Q9NY93	DDX56	Probable ATP-dependent RNA helicase DDX56 OS=Homo sapiens OX=9606 GN=DDX56 PE=1 SV=1	4	2	2	2	547	61.6	9.26
P26196	DDX6	Probable ATP-dependent RNA helicase DDX6 OS=Homo sapiens OX=9606 GN=DDX6 PE=1 SV=2	10	4	4	4	483	54.4	8.66
Q8IY21	DDX60	Probable ATP-dependent RNA helicase DDX60 OS=Homo sapiens OX=9606 GN=DDX60 PE=1 SV=3	1	2	2	2	1712	197.7	7.59
Q8IY37	DHX37	Probable ATP-dependent RNA helicase DHX37 OS=Homo sapiens OX=9606 GN=DHX37 PE=1 SV=1	6	6	7	6	1157	129.5	8.1
Q9UNQ2	DIMT1	Probable dimethyladenosine transferase OS=Homo sapiens OX=9606 GN=DIMT1 PE=1 SV=1	10	2	2	2	313	35.2	9.99
P28370	SMARCA1	Probable global transcription activator SNF2L1 OS=Homo sapiens OX=9606 GN=SMARCA1 PE=1 SV=2	1	1	1	1	1054	122.5	8.09
Q9Y4C8	RBM19	Probable RNA-binding protein 19 OS=Homo sapiens OX=9606 GN=RBM19 PE=1 SV=3	1	1	1	1	960	107.3	6.54
Q99848	EBNA1BP2	Probable rRNA-processing protein EBP2 OS=Homo sapiens OX=9606 GN=EBNA1BP2 PE=1 SV=2	18	4	4	4	306	34.8	10.1
Q9Y3A2	UTP11	Probable U3 small nucleolar RNA-associated protein 11 OS=Homo sapiens OX=9606 GN=UTP11 PE=1 SV=2	4	1	1	1	253	30.4	10.15
P35080	PFN2	Profilin-2 OS=Homo sapiens OX=9606 GN=PFN2 PE=1 SV=3	10	1	1	1	140	15	6.99
Q8WUM4	PDCD6IP	Programmed cell death 6-interacting protein OS=Homo sapiens OX=9606 GN=PDCD6IP PE=1 SV=1	2	1	1	1	868	96	6.52
Q99623	PHB2	Prohibitin-2 OS=Homo sapiens OX=9606 GN=PHB2 PE=1 SV=2	9	2	2	2	299	33.3	9.83
P46013	MKI67	Proliferation marker protein Ki-67 OS=Homo sapiens OX=9606 GN=MKI67 PE=1 SV=2	1	2	2	2	3256	358.5	9.45
Q9UQ80	PA2G4	Proliferation-associated protein 2G4 OS=Homo sapiens OX=9606 GN=PA2G4 PE=1 SV=3	5	2	2	2	394	43.8	6.55
Q8IZL8	PELP1	Proline-, glutamic acid- and leucine-rich protein 1 OS=Homo sapiens OX=9606 GN=PELP1 PE=1 SV=2	1	1	1	1	1130	119.6	4.34
Q9UL46	PSME2	Proteasome activator complex subunit 2 OS=Homo sapiens OX=9606 GN=PSME2 PE=1 SV=4	4	1	1	1	239	27.4	5.73
Q8IVF2	AHNAK2	Protein AHNAK2 OS=Homo sapiens OX=9606 GN=AHNAK2 PE=1 SV=2	2	1	1	1	5795	616.2	5.36
Q99873	PRMT1	Protein arginine N-methyltransferase 1 OS=Homo sapiens OX=9606 GN=PRMT1 PE=1 SV=3	7	2	2	2	371	42.4	5.35
O14744	PRMT5	Protein arginine N-methyltransferase 5 OS=Homo sapiens OX=9606 GN=PRMT5 PE=1 SV=4	13	7	7	7	637	72.6	6.29
Q96CP6	GRAMD1A	Protein Aster-A OS=Homo sapiens OX=9606 GN=GRAMD1A PE=1 SV=2	1	1	1	1	724	80.6	6.74
Q9BQ75	CMSS1	Protein CMSS1 OS=Homo sapiens OX=9606 GN=CMSS1 PE=1 SV=2	12	3	3	3	279	31.9	9.19
P35659	DEK	Protein DEK OS=Homo sapiens OX=9606 GN=DEK PE=1 SV=1	11	4	4	4	375	42.6	8.56
P30101	PDIA3	Protein disulfide-isomerase A3 OS=Homo sapiens OX=9606 GN=PDIA3 PE=1 SV=4	5	2	2	2	505	56.7	6.35
Q15084	PDIA6	Protein disulfide-isomerase A6 OS=Homo sapiens OX=9606 GN=PDIA6 PE=1 SV=1	15	5	5	5	440	48.1	5.08
P07237	P4HB	Protein disulfide-isomerase OS=Homo sapiens OX=9606 GN=P4HB PE=1 SV=3	6	3	3	3	508	57.1	4.87
Q9C005	DPY30	Protein dpy-30 homolog OS=Homo sapiens OX=9606 GN=DPY30 PE=1 SV=1	9	1	1	1	99	11.2	4.88
Q6ZRV2	FAM83H	Protein FAM83H OS=Homo sapiens OX=9606 GN=FAM83H PE=1 SV=3	10	7	7	7	1179	127	6.98
Q8NCA5	FAM98A	Protein FAM98A OS=Homo sapiens OX=9606 GN=FAM98A PE=1 SV=2	5	2	2	2	518	55.2	8.95
Q13045	FLII	Protein flightless-1 homolog OS=Homo sapiens OX=9606 GN=FLII PE=1 SV=2	16	17	19	17	1269	144.7	6.05
P28290	ITPRID2	Protein ITPRID2 OS=Homo sapiens OX=9606 GN=ITPRID2 PE=1 SV=3	12	13	15	13	1259	138.3	5.19
Q8ND56	LSM14A	Protein LSM14 homolog A OS=Homo sapiens OX=9606 GN=LSM14A PE=1 SV=3	2	1	1	1	463	50.5	9.52
Q86UE4	MTDH	Protein LYRIC OS=Homo sapiens OX=9606 GN=MTDH PE=1 SV=2	13	6	6	6	582	63.8	9.32
Q96A72	MAGOHB	Protein mago nashi homolog 2 OS=Homo sapiens OX=9606 GN=MAGOHB PE=1 SV=1	16	2	2	2	148	17.3	6.39
Q9BXY0	MAK16	Protein MAK16 homolog OS=Homo sapiens OX=9606 GN=MAK16 PE=1 SV=2	7	2	2	2	300	35.3	5.38
Q460N5	PARP14	Protein mono-ADP-ribosyltransferase PARP14 OS=Homo sapiens OX=9606 GN=PARP14 PE=1 SV=3	1	1	1	1	1801	202.7	7.18
Q9UKK3	PARP4	Protein mono-ADP-ribosyltransferase PARP4 OS=Homo sapiens OX=9606 GN=PARP4 PE=1 SV=3	1	1	1	1	1724	192.5	5.66
Q8IXQ6	PARP9	Protein mono-ADP-ribosyltransferase PARP9 OS=Homo sapiens OX=9606 GN=PARP9 PE=1 SV=2	4	3	3	3	854	96.3	7.91
P49757	NUMB	Protein numb homolog OS=Homo sapiens OX=9606 GN=NUMB PE=1 SV=2	1	1	1	1	651	70.8	8.51
Q5SWX8	ODR4	Protein odr-4 homolog OS=Homo sapiens OX=9606 GN=ODR4 PE=1 SV=1	7	2	2	2	454	51.1	5.92
O14974	PPP1R12A	Protein phosphatase 1 regulatory subunit 12A OS=Homo sapiens OX=9606 GN=PPP1R12A PE=1 SV=1	24	23	24	23	1030	115.2	5.4
O75688	PPM1B	Protein phosphatase 1B OS=Homo sapiens OX=9606 GN=PPM1B PE=1 SV=1	6	2	3	2	479	52.6	5.05
Q9Y520	PRRC2C	Protein PRRC2C OS=Homo sapiens OX=9606 GN=PRRC2C PE=1 SV=4	1	2	2	2	2896	316.7	9.13
Q9P258	RCC2	Protein RCC2 OS=Homo sapiens OX=9606 GN=RCC2 PE=1 SV=2	6	3	3	3	522	56	8.78
Q13123	IK	Protein Red OS=Homo sapiens OX=9606 GN=IK PE=1 SV=3	2	1	1	1	557	65.6	6.64
O43663	PRC1	Protein regulator of cytokinesis 1 OS=Homo sapiens OX=9606 GN=PRC1 PE=1 SV=2	1	1	1	1	620	71.6	6.68
Q14690	PDCD11	Protein RRP5 homolog OS=Homo sapiens OX=9606 GN=PDCD11 PE=1 SV=3	12	19	21	19	1871	208.6	8.87
P60903	S100A10	Protein S100-A10 OS=Homo sapiens OX=9606 GN=S100A10 PE=1 SV=2	44	5	18	5	97	11.2	7.37
P26447	S100A4	Protein S100-A4 OS=Homo sapiens OX=9606 GN=S100A4 PE=1 SV=1	8	1	1	1	101	11.7	6.11
P06703	S100A6	Protein S100-A6 OS=Homo sapiens OX=9606 GN=S100A6 PE=1 SV=1	9	1	1	1	90	10.2	5.48
Q14160	SCRIB	Protein scribble homolog OS=Homo sapiens OX=9606 GN=SCRIB PE=1 SV=4	2	2	2	2	1630	174.8	5.07
P55735	SEC13	Protein SEC13 homolog OS=Homo sapiens OX=9606 GN=SEC13 PE=1 SV=3	5	1	1	1	322	35.5	5.48
Q92734	TFG	Protein TFG OS=Homo sapiens OX=9606 GN=TFG PE=1 SV=2	2	1	1	1	400	43.4	5.1
O94979	SEC31A	Protein transport protein Sec31A OS=Homo sapiens OX=9606 GN=SEC31A PE=1 SV=3	1	1	1	1	1220	132.9	6.89
Q9H3U1	UNC45A	Protein unc-45 homolog A OS=Homo sapiens OX=9606 GN=UNC45A PE=1 SV=1	1	1	1	1	944	103	6.07
P21980	TGM2	Protein-glutamine gamma-glutamyltransferase 2 OS=Homo sapiens OX=9606 GN=TGM2 PE=1 SV=2	17	10	10	10	687	77.3	5.22
Q15397	PUM3	Pumilio homolog 3 OS=Homo sapiens OX=9606 GN=PUM3 PE=1 SV=3	7	4	4	4	648	73.5	9.64
Q49A26	GLYR1	Putative oxidoreductase GLYR1 OS=Homo sapiens OX=9606 GN=GLYR1 PE=1 SV=4	4	2	2	2	553	60.5	9.17
Q9Y383	LUC7L2	Putative RNA-binding protein Luc7-like 2 OS=Homo sapiens OX=9606 GN=LUC7L2 PE=1 SV=2	7	3	3	3	392	46.5	10.01
A8MWD9	SNRPGP15	Putative small nuclear ribonucleoprotein G-like protein 15 OS=Homo sapiens OX=9606 GN=SNRPGP15 PE=5 SV=2	25	2	2	2	76	8.5	8.84
P14618	PKM	Pyruvate kinase PKM OS=Homo sapiens OX=9606 GN=PKM PE=1 SV=4	10	4	5	4	531	57.9	7.84
Q9P2R3	ANKFY1	Rabankyrin-5 OS=Homo sapiens OX=9606 GN=ANKFY1 PE=1 SV=2	2	2	2	2	1169	128.3	6.1
Q13283	G3BP1	Ras GTPase-activating protein-binding protein 1 OS=Homo sapiens OX=9606 GN=G3BP1 PE=1 SV=1	13	5	5	4	466	52.1	5.52
Q9UN86	G3BP2	Ras GTPase-activating protein-binding protein 2 OS=Homo sapiens OX=9606 GN=G3BP2 PE=1 SV=2	14	5	6	4	482	54.1	5.55
P46940	IQGAP1	Ras GTPase-activating-like protein IQGAP1 OS=Homo sapiens OX=9606 GN=IQGAP1 PE=1 SV=1	30	37	48	37	1657	189.1	6.48
P15153	RAC2	Ras-related C3 botulinum toxin substrate 2 OS=Homo sapiens OX=9606 GN=RAC2 PE=1 SV=1	4	1	1	1	192	21.4	7.61
P59190	RAB15	Ras-related protein Rab-15 OS=Homo sapiens OX=9606 GN=RAB15 PE=1 SV=1	5	1	1	1	212	24.4	5.71
P51148	RAB5C	Ras-related protein Rab-5C OS=Homo sapiens OX=9606 GN=RAB5C PE=1 SV=2	5	1	1	1	216	23.5	8.41
P63244	RACK1	Receptor of activated protein C kinase 1 OS=Homo sapiens OX=9606 GN=RACK1 PE=1 SV=3	9	3	3	3	317	35.1	7.69
Q92900	UPF1	Regulator of nonsense transcripts 1 OS=Homo sapiens OX=9606 GN=UPF1 PE=1 SV=2	3	3	3	3	1129	124.3	6.61
P35251	RFC1	Replication factor C subunit 1 OS=Homo sapiens OX=9606 GN=RFC1 PE=1 SV=4	1	1	1	1	1148	128.2	9.36
Q9BWE0	REPIN1	Replication initiator 1 OS=Homo sapiens OX=9606 GN=REPIN1 PE=1 SV=1	2	1	1	1	567	63.5	9.98
Q15293	RCN1	Reticulocalbin-1 OS=Homo sapiens OX=9606 GN=RCN1 PE=1 SV=1	25	6	7	6	331	38.9	5
Q14257	RCN2	Reticulocalbin-2 OS=Homo sapiens OX=9606 GN=RCN2 PE=1 SV=1	37	8	12	8	317	36.9	4.4
Q9NQC3	RTN4	Reticulon-4 OS=Homo sapiens OX=9606 GN=RTN4 PE=1 SV=2	1	1	1	1	1192	129.9	4.5
P00352	ALDH1A1	Retinal dehydrogenase 1 OS=Homo sapiens OX=9606 GN=ALDH1A1 PE=1 SV=2	27	8	8	8	501	54.8	6.73
Q8NFJ5	GPRC5A	Retinoic acid-induced protein 3 OS=Homo sapiens OX=9606 GN=GPRC5A PE=1 SV=2	11	3	6	3	357	40.2	8.15
Q6P4F7	ARHGAP11A	Rho GTPase-activating protein 11A OS=Homo sapiens OX=9606 GN=ARHGAP11A PE=1 SV=2	1	1	1	1	1023	113.8	9.07
Q5T5U3	ARHGAP21	Rho GTPase-activating protein 21 OS=Homo sapiens OX=9606 GN=ARHGAP21 PE=1 SV=2	1	2	2	2	1958	217.3	7.8
P13489	RNH1	Ribonuclease inhibitor OS=Homo sapiens OX=9606 GN=RNH1 PE=1 SV=2	3	1	1	1	461	49.9	4.82
P78346	RPP30	Ribonuclease P protein subunit p30 OS=Homo sapiens OX=9606 GN=RPP30 PE=1 SV=1	4	1	1	1	268	29.3	8.91
P78345	RPP38	Ribonuclease P protein subunit p38 OS=Homo sapiens OX=9606 GN=RPP38 PE=1 SV=2	8	2	2	2	283	31.8	9.92
Q9Y4W2	LAS1L	Ribosomal biogenesis protein LAS1L OS=Homo sapiens OX=9606 GN=LAS1L PE=1 SV=2	2	1	1	1	734	83	4.73
O76021	RSL1D1	Ribosomal L1 domain-containing protein 1 OS=Homo sapiens OX=9606 GN=RSL1D1 PE=1 SV=3	27	12	20	12	490	54.9	10.13
Q9H6W3	RIOX1	Ribosomal oxygenase 1 OS=Homo sapiens OX=9606 GN=RIOX1 PE=1 SV=2	7	4	5	4	641	71	6.46
Q8IUF8	RIOX2	Ribosomal oxygenase 2 OS=Homo sapiens OX=9606 GN=RIOX2 PE=1 SV=1	2	1	1	1	465	52.8	6.7
P56182	RRP1	Ribosomal RNA processing protein 1 homolog A OS=Homo sapiens OX=9606 GN=RRP1 PE=1 SV=1	6	3	3	3	461	52.8	9.33
Q14684	RRP1B	Ribosomal RNA processing protein 1 homolog B OS=Homo sapiens OX=9606 GN=RRP1B PE=1 SV=3	8	4	4	4	758	84.4	9.76
O43159	RRP8	Ribosomal RNA-processing protein 8 OS=Homo sapiens OX=9606 GN=RRP8 PE=1 SV=2	5	2	2	2	456	50.7	9.42
Q14692	BMS1	Ribosome biogenesis protein BMS1 homolog OS=Homo sapiens OX=9606 GN=BMS1 PE=1 SV=1	3	3	3	3	1282	145.7	6.44
Q14137	BOP1	Ribosome biogenesis protein BOP1 OS=Homo sapiens OX=9606 GN=BOP1 PE=1 SV=2	8	5	5	5	746	83.6	6.19
Q8TDN6	BRIX1	Ribosome biogenesis protein BRX1 homolog OS=Homo sapiens OX=9606 GN=BRIX1 PE=1 SV=2	27	9	9	9	353	41.4	9.92
Q9NZM5	NOP53	Ribosome biogenesis protein NOP53 OS=Homo sapiens OX=9606 GN=NOP53 PE=1 SV=2	8	3	3	3	478	54.4	10.32
O95478	NSA2	Ribosome biogenesis protein NSA2 homolog OS=Homo sapiens OX=9606 GN=NSA2 PE=1 SV=1	9	2	2	2	260	30	10.27
Q9GZL7	WDR12	Ribosome biogenesis protein WDR12 OS=Homo sapiens OX=9606 GN=WDR12 PE=1 SV=2	12	4	4	4	423	47.7	5.9
Q15050	RRS1	Ribosome biogenesis regulatory protein homolog OS=Homo sapiens OX=9606 GN=RRS1 PE=1 SV=2	10	3	4	3	365	41.2	10.7
Q9H9Y2	RPF1	Ribosome production factor 1 OS=Homo sapiens OX=9606 GN=RPF1 PE=1 SV=2	3	1	1	1	349	40.1	10.01
Q9H7B2	RPF2	Ribosome production factor 2 homolog OS=Homo sapiens OX=9606 GN=RPF2 PE=1 SV=2	9	3	3	3	306	35.6	9.99
Q9P2E9	RRBP1	Ribosome-binding protein 1 OS=Homo sapiens OX=9606 GN=RRBP1 PE=1 SV=5	31	36	58	36	1410	152.4	8.6
Q9Y2P8	RCL1	RNA 3'-terminal phosphate cyclase-like protein OS=Homo sapiens OX=9606 GN=RCL1 PE=1 SV=3	4	2	2	2	373	40.8	9.26
Q9H0A0	NAT10	RNA cytidine acetyltransferase OS=Homo sapiens OX=9606 GN=NAT10 PE=1 SV=2	13	9	9	9	1025	115.7	8.27
Q08J23	NSUN2	RNA cytosine C(5)-methyltransferase NSUN2 OS=Homo sapiens OX=9606 GN=NSUN2 PE=1 SV=2	4	3	3	3	767	86.4	6.77
Q8N7H5	PAF1	RNA polymerase II-associated factor 1 homolog OS=Homo sapiens OX=9606 GN=PAF1 PE=1 SV=2	3	1	1	1	531	59.9	4.63
Q9Y224	RTRAF	RNA transcription, translation and transport factor protein OS=Homo sapiens OX=9606 GN=RTRAF PE=1 SV=1	14	3	3	3	244	28.1	6.65
P38159	RBMX	RNA-binding motif protein, X chromosome OS=Homo sapiens OX=9606 GN=RBMX PE=1 SV=3	31	12	19	12	391	42.3	10.05
P98175	RBM10	RNA-binding protein 10 OS=Homo sapiens OX=9606 GN=RBM10 PE=1 SV=3	10	8	9	8	930	103.5	5.97
Q8IXT5	RBM12B	RNA-binding protein 12B OS=Homo sapiens OX=9606 GN=RBM12B PE=1 SV=2	1	1	1	1	1001	118	6.81
Q96PK6	RBM14	RNA-binding protein 14 OS=Homo sapiens OX=9606 GN=RBM14 PE=1 SV=2	21	11	17	11	669	69.4	9.67
Q96T37	RBM15	RNA-binding protein 15 OS=Homo sapiens OX=9606 GN=RBM15 PE=1 SV=2	6	5	5	5	977	107.1	10.08
P49756	RBM25	RNA-binding protein 25 OS=Homo sapiens OX=9606 GN=RBM25 PE=1 SV=3	3	2	2	2	843	100.1	6.32
Q9P2N5	RBM27	RNA-binding protein 27 OS=Homo sapiens OX=9606 GN=RBM27 PE=1 SV=2	2	2	3	2	1060	118.6	9.19
Q9NW13	RBM28	RNA-binding protein 28 OS=Homo sapiens OX=9606 GN=RBM28 PE=1 SV=3	14	10	10	10	759	85.7	9.22
P98179	RBM3	RNA-binding protein 3 OS=Homo sapiens OX=9606 GN=RBM3 PE=1 SV=1	11	1	2	1	157	17.2	8.91
Q14498	RBM39	RNA-binding protein 39 OS=Homo sapiens OX=9606 GN=RBM39 PE=1 SV=2	10	4	4	4	530	59.3	10.1
Q9BWF3	RBM4	RNA-binding protein 4 OS=Homo sapiens OX=9606 GN=RBM4 PE=1 SV=1	19	5	5	5	364	40.3	7.08
A0AV96	RBM47	RNA-binding protein 47 OS=Homo sapiens OX=9606 GN=RBM47 PE=1 SV=2	1	1	1	1	593	64.1	7.68
Q9Y580	RBM7	RNA-binding protein 7 OS=Homo sapiens OX=9606 GN=RBM7 PE=1 SV=1	4	1	1	1	266	30.5	9.57
Q9Y5S9	RBM8A	RNA-binding protein 8A OS=Homo sapiens OX=9606 GN=RBM8A PE=1 SV=1	10	2	2	2	174	19.9	5.72
P35637	FUS	RNA-binding protein FUS OS=Homo sapiens OX=9606 GN=FUS PE=1 SV=1	16	7	12	5	526	53.4	9.36
Q96DH6	MSI2	RNA-binding protein Musashi homolog 2 OS=Homo sapiens OX=9606 GN=MSI2 PE=1 SV=1	3	1	1	1	328	35.2	8.48
Q9NRX1	PNO1	RNA-binding protein PNO1 OS=Homo sapiens OX=9606 GN=PNO1 PE=1 SV=1	3	1	1	1	252	27.9	9.73
Q9UKM9	RALY	RNA-binding protein Raly OS=Homo sapiens OX=9606 GN=RALY PE=1 SV=1	26	7	7	7	306	32.4	9.17
Q15287	RNPS1	RNA-binding protein with serine-rich domain 1 OS=Homo sapiens OX=9606 GN=RNPS1 PE=1 SV=1	9	2	3	2	305	34.2	11.84
Q9Y3I0	RTCB	RNA-splicing ligase RtcB homolog OS=Homo sapiens OX=9606 GN=RTCB PE=1 SV=1	13	4	5	4	505	55.2	7.23
Q86VV8	RTTN	Rotatin OS=Homo sapiens OX=9606 GN=RTTN PE=1 SV=3	0	1	2	1	2226	248.5	6.7
P22087	FBL	rRNA 2'-O-methyltransferase fibrillarin OS=Homo sapiens OX=9606 GN=FBL PE=1 SV=2	35	9	12	9	321	33.8	10.18
Q6IN84	MRM1	rRNA methyltransferase 1, mitochondrial OS=Homo sapiens OX=9606 GN=MRM1 PE=1 SV=1	3	1	1	1	353	38.6	7.94
Q9HC36	MRM3	rRNA methyltransferase 3, mitochondrial OS=Homo sapiens OX=9606 GN=MRM3 PE=1 SV=2	14	5	7	5	420	47	8.73
Q9Y324	FCF1	rRNA-processing protein FCF1 homolog OS=Homo sapiens OX=9606 GN=FCF1 PE=1 SV=1	7	1	1	1	198	23.4	9.7
Q5JTH9	RRP12	RRP12-like protein OS=Homo sapiens OX=9606 GN=RRP12 PE=1 SV=2	14	16	16	16	1297	143.6	8.75
Q9Y3B9	RRP15	RRP15-like protein OS=Homo sapiens OX=9606 GN=RRP15 PE=1 SV=2	8	2	2	2	282	31.5	5.52
Q9Y265	RUVBL1	RuvB-like 1 OS=Homo sapiens OX=9606 GN=RUVBL1 PE=1 SV=1	14	4	4	4	456	50.2	6.42
Q9Y230	RUVBL2	RuvB-like 2 OS=Homo sapiens OX=9606 GN=RUVBL2 PE=1 SV=3	3	1	1	1	463	51.1	5.64
P31153	MAT2A	S-adenosylmethionine synthase isoform type-2 OS=Homo sapiens OX=9606 GN=MAT2A PE=1 SV=1	2	1	2	1	395	43.6	6.48
Q9NWH9	SLTM	SAFB-like transcription modulator OS=Homo sapiens OX=9606 GN=SLTM PE=1 SV=2	7	6	7	6	1034	117.1	7.87
P16615	ATP2A2	Sarcoplasmic/endoplasmic reticulum calcium ATPase 2 OS=Homo sapiens OX=9606 GN=ATP2A2 PE=1 SV=1	4	3	3	3	1042	114.7	5.34
Q14151	SAFB2	Scaffold attachment factor B2 OS=Homo sapiens OX=9606 GN=SAFB2 PE=1 SV=1	6	4	4	4	953	107.4	6.16
Q6P3W7	SCYL2	SCY1-like protein 2 OS=Homo sapiens OX=9606 GN=SCYL2 PE=1 SV=1	1	1	1	1	929	103.6	8.22
Q16181	SEPTIN7	Septin-7 OS=Homo sapiens OX=9606 GN=SEPTIN7 PE=1 SV=2	4	2	2	2	437	50.6	8.63
Q9UHD8	SEPTIN9	Septin-9 OS=Homo sapiens OX=9606 GN=SEPTIN9 PE=1 SV=2	5	3	3	3	586	65.4	8.97
Q13501	SQSTM1	Sequestosome-1 OS=Homo sapiens OX=9606 GN=SQSTM1 PE=1 SV=1	15	4	4	4	440	47.7	5.22
P83111	LACTB	Serine beta-lactamase-like protein LACTB, mitochondrial OS=Homo sapiens OX=9606 GN=LACTB PE=1 SV=2	31	12	14	12	547	60.7	8.53
Q8IYB3	SRRM1	Serine/arginine repetitive matrix protein 1 OS=Homo sapiens OX=9606 GN=SRRM1 PE=1 SV=2	7	5	5	5	904	102.3	11.84
Q9UQ35	SRRM2	Serine/arginine repetitive matrix protein 2 OS=Homo sapiens OX=9606 GN=SRRM2 PE=1 SV=2	5	11	12	11	2752	299.4	12.06
Q07955	SRSF1	Serine/arginine-rich splicing factor 1 OS=Homo sapiens OX=9606 GN=SRSF1 PE=1 SV=2	40	10	24	10	248	27.7	10.36
O75494	SRSF10	Serine/arginine-rich splicing factor 10 OS=Homo sapiens OX=9606 GN=SRSF10 PE=1 SV=1	15	3	3	3	262	31.3	11.27
Q01130	SRSF2	Serine/arginine-rich splicing factor 2 OS=Homo sapiens OX=9606 GN=SRSF2 PE=1 SV=4	25	5	7	5	221	25.5	11.85
P84103	SRSF3	Serine/arginine-rich splicing factor 3 OS=Homo sapiens OX=9606 GN=SRSF3 PE=1 SV=1	28	5	10	4	164	19.3	11.65
Q08170	SRSF4	Serine/arginine-rich splicing factor 4 OS=Homo sapiens OX=9606 GN=SRSF4 PE=1 SV=2	8	4	4	1	494	56.6	11.52
Q13243	SRSF5	Serine/arginine-rich splicing factor 5 OS=Homo sapiens OX=9606 GN=SRSF5 PE=1 SV=1	8	2	3	1	272	31.2	11.59
Q13247	SRSF6	Serine/arginine-rich splicing factor 6 OS=Homo sapiens OX=9606 GN=SRSF6 PE=1 SV=2	12	5	5	2	344	39.6	11.43
Q16629	SRSF7	Serine/arginine-rich splicing factor 7 OS=Homo sapiens OX=9606 GN=SRSF7 PE=1 SV=1	16	4	7	3	238	27.4	11.82
Q13242	SRSF9	Serine/arginine-rich splicing factor 9 OS=Homo sapiens OX=9606 GN=SRSF9 PE=1 SV=1	28	6	6	6	221	25.5	8.65
Q15208	STK38	Serine/threonine-protein kinase 38 OS=Homo sapiens OX=9606 GN=STK38 PE=1 SV=1	2	1	1	1	465	54.2	7.15
Q9Y5S2	CDC42BPB	Serine/threonine-protein kinase MRCK beta OS=Homo sapiens OX=9606 GN=CDC42BPB PE=1 SV=2	1	1	1	1	1711	194.2	6.37
Q13523	PRPF4B	Serine/threonine-protein kinase PRP4 homolog OS=Homo sapiens OX=9606 GN=PRPF4B PE=1 SV=3	2	1	1	1	1007	116.9	10.26
Q66LE6	PPP2R2D	Serine/threonine-protein phosphatase 2A 55 kDa regulatory subunit B delta isoform OS=Homo sapiens OX=9606 GN=PPP2R2D PE=1 SV=1	2	1	1	1	453	52	6.39
Q96HS1	PGAM5	Serine/threonine-protein phosphatase PGAM5, mitochondrial OS=Homo sapiens OX=9606 GN=PGAM5 PE=1 SV=2	32	10	10	10	289	32	8.68
P62136	PPP1CA	Serine/threonine-protein phosphatase PP1-alpha catalytic subunit OS=Homo sapiens OX=9606 GN=PPP1CA PE=1 SV=1	38	10	18	1	330	37.5	6.33
P62140	PPP1CB	Serine/threonine-protein phosphatase PP1-beta catalytic subunit OS=Homo sapiens OX=9606 GN=PPP1CB PE=1 SV=3	38	10	17	2	327	37.2	6.19
P36873	PPP1CC	Serine/threonine-protein phosphatase PP1-gamma catalytic subunit OS=Homo sapiens OX=9606 GN=PPP1CC PE=1 SV=1	38	10	18	1	323	37	6.54
Q9Y3F4	STRAP	Serine-threonine kinase receptor-associated protein OS=Homo sapiens OX=9606 GN=STRAP PE=1 SV=1	5	1	1	1	350	38.4	5.12
Q9NP81	SARS2	Serine--tRNA ligase, mitochondrial OS=Homo sapiens OX=9606 GN=SARS2 PE=1 SV=1	11	4	4	4	518	58.2	8.13
P50454	SERPINH1	Serpin H1 OS=Homo sapiens OX=9606 GN=SERPINH1 PE=1 SV=2	7	2	2	2	418	46.4	8.69
Q9BXP5	SRRT	Serrate RNA effector molecule homolog OS=Homo sapiens OX=9606 GN=SRRT PE=1 SV=1	2	2	2	2	876	100.6	5.96
Q8TBC3	SHKBP1	SH3KBP1-binding protein 1 OS=Homo sapiens OX=9606 GN=SHKBP1 PE=1 SV=2	2	1	1	1	707	76.3	8.28
A0MZ66	SHTN1	Shootin-1 OS=Homo sapiens OX=9606 GN=SHTN1 PE=1 SV=4	1	1	1	1	631	71.6	5.33
P37108	SRP14	Signal recognition particle 14 kDa protein OS=Homo sapiens OX=9606 GN=SRP14 PE=1 SV=2	33	4	4	4	136	14.6	10.04
P49458	SRP9	Signal recognition particle 9 kDa protein OS=Homo sapiens OX=9606 GN=SRP9 PE=1 SV=2	26	2	2	2	86	10.1	7.97
Q9UHB9	SRP68	Signal recognition particle subunit SRP68 OS=Homo sapiens OX=9606 GN=SRP68 PE=1 SV=2	14	5	5	5	627	70.7	8.56
O76094	SRP72	Signal recognition particle subunit SRP72 OS=Homo sapiens OX=9606 GN=SRP72 PE=1 SV=3	2	1	1	1	671	74.6	9.26
P42224	STAT1	Signal transducer and activator of transcription 1-alpha/beta OS=Homo sapiens OX=9606 GN=STAT1 PE=1 SV=2	2	1	1	1	750	87.3	6.05
O43166	SIPA1L1	Signal-induced proliferation-associated 1-like protein 1 OS=Homo sapiens OX=9606 GN=SIPA1L1 PE=1 SV=4	2	4	4	3	1804	199.9	8.19
O60292	SIPA1L3	Signal-induced proliferation-associated 1-like protein 3 OS=Homo sapiens OX=9606 GN=SIPA1L3 PE=1 SV=3	12	16	16	15	1781	194.5	8.32
Q04837	SSBP1	Single-stranded DNA-binding protein, mitochondrial OS=Homo sapiens OX=9606 GN=SSBP1 PE=1 SV=1	22	2	3	2	148	17.2	9.6
P62304	SNRPE	Small nuclear ribonucleoprotein E OS=Homo sapiens OX=9606 GN=SNRPE PE=1 SV=1	12	1	2	1	92	10.8	9.44
P62314	SNRPD1	Small nuclear ribonucleoprotein Sm D1 OS=Homo sapiens OX=9606 GN=SNRPD1 PE=1 SV=1	20	2	3	2	119	13.3	11.56
P62316	SNRPD2	Small nuclear ribonucleoprotein Sm D2 OS=Homo sapiens OX=9606 GN=SNRPD2 PE=1 SV=1	39	5	6	5	118	13.5	9.91
P62318	SNRPD3	Small nuclear ribonucleoprotein Sm D3 OS=Homo sapiens OX=9606 GN=SNRPD3 PE=1 SV=1	32	3	5	3	126	13.9	10.32
P14678	SNRPB	Small nuclear ribonucleoprotein-associated proteins B and B' OS=Homo sapiens OX=9606 GN=SNRPB PE=1 SV=2	15	4	6	4	240	24.6	11.19
O75691	UTP20	Small subunit processome component 20 homolog OS=Homo sapiens OX=9606 GN=UTP20 PE=1 SV=3	1	3	3	3	2785	318.2	7.39
Q13573	SNW1	SNW domain-containing protein 1 OS=Homo sapiens OX=9606 GN=SNW1 PE=1 SV=1	4	2	2	2	536	61.5	9.52
P11166	SLC2A1	Solute carrier family 2, facilitated glucose transporter member 1 OS=Homo sapiens OX=9606 GN=SLC2A1 PE=1 SV=2	2	1	1	1	492	54	8.72
Q9NQZ2	UTP3	Something about silencing protein 10 OS=Homo sapiens OX=9606 GN=UTP3 PE=1 SV=1	3	1	1	1	479	54.5	5.62
Q9Y512	SAMM50	Sorting and assembly machinery component 50 homolog OS=Homo sapiens OX=9606 GN=SAMM50 PE=1 SV=3	13	6	7	6	469	51.9	6.9
Q9HB58	SP110	Sp110 nuclear body protein OS=Homo sapiens OX=9606 GN=SP110 PE=1 SV=5	1	1	1	1	689	78.3	8.87
Q9NUQ6	SPATS2L	SPATS2-like protein OS=Homo sapiens OX=9606 GN=SPATS2L PE=1 SV=2	9	4	5	4	558	61.7	9.64
Q13813	SPTAN1	Spectrin alpha chain, non-erythrocytic 1 OS=Homo sapiens OX=9606 GN=SPTAN1 PE=1 SV=3	61	130	265	130	2472	284.4	5.35
Q01082	SPTBN1	Spectrin beta chain, non-erythrocytic 1 OS=Homo sapiens OX=9606 GN=SPTBN1 PE=1 SV=2	61	117	237	107	2364	274.4	5.57
O15020	SPTBN2	Spectrin beta chain, non-erythrocytic 2 OS=Homo sapiens OX=9606 GN=SPTBN2 PE=1 SV=3	7	15	20	5	2390	271.2	6.11
Q96SI9	STRBP	Spermatid perinuclear RNA-binding protein OS=Homo sapiens OX=9606 GN=STRBP PE=1 SV=1	6	5	8	1	672	73.6	8.72
P63208	SKP1	S-phase kinase-associated protein 1 OS=Homo sapiens OX=9606 GN=SKP1 PE=1 SV=2	6	1	1	1	163	18.6	4.54
O95470	SGPL1	Sphingosine-1-phosphate lyase 1 OS=Homo sapiens OX=9606 GN=SGPL1 PE=1 SV=3	12	6	6	6	568	63.5	9.16
Q13838	DDX39B	Spliceosome RNA helicase DDX39B OS=Homo sapiens OX=9606 GN=DDX39B PE=1 SV=1	6	2	3	2	428	49	5.67
Q15637	SF1	Splicing factor 1 OS=Homo sapiens OX=9606 GN=SF1 PE=1 SV=4	11	4	4	4	639	68.3	8.98
O75533	SF3B1	Splicing factor 3B subunit 1 OS=Homo sapiens OX=9606 GN=SF3B1 PE=1 SV=3	11	10	11	10	1304	145.7	7.09
Q13435	SF3B2	Splicing factor 3B subunit 2 OS=Homo sapiens OX=9606 GN=SF3B2 PE=1 SV=2	8	7	8	7	895	100.2	5.67
Q15393	SF3B3	Splicing factor 3B subunit 3 OS=Homo sapiens OX=9606 GN=SF3B3 PE=1 SV=4	12	12	13	12	1217	135.5	5.26
Q15427	SF3B4	Splicing factor 3B subunit 4 OS=Homo sapiens OX=9606 GN=SF3B4 PE=1 SV=1	3	1	1	1	424	44.4	8.56
Q9BWJ5	SF3B5	Splicing factor 3B subunit 5 OS=Homo sapiens OX=9606 GN=SF3B5 PE=1 SV=1	45	3	4	3	86	10.1	6.35
Q01081	U2AF1	Splicing factor U2AF 35 kDa subunit OS=Homo sapiens OX=9606 GN=U2AF1 PE=1 SV=3	20	5	5	5	240	27.9	8.81
P26368	U2AF2	Splicing factor U2AF 65 kDa subunit OS=Homo sapiens OX=9606 GN=U2AF2 PE=1 SV=4	24	7	9	7	475	53.5	9.09
P23246	SFPQ	Splicing factor, proline- and glutamine-rich OS=Homo sapiens OX=9606 GN=SFPQ PE=1 SV=2	38	24	40	23	707	76.1	9.44
Q15020	SART3	Squamous cell carcinoma antigen recognized by T-cells 3 OS=Homo sapiens OX=9606 GN=SART3 PE=1 SV=1	3	4	4	4	963	109.9	5.57
Q14247	CTTN	Src substrate cortactin OS=Homo sapiens OX=9606 GN=CTTN PE=1 SV=2	23	10	13	10	550	61.5	5.4
O95104	SCAF4	SR-related and CTD-associated factor 4 OS=Homo sapiens OX=9606 GN=SCAF4 PE=1 SV=3	2	2	2	2	1147	125.8	9.55
Q7KZF4	SND1	Staphylococcal nuclease domain-containing protein 1 OS=Homo sapiens OX=9606 GN=SND1 PE=1 SV=1	15	11	12	11	910	101.9	7.17
P27105	STOM	Stomatin OS=Homo sapiens OX=9606 GN=STOM PE=1 SV=3	17	4	4	4	288	31.7	7.88
P38646	HSPA9	Stress-70 protein, mitochondrial OS=Homo sapiens OX=9606 GN=HSPA9 PE=1 SV=2	37	21	27	20	679	73.6	6.16
Q14683	SMC1A	Structural maintenance of chromosomes protein 1A OS=Homo sapiens OX=9606 GN=SMC1A PE=1 SV=2	1	1	1	1	1233	143.1	7.64
Q9UQE7	SMC3	Structural maintenance of chromosomes protein 3 OS=Homo sapiens OX=9606 GN=SMC3 PE=1 SV=2	1	1	1	1	1217	141.5	7.18
Q9Y6N5	SQOR	Sulfide:quinone oxidoreductase, mitochondrial OS=Homo sapiens OX=9606 GN=SQOR PE=1 SV=1	30	11	15	11	450	49.9	9.11
O95425	SVIL	Supervillin OS=Homo sapiens OX=9606 GN=SVIL PE=1 SV=2	22	32	34	32	2214	247.6	6.98
Q86UD0	SAPCD2	Suppressor APC domain-containing protein 2 OS=Homo sapiens OX=9606 GN=SAPCD2 PE=1 SV=2	2	1	1	1	394	42.6	8.82
Q9NQ55	PPAN	Suppressor of SWI4 1 homolog OS=Homo sapiens OX=9606 GN=PPAN PE=2 SV=1	3	1	1	1	473	53.2	10.13
O75683	SURF6	Surfeit locus protein 6 OS=Homo sapiens OX=9606 GN=SURF6 PE=1 SV=3	5	2	2	2	361	41.4	10.64
Q8IX01	SUGP2	SURP and G-patch domain-containing protein 2 OS=Homo sapiens OX=9606 GN=SUGP2 PE=1 SV=2	2	2	2	2	1082	120.1	7.28
O75940	SMNDC1	Survival of motor neuron-related-splicing factor 30 OS=Homo sapiens OX=9606 GN=SMNDC1 PE=1 SV=1	5	1	1	1	238	26.7	7.24
Q8TAQ2	SMARCC2	SWI/SNF complex subunit SMARCC2 OS=Homo sapiens OX=9606 GN=SMARCC2 PE=1 SV=1	3	3	3	3	1214	132.8	5.69
Q06787	FMR1	Synaptic functional regulator FMR1 OS=Homo sapiens OX=9606 GN=FMR1 PE=1 SV=1	10	6	7	5	632	71.1	7.42
Q8N3V7	SYNPO	Synaptopodin OS=Homo sapiens OX=9606 GN=SYNPO PE=1 SV=2	10	7	8	7	929	99.4	8.72
O15061	SYNM	Synemin OS=Homo sapiens OX=9606 GN=SYNM PE=1 SV=2	1	2	2	2	1565	172.7	5.16
Q9Y490	TLN1	Talin-1 OS=Homo sapiens OX=9606 GN=TLN1 PE=1 SV=3	0	1	1	1	2541	269.6	6.07
Q4KMQ1	TPRN	Taperin OS=Homo sapiens OX=9606 GN=TPRN PE=1 SV=2	3	1	1	1	711	75.5	7.25
Q13148	TARDBP	TAR DNA-binding protein 43 OS=Homo sapiens OX=9606 GN=TARDBP PE=1 SV=1	2	1	1	1	414	44.7	6.19
Q92804	TAF15	TATA-binding protein-associated factor 2N OS=Homo sapiens OX=9606 GN=TAF15 PE=1 SV=1	7	3	4	1	592	61.8	8.02
P78371	CCT2	T-complex protein 1 subunit beta OS=Homo sapiens OX=9606 GN=CCT2 PE=1 SV=4	2	1	1	1	535	57.5	6.46
Q99832	CCT7	T-complex protein 1 subunit eta OS=Homo sapiens OX=9606 GN=CCT7 PE=1 SV=2	1	1	1	1	543	59.3	7.65
P49368	CCT3	T-complex protein 1 subunit gamma OS=Homo sapiens OX=9606 GN=CCT3 PE=1 SV=4	6	3	3	3	545	60.5	6.49
P40227	CCT6A	T-complex protein 1 subunit zeta OS=Homo sapiens OX=9606 GN=CCT6A PE=1 SV=3	2	1	1	1	531	58	6.68
Q68CZ2	TNS3	Tensin-3 OS=Homo sapiens OX=9606 GN=TNS3 PE=1 SV=2	1	1	1	1	1445	155.2	6.81
Q9NXF1	TEX10	Testis-expressed protein 10 OS=Homo sapiens OX=9606 GN=TEX10 PE=1 SV=2	2	1	1	1	929	105.6	9.36
Q9H1Z9	TSPAN10	Tetraspanin-10 OS=Homo sapiens OX=9606 GN=TSPAN10 PE=2 SV=1	2	1	1	1	355	36.5	5.86
Q92623	TTC9	Tetratricopeptide repeat protein 9A OS=Homo sapiens OX=9606 GN=TTC9 PE=1 SV=3	4	1	1	1	222	24.4	8.98
O95881	TXNDC12	Thioredoxin domain-containing protein 12 OS=Homo sapiens OX=9606 GN=TXNDC12 PE=1 SV=1	22	3	3	3	172	19.2	5.4
P10599	TXN	Thioredoxin OS=Homo sapiens OX=9606 GN=TXN PE=1 SV=3	12	1	1	1	105	11.7	4.92
P30048	PRDX3	Thioredoxin-dependent peroxide reductase, mitochondrial OS=Homo sapiens OX=9606 GN=PRDX3 PE=1 SV=3	8	2	2	2	256	27.7	7.78
Q86V81	ALYREF	THO complex subunit 4 OS=Homo sapiens OX=9606 GN=ALYREF PE=1 SV=3	23	4	5	4	257	26.9	11.15
Q13769	THOC5	THO complex subunit 5 homolog OS=Homo sapiens OX=9606 GN=THOC5 PE=1 SV=2	2	2	2	2	683	78.5	6.87
Q86W42	THOC6	THO complex subunit 6 homolog OS=Homo sapiens OX=9606 GN=THOC6 PE=1 SV=1	3	1	1	1	341	37.5	7.43
Q9Y2W1	THRAP3	Thyroid hormone receptor-associated protein 3 OS=Homo sapiens OX=9606 GN=THRAP3 PE=1 SV=2	16	12	12	12	955	108.6	10.15
Q07157	TJP1	Tight junction protein ZO-1 OS=Homo sapiens OX=9606 GN=TJP1 PE=1 SV=3	28	33	39	33	1748	195.3	6.7
Q9UDY2	TJP2	Tight junction protein ZO-2 OS=Homo sapiens OX=9606 GN=TJP2 PE=1 SV=2	1	1	1	1	1190	133.9	7.4
Q9NXH8	TOR4A	Torsin-4A OS=Homo sapiens OX=9606 GN=TOR4A PE=1 SV=2	5	2	2	2	423	46.9	9.94
Q9UKE5	TNIK	TRAF2 and NCK-interacting protein kinase OS=Homo sapiens OX=9606 GN=TNIK PE=1 SV=1	1	1	1	1	1360	154.8	7.17
O14545	TRAFD1	TRAF-type zinc finger domain-containing protein 1 OS=Homo sapiens OX=9606 GN=TRAFD1 PE=1 SV=1	2	1	1	1	582	64.8	5.29
P51532	SMARCA4	Transcription activator BRG1 OS=Homo sapiens OX=9606 GN=SMARCA4 PE=1 SV=2	1	1	1	1	1647	184.5	7.88
Q96QE5	TEFM	Transcription elongation factor, mitochondrial OS=Homo sapiens OX=9606 GN=TEFM PE=1 SV=1	8	2	2	2	360	41.7	9.32
P20290	BTF3	Transcription factor BTF3 OS=Homo sapiens OX=9606 GN=BTF3 PE=1 SV=1	3	1	1	1	206	22.2	9.38
Q13263	TRIM28	Transcription intermediary factor 1-beta OS=Homo sapiens OX=9606 GN=TRIM28 PE=1 SV=5	9	6	6	6	835	88.5	5.77
Q96QR8	PURB	Transcriptional activator protein Pur-beta OS=Homo sapiens OX=9606 GN=PURB PE=1 SV=3	4	1	1	1	312	33.2	5.43
P49711	CTCF	Transcriptional repressor CTCF OS=Homo sapiens OX=9606 GN=CTCF PE=1 SV=1	5	2	2	2	727	82.7	6.96
Q86YP4	GATAD2A	Transcriptional repressor p66-alpha OS=Homo sapiens OX=9606 GN=GATAD2A PE=1 SV=1	2	1	1	1	633	68	9.94
Q9Y4P3	TBL2	Transducin beta-like protein 2 OS=Homo sapiens OX=9606 GN=TBL2 PE=1 SV=1	27	10	11	10	447	49.8	9.44
Q12788	TBL3	Transducin beta-like protein 3 OS=Homo sapiens OX=9606 GN=TBL3 PE=1 SV=2	8	4	4	4	808	89	6.9
P02786	TFRC	Transferrin receptor protein 1 OS=Homo sapiens OX=9606 GN=TFRC PE=1 SV=2	8	5	5	5	760	84.8	6.61
Q13595	TRA2A	Transformer-2 protein homolog alpha OS=Homo sapiens OX=9606 GN=TRA2A PE=1 SV=1	8	2	2	1	282	32.7	11.27
P62995	TRA2B	Transformer-2 protein homolog beta OS=Homo sapiens OX=9606 GN=TRA2B PE=1 SV=1	15	4	5	3	288	33.6	11.25
Q15582	TGFBI	Transforming growth factor-beta-induced protein ig-h3 OS=Homo sapiens OX=9606 GN=TGFBI PE=1 SV=1	2	1	1	1	683	74.6	7.71
P55072	VCP	Transitional endoplasmic reticulum ATPase OS=Homo sapiens OX=9606 GN=VCP PE=1 SV=4	8	5	5	5	806	89.3	5.26
Q15629	TRAM1	Translocating chain-associated membrane protein 1 OS=Homo sapiens OX=9606 GN=TRAM1 PE=1 SV=3	9	3	3	3	374	43	9.63
Q99442	SEC62	Translocation protein SEC62 OS=Homo sapiens OX=9606 GN=SEC62 PE=1 SV=1	3	1	1	1	399	45.8	7.12
Q13428	TCOF1	Treacle protein OS=Homo sapiens OX=9606 GN=TCOF1 PE=1 SV=3	3	3	3	3	1488	152	9.04
P53007	SLC25A1	Tricarboxylate transport protein, mitochondrial OS=Homo sapiens OX=9606 GN=SLC25A1 PE=1 SV=2	11	3	3	3	311	34	9.89
P40939	HADHA	Trifunctional enzyme subunit alpha, mitochondrial OS=Homo sapiens OX=9606 GN=HADHA PE=1 SV=2	2	1	1	1	763	82.9	9.04
P55084	HADHB	Trifunctional enzyme subunit beta, mitochondrial OS=Homo sapiens OX=9606 GN=HADHB PE=1 SV=3	2	1	1	1	474	51.3	9.41
Q7Z2T5	TRMT1L	TRMT1-like protein OS=Homo sapiens OX=9606 GN=TRMT1L PE=1 SV=2	6	3	3	3	733	81.7	7.88
Q96FX7	TRMT61A	tRNA (adenine(58)-N(1))-methyltransferase catalytic subunit TRMT61A OS=Homo sapiens OX=9606 GN=TRMT61A PE=1 SV=1	11	3	3	3	289	31.4	7.36
Q9UJA5	TRMT6	tRNA (adenine(58)-N(1))-methyltransferase non-catalytic subunit TRM6 OS=Homo sapiens OX=9606 GN=TRMT6 PE=1 SV=1	8	3	3	3	497	55.8	7.55
Q7L0Y3	TRMT10C	tRNA methyltransferase 10 homolog C OS=Homo sapiens OX=9606 GN=TRMT10C PE=1 SV=2	28	10	13	10	403	47.3	9.36
Q9NYL9	TMOD3	Tropomodulin-3 OS=Homo sapiens OX=9606 GN=TMOD3 PE=1 SV=1	51	17	29	17	352	39.6	5.19
P09493	TPM1	Tropomyosin alpha-1 chain OS=Homo sapiens OX=9606 GN=TPM1 PE=1 SV=2	37	15	30	5	284	32.7	4.74
P06753	TPM3	Tropomyosin alpha-3 chain OS=Homo sapiens OX=9606 GN=TPM3 PE=1 SV=2	33	13	24	4	285	32.9	4.72
P67936	TPM4	Tropomyosin alpha-4 chain OS=Homo sapiens OX=9606 GN=TPM4 PE=1 SV=3	46	15	29	9	248	28.5	4.69
P07951	TPM2	Tropomyosin beta chain OS=Homo sapiens OX=9606 GN=TPM2 PE=1 SV=1	29	11	23	2	284	32.8	4.7
Q71U36	TUBA1A	Tubulin alpha-1A chain OS=Homo sapiens OX=9606 GN=TUBA1A PE=1 SV=1	35	13	23	4	451	50.1	5.06
P68366	TUBA4A	Tubulin alpha-4A chain OS=Homo sapiens OX=9606 GN=TUBA4A PE=1 SV=1	30	11	19	3	448	49.9	5.06
Q9NY65	TUBA8	Tubulin alpha-8 chain OS=Homo sapiens OX=9606 GN=TUBA8 PE=1 SV=1	16	6	10	1	449	50.1	5.06
P07437	TUBB	Tubulin beta chain OS=Homo sapiens OX=9606 GN=TUBB PE=1 SV=2	58	17	27	3	444	49.6	4.89
Q13509	TUBB3	Tubulin beta-3 chain OS=Homo sapiens OX=9606 GN=TUBB3 PE=1 SV=2	36	12	19	3	450	50.4	4.93
P68371	TUBB4B	Tubulin beta-4B chain OS=Homo sapiens OX=9606 GN=TUBB4B PE=1 SV=1	49	15	21	1	445	49.8	4.89
Q12792	TWF1	Twinfilin-1 OS=Homo sapiens OX=9606 GN=TWF1 PE=1 SV=3	31	9	10	9	350	40.3	6.96
P07947	YES1	Tyrosine-protein kinase Yes OS=Homo sapiens OX=9606 GN=YES1 PE=1 SV=3	1	1	1	1	543	60.8	6.74
P08621	SNRNP70	U1 small nuclear ribonucleoprotein 70 kDa OS=Homo sapiens OX=9606 GN=SNRNP70 PE=1 SV=2	20	8	8	8	437	51.5	9.94
P09012	SNRPA	U1 small nuclear ribonucleoprotein A OS=Homo sapiens OX=9606 GN=SNRPA PE=1 SV=3	13	4	4	2	282	31.3	9.83
P09234	SNRPC	U1 small nuclear ribonucleoprotein C OS=Homo sapiens OX=9606 GN=SNRPC PE=1 SV=1	6	1	1	1	159	17.4	9.67
P09661	SNRPA1	U2 small nuclear ribonucleoprotein A' OS=Homo sapiens OX=9606 GN=SNRPA1 PE=1 SV=2	16	3	4	3	255	28.4	8.62
P08579	SNRPB2	U2 small nuclear ribonucleoprotein B'' OS=Homo sapiens OX=9606 GN=SNRPB2 PE=1 SV=1	20	4	4	2	225	25.5	9.72
O15042	U2SURP	U2 snRNP-associated SURP motif-containing protein OS=Homo sapiens OX=9606 GN=U2SURP PE=1 SV=2	3	2	2	2	1029	118.2	8.47
Q9NV31	IMP3	U3 small nucleolar ribonucleoprotein protein IMP3 OS=Homo sapiens OX=9606 GN=IMP3 PE=1 SV=1	14	2	2	2	184	21.8	9.5
Q96G21	IMP4	U3 small nucleolar ribonucleoprotein protein IMP4 OS=Homo sapiens OX=9606 GN=IMP4 PE=1 SV=1	11	3	3	3	291	33.7	9.47
O00566	MPHOSPH10	U3 small nucleolar ribonucleoprotein protein MPP10 OS=Homo sapiens OX=9606 GN=MPHOSPH10 PE=1 SV=2	3	1	1	1	681	78.8	4.86
Q9BVJ6	UTP14A	U3 small nucleolar RNA-associated protein 14 homolog A OS=Homo sapiens OX=9606 GN=UTP14A PE=1 SV=1	3	2	2	2	771	87.9	7.87
Q8TED0	UTP15	U3 small nucleolar RNA-associated protein 15 homolog OS=Homo sapiens OX=9606 GN=UTP15 PE=1 SV=3	12	5	5	5	518	58.4	9.11
Q9Y5J1	UTP18	U3 small nucleolar RNA-associated protein 18 homolog OS=Homo sapiens OX=9606 GN=UTP18 PE=1 SV=3	7	3	3	3	556	62	8.76
Q969X6	UTP4	U3 small nucleolar RNA-associated protein 4 homolog OS=Homo sapiens OX=9606 GN=UTP4 PE=1 SV=1	4	2	2	2	686	76.8	8.85
O43818	RRP9	U3 small nucleolar RNA-interacting protein 2 OS=Homo sapiens OX=9606 GN=RRP9 PE=1 SV=1	4	1	1	1	475	51.8	7.85
O43395	PRPF3	U4/U6 small nuclear ribonucleoprotein Prp3 OS=Homo sapiens OX=9606 GN=PRPF3 PE=1 SV=2	3	2	2	2	683	77.5	9.5
Q8WWY3	PRPF31	U4/U6 small nuclear ribonucleoprotein Prp31 OS=Homo sapiens OX=9606 GN=PRPF31 PE=1 SV=2	3	1	1	1	499	55.4	5.78
O43172	PRPF4	U4/U6 small nuclear ribonucleoprotein Prp4 OS=Homo sapiens OX=9606 GN=PRPF4 PE=1 SV=2	16	6	6	6	522	58.4	7.42
O43290	SART1	U4/U6.U5 tri-snRNP-associated protein 1 OS=Homo sapiens OX=9606 GN=SART1 PE=1 SV=1	13	7	7	7	800	90.2	6.13
Q53GS9	USP39	U4/U6.U5 tri-snRNP-associated protein 2 OS=Homo sapiens OX=9606 GN=USP39 PE=1 SV=2	3	1	1	1	565	65.3	8.91
O75643	SNRNP200	U5 small nuclear ribonucleoprotein 200 kDa helicase OS=Homo sapiens OX=9606 GN=SNRNP200 PE=1 SV=2	13	22	23	22	2136	244.4	6.06
Q96DI7	SNRNP40	U5 small nuclear ribonucleoprotein 40 kDa protein OS=Homo sapiens OX=9606 GN=SNRNP40 PE=1 SV=1	18	4	4	4	357	39.3	8.1
Q9Y4Z0	LSM4	U6 snRNA-associated Sm-like protein LSm4 OS=Homo sapiens OX=9606 GN=LSM4 PE=1 SV=1	5	1	1	1	139	15.3	9.99
Q96QD9	FYTTD1	UAP56-interacting factor OS=Homo sapiens OX=9606 GN=FYTTD1 PE=1 SV=3	3	1	1	1	318	35.8	11.78
C9J2P7	USP17L15	Ubiquitin carboxyl-terminal hydrolase 17-like protein 15 OS=Homo sapiens OX=9606 GN=USP17L15 PE=3 SV=2	1	1	1	1	553	62.5	8.32
P62979	RPS27A	Ubiquitin-40S ribosomal protein S27a OS=Homo sapiens OX=9606 GN=RPS27A PE=1 SV=2	51	7	11	7	156	18	9.64
Q14157	UBAP2L	Ubiquitin-associated protein 2-like OS=Homo sapiens OX=9606 GN=UBAP2L PE=1 SV=2	1	1	1	1	1087	114.5	7.11
P05161	ISG15	Ubiquitin-like protein ISG15 OS=Homo sapiens OX=9606 GN=ISG15 PE=1 SV=5	37	5	9	5	165	17.9	7.44
O60701	UGDH	UDP-glucose 6-dehydrogenase OS=Homo sapiens OX=9606 GN=UGDH PE=1 SV=1	6	2	2	2	494	55	7.12
E9PRG8	C11orf98	Uncharacterized protein C11orf98 OS=Homo sapiens OX=9606 GN=C11orf98 PE=4 SV=2	11	1	1	1	123	14.2	11.53
Q5SNV9	C1orf167	Uncharacterized protein C1orf167 OS=Homo sapiens OX=9606 GN=C1orf167 PE=2 SV=2	1	1	1	1	1468	162.3	10.7
Q9BRJ6	C7orf50	Uncharacterized protein C7orf50 OS=Homo sapiens OX=9606 GN=C7orf50 PE=1 SV=1	7	1	1	1	194	22.1	9.64
Q9BY89	KIAA1671	Uncharacterized protein KIAA1671 OS=Homo sapiens OX=9606 GN=KIAA1671 PE=1 SV=2	1	1	1	1	1806	196.6	8.47
O43795	MYO1B	Unconventional myosin-Ib OS=Homo sapiens OX=9606 GN=MYO1B PE=1 SV=3	36	35	54	35	1136	131.9	9.38
O00159	MYO1C	Unconventional myosin-Ic OS=Homo sapiens OX=9606 GN=MYO1C PE=1 SV=4	44	44	84	44	1063	121.6	9.41
O94832	MYO1D	Unconventional myosin-Id OS=Homo sapiens OX=9606 GN=MYO1D PE=1 SV=2	11	9	10	9	1006	116.1	9.39
Q12965	MYO1E	Unconventional myosin-Ie OS=Homo sapiens OX=9606 GN=MYO1E PE=1 SV=2	14	14	17	14	1108	127	8.92
Q9Y4I1	MYO5A	Unconventional myosin-Va OS=Homo sapiens OX=9606 GN=MYO5A PE=1 SV=2	16	24	25	21	1855	215.3	8.48
Q9NQX4	MYO5C	Unconventional myosin-Vc OS=Homo sapiens OX=9606 GN=MYO5C PE=1 SV=2	10	13	13	10	1742	202.7	7.71
Q9UM54	MYO6	Unconventional myosin-VI OS=Homo sapiens OX=9606 GN=MYO6 PE=1 SV=4	22	23	24	23	1294	149.6	8.53
Q96H55	MYO19	Unconventional myosin-XIX OS=Homo sapiens OX=9606 GN=MYO19 PE=1 SV=2	10	7	8	7	970	109.1	7.71
Q96JP2	MYO15B	Unconventional myosin-XVB OS=Homo sapiens OX=9606 GN=MYO15B PE=1 SV=3	5	5	5	5	1530	167	8.47
Q92614	MYO18A	Unconventional myosin-XVIIIa OS=Homo sapiens OX=9606 GN=MYO18A PE=1 SV=3	27	43	49	43	2054	233	6.3
Q9H7E9	C8orf33	UPF0488 protein C8orf33 OS=Homo sapiens OX=9606 GN=C8orf33 PE=1 SV=1	9	2	2	2	229	25	9.95
Q32NC0	C18orf21	UPF0711 protein C18orf21 OS=Homo sapiens OX=9606 GN=C18orf21 PE=1 SV=1	4	1	1	1	220	24.8	10.26
Q9BZF9	UACA	Uveal autoantigen with coiled-coil domains and ankyrin repeats OS=Homo sapiens OX=9606 GN=UACA PE=1 SV=2	8	9	10	9	1416	162.4	7.03
P50552	VASP	Vasodilator-stimulated phosphoprotein OS=Homo sapiens OX=9606 GN=VASP PE=1 SV=3	2	1	1	1	380	39.8	8.94
Q9P035	HACD3	Very-long-chain (3R)-3-hydroxyacyl-CoA dehydratase 3 OS=Homo sapiens OX=9606 GN=HACD3 PE=1 SV=2	17	5	6	5	362	43.1	8.94
Q9NZ01	TECR	Very-long-chain enoyl-CoA reductase OS=Homo sapiens OX=9606 GN=TECR PE=1 SV=1	7	2	2	2	308	36	9.45
Q9P0L0	VAPA	Vesicle-associated membrane protein-associated protein A OS=Homo sapiens OX=9606 GN=VAPA PE=1 SV=3	6	1	1	1	249	27.9	8.62
P08670	VIM	Vimentin OS=Homo sapiens OX=9606 GN=VIM PE=1 SV=4	80	40	228	36	466	53.6	5.12
P45880	VDAC2	Voltage-dependent anion-selective channel protein 2 OS=Homo sapiens OX=9606 GN=VDAC2 PE=1 SV=2	7	2	2	2	294	31.5	7.56
Q8IWT6	LRRC8A	Volume-regulated anion channel subunit LRRC8A OS=Homo sapiens OX=9606 GN=LRRC8A PE=1 SV=1	3	2	2	2	810	94.1	7.94
Q12768	WASHC5	WASH complex subunit 5 OS=Homo sapiens OX=9606 GN=WASHC5 PE=1 SV=1	1	1	1	1	1159	134.2	6.98
Q9BV38	WDR18	WD repeat-containing protein 18 OS=Homo sapiens OX=9606 GN=WDR18 PE=1 SV=2	2	1	1	1	432	47.4	6.7
Q9UNX4	WDR3	WD repeat-containing protein 3 OS=Homo sapiens OX=9606 GN=WDR3 PE=1 SV=1	3	3	3	3	943	106	6.64
Q8NI36	WDR36	WD repeat-containing protein 36 OS=Homo sapiens OX=9606 GN=WDR36 PE=1 SV=1	5	4	4	4	951	105.3	7.53
Q15061	WDR43	WD repeat-containing protein 43 OS=Homo sapiens OX=9606 GN=WDR43 PE=1 SV=3	8	5	5	5	677	74.8	5.57
O15213	WDR46	WD repeat-containing protein 46 OS=Homo sapiens OX=9606 GN=WDR46 PE=1 SV=3	2	1	1	1	610	68	9.67
P61964	WDR5	WD repeat-containing protein 5 OS=Homo sapiens OX=9606 GN=WDR5 PE=1 SV=1	4	1	1	1	334	36.6	8.27
Q9H6Y2	WDR55	WD repeat-containing protein 55 OS=Homo sapiens OX=9606 GN=WDR55 PE=1 SV=2	2	1	1	1	383	42	4.92
Q6RFH5	WDR74	WD repeat-containing protein 74 OS=Homo sapiens OX=9606 GN=WDR74 PE=1 SV=1	4	1	1	1	385	42.4	8.32
Q8IWA0	WDR75	WD repeat-containing protein 75 OS=Homo sapiens OX=9606 GN=WDR75 PE=1 SV=1	2	1	1	1	830	94.4	5.96
Q6UXN9	WDR82	WD repeat-containing protein 82 OS=Homo sapiens OX=9606 GN=WDR82 PE=1 SV=1	2	1	1	1	313	35.1	7.69
Q2TAY7	SMU1	WD40 repeat-containing protein SMU1 OS=Homo sapiens OX=9606 GN=SMU1 PE=1 SV=2	6	3	3	3	513	57.5	7.18
P13010	XRCC5	X-ray repair cross-complementing protein 5 OS=Homo sapiens OX=9606 GN=XRCC5 PE=1 SV=3	7	5	5	5	732	82.7	5.81
P12956	XRCC6	X-ray repair cross-complementing protein 6 OS=Homo sapiens OX=9606 GN=XRCC6 PE=1 SV=2	13	7	7	7	609	69.8	6.64
P67809	YBX1	Y-box-binding protein 1 OS=Homo sapiens OX=9606 GN=YBX1 PE=1 SV=3	25	6	6	4	324	35.9	9.88
P16989	YBX3	Y-box-binding protein 3 OS=Homo sapiens OX=9606 GN=YBX3 PE=1 SV=4	14	3	3	1	372	40.1	9.77
Q96MU7	YTHDC1	YTH domain-containing protein 1 OS=Homo sapiens OX=9606 GN=YTHDC1 PE=1 SV=3	2	1	1	1	727	84.6	6.23
Q96LW9	ZSCAN31	Zinc finger and SCAN domain-containing protein 31 OS=Homo sapiens OX=9606 GN=ZSCAN31 PE=1 SV=2	4	2	2	2	406	47.3	6.89
Q86VM9	ZC3H18	Zinc finger CCCH domain-containing protein 18 OS=Homo sapiens OX=9606 GN=ZC3H18 PE=1 SV=2	4	3	4	3	953	106.3	8.32
Q9UPT8	ZC3H4	Zinc finger CCCH domain-containing protein 4 OS=Homo sapiens OX=9606 GN=ZC3H4 PE=1 SV=3	1	1	1	1	1303	140.2	6.27
Q8IWR0	ZC3H7A	Zinc finger CCCH domain-containing protein 7A OS=Homo sapiens OX=9606 GN=ZC3H7A PE=1 SV=1	1	1	1	1	971	110.5	7.3
Q7Z2W4	ZC3HAV1	Zinc finger CCCH-type antiviral protein 1 OS=Homo sapiens OX=9606 GN=ZC3HAV1 PE=1 SV=3	28	19	22	19	902	101.4	8.4
Q6NZY4	ZCCHC8	Zinc finger CCHC domain-containing protein 8 OS=Homo sapiens OX=9606 GN=ZCCHC8 PE=1 SV=2	2	1	1	1	707	78.5	4.87
O15231	ZNF185	Zinc finger protein 185 OS=Homo sapiens OX=9606 GN=ZNF185 PE=1 SV=3	15	7	8	7	689	73.5	7.01
Q8ND82	ZNF280C	Zinc finger protein 280C OS=Homo sapiens OX=9606 GN=ZNF280C PE=1 SV=1	1	1	1	1	737	83	9.11
A6NFI3	ZNF316	Zinc finger protein 316 OS=Homo sapiens OX=9606 GN=ZNF316 PE=1 SV=1	2	1	1	1	1004	108.4	5.31
Q9Y3M9	ZNF337	Zinc finger protein 337 OS=Homo sapiens OX=9606 GN=ZNF337 PE=1 SV=2	2	1	1	1	751	86.8	9.66
Q5JVG2	ZNF484	Zinc finger protein 484 OS=Homo sapiens OX=9606 GN=ZNF484 PE=1 SV=1	1	1	1	1	852	98.2	8.32
Q96ME7	ZNF512	Zinc finger protein 512 OS=Homo sapiens OX=9606 GN=ZNF512 PE=1 SV=2	2	1	1	1	567	64.6	9.76
Q92610	ZNF592	Zinc finger protein 592 OS=Homo sapiens OX=9606 GN=ZNF592 PE=1 SV=2	1	1	1	1	1267	137.4	7.84
Q6DD87	ZNF787	Zinc finger protein 787 OS=Homo sapiens OX=9606 GN=ZNF787 PE=1 SV=4	4	1	1	1	382	40.4	7.96
Q96KR1	ZFR	Zinc finger RNA-binding protein OS=Homo sapiens OX=9606 GN=ZFR PE=1 SV=2	4	3	4	3	1074	116.9	9.04

## Sheet: Peptide-control
Sequence	Modifications	Qvality PEP	Qvality q-value	# PSMs	Master Protein Accessions	# Missed Cleavages	Theo. MH+ [Da]	Charge (by Search Engine): Mascot	DeltaM [ppm] (by Search Engine): Mascot	RT [min] (by Search Engine): Mascot	Ions Score (by Search Engine): Mascot
AAAAAAAAAAGAAGGR	1xAcetyl [N-Term]	5.28902e-07	0	1	Q86U42	0	1240.64	2	2.8	41.448	80
MEDSVGCLETAEEVK	1xCarbamidomethyl [C7]; 1xOxidation [M1]	1.13348e-07	0	1	P35579	0	1712.74	2	4.24	31.4199	75
MEDSVGCLETAEEVKR	1xCarbamidomethyl [C7]	1.41657e-07	0	2	P35579	1	1852.84	3	3.32	30.0587	74
MEEETEVR		0.0019114	0	1	Q9H307	0	1022.45	2	3.41	13.2464	34
MEELHNQEMQK		4.92158e-05	0	1	P23246	0	1416.62	3	4.03	14.4932	24
MEELHNQEVQK		6.66255e-06	0	2	Q15233	0	1384.65	2	3.77	13.4054	62
MEGQSVEELLAK	1xAcetyl [N-Term]; 1xOxidation [M1]	3.19029e-06	0	1	Q15050	0	1391.67	2	5.19	46.6597	81
MEIQEIQLK		0.00193733	0	2	P09493; P06753	0	1131.61	2	2.06	34.7752	34
MEIQEIQLK	1xOxidation [M1]	0.000492516	0	4	P09493; P06753	0	1147.6	2	3.49	28.7792	37
MEIQEMQLK		0.000671886	0	2	P67936; P07951	0	1149.56	2	3.94	32.7475	29
MESDFYLR	1xAcetyl [N-Term]	0.000505999	0	1	P61326	0	1102.49	2	4.63	49.4394	51
MESNKDEAER	1xAcetyl [N-Term]	0.000259296	0	2	Q9NXW2	1	1250.53	2	6.27	13.1037	56
MESSPFNR	1xAcetyl [N-Term]	0.0010776	0	1	Q9UHB6	0	1009.44	2	1.54	35.3157	29
MEDSVGCLETAEEVK	1xCarbamidomethyl [C7]	3.64756e-07	0	1	P35579	0	1696.74	2	-1.6	34.2049	100
METEQPEETFPNTETNGEFGK	1xAcetyl [N-Term]	2.1271e-06	0	1	P61978	0	2457.04	3	4.27	47.5112	41
MEVKPPPGRPQPDSGR	1xAcetyl [N-Term]; 1xOxidation [M1]	0.00171604	0	1	P51991	0	1805.9	3	4.28	16.733	13
MFLSFPTTK		0.00161504	0	2	P69905	0	1071.55	2	4.37	41.8968	37
MFLSFPTTK	1xOxidation [M1]	0.000768998	0	2	P69905	0	1087.55	2	5.5	37.0201	30
MFVGGLSWDTSK		3.25937e-05	0	1	Q99729	0	1327.64	2	3.92	44.6794	67
MGAGLGHGMDR		9.47744e-05	0	2	P52272	0	1101.49	3	2.65	15.3783	61
MGAGMGFGLER	2xOxidation [M1; M5]	0.000391482	0	1	P52272	0	1157.51	2	0.06	23.3432	56
MGANSLER		0.00214331	0	1	P52272	0	877.42	2	2.06	14.2847	82
MGFTEVTPVTGASLR		0.000182498	0	1	P55265	0	1565.8	2	4.31	40.9997	42
MGGGGAMNMGDPYGSGGQK		2.15351e-07	0	1	P23246	0	1771.72	2	2.28	28.7006	68
MGGGGAMNMGDPYGSGGQK	1xOxidation [M7]	6.70771e-06	0	1	P23246	0	1787.71	2	2.5	22.0361	53
MGGMEGPFGGGMENMGR		0.000229613	0	1	P52272	0	1714.68	2	7.14	42.5231	42
MGGMEGPFGGGMENMGR	1xOxidation [M1]	0.00210043	0	1	P52272	0	1730.68	2	7.55	39.1941	14
MEVKPPPGRPQPDSGR	1xAcetyl [N-Term]	0.00226194	0	1	P51991	0	1789.9	3	1.51	22.6128	19
MEASALTSSAVTSVAK	1xAcetyl [N-Term]; 1xOxidation [M1]	1.53799e-06	0	1	P40305	0	1610.79	2	8.6	41.5993	45
MDSTANEVEAVK		2.24783e-05	0	1	P07237	0	1293.6	2	0.61	20.6779	70
MDMSLDDIIK	1xOxidation [M]	0.000370893	0	2	Q86V81	0	1196.55	2	2.67	42.3952	43
LYSILGTTLK		0.000309071	0	1	O75083	0	1108.66	2	3.8	41.5422	53
LYSILQGDSPTK		0.000530489	0	1	O15042	0	1321.7	2	5.87	33.799	45
LYSNAYLNDLAGCIK	1xCarbamidomethyl [C13]	5.47073e-07	0	1	P00352	0	1714.85	2	5.75	49.4265	80
LYSSGSSTPTGLAGGSR		1.51735e-06	0	1	O60292	0	1597.78	2	4.68	24.3117	50
LYSVSYLLK		0.00184808	0	1	P21333	0	1085.62	2	3.55	42.0261	24
LYTLVTYVPVTTFK		6.57313e-06	0	2	P62899	0	1644.92	2	5.42	52.6894	58
IYVGNLPPDIR		2.29386e-05	0	5	Q07955	0	1256.7	2	5.06	37.1029	63
IYVGNLPTDVR		0.00094157	0	1	Q13242	0	1246.68	2	3.32	34.6988	38
MADKDGDLIATK		1.3543e-05	0	1	O43852	1	1277.64	2	6.09	16.5806	74
MAETVDTSEMVNGATEQR		1.08718e-08	0	1	Q01082	0	1968.86	2	3.21	33.5143	114
MALDIEIATYR	1xOxidation [M1]	7.62643e-06	0	1	P08670	0	1311.66	2	4.37	40.1138	63
MAPALSGANLTSPR		9.47744e-05	0	1	Q9UQ35	0	1385.72	2	3.04	30.8395	45
MAPVPLDDSNRPASLTK	1xOxidation [M1]	0.000512879	0	1	Q9NYF8	0	1827.93	3	-0.94	25.8734	9
MAPYQGPDAVPGALDYK		9.96934e-08	0	3	O43707	0	1792.86	2	5.39	40.166	95
MAPYQGPDAVPGALDYK	1xOxidation [M1]	5.35469e-08	0	1	O43707	0	1808.85	2	2.89	37.2749	88
MATEVAADALGEEWK		1.06067e-06	0	1	P62753	0	1620.76	2	5.18	43.4278	65
MATEVAADALGEEWK	1xOxidation [M1]	4.05918e-08	0	2	P62753	0	1636.75	2	4.73	39.5794	124
MAYEYADER		0.00138305	0	1	O60783	0	1147.47	2	0.54	22.0335	29
MCLFAGFQR	1xCarbamidomethyl [C2]; 1xOxidation [M1]	0.000388847	0	1	Q00839	0	1145.52	2	5.6	36.5202	37
MDAILTEAIK		0.000172898	0	1	Q5SSJ5	0	1104.6	2	5.02	36.5073	69
MDATANDVPSDR		0.000779449	0	1	P13667	0	1291.56	2	-0.4	18.3944	38
MDCQECPEGYR	2xCarbamidomethyl [C3; C6]	1.63631e-05	0	2	P21333	0	1444.53	2	1.26	19.4308	39
MDGTYACSYTPVK	1xCarbamidomethyl [C7]	7.18462e-05	0	1	O75369	0	1492.64	2	3.04	28.82	35
MDGTYACSYTPVK	1xCarbamidomethyl [C7]; 1xOxidation [M1]	7.26566e-07	0	1	O75369	0	1508.64	2	4.11	25.4144	98
MDLQAAGAQAQGAAEPSR	1xAcetyl [N-Term]	1.04399e-08	0	1	Q9NQ92	0	1813.85	2	4.94	39.7523	97
MDLVTYFGK		0.000748514	0	1	P09543	0	1073.53	2	5.25	44.7718	39
MDMSLDDIIK		0.000519852	0	1	Q86V81	0	1180.56	2	5.33	47.8521	31
MGLAMGGGGGASFDR		2.14152e-06	0	1	P52272	0	1383.61	2	3.65	34.4059	85
IYIDSNNNPER		0.000368397	0	1	Q00610	0	1334.63	2	0.51	20.7054	46
MGLAMGGGGGASFDR	1xOxidation [M5]	7.23332e-05	0	1	P52272	0	1399.61	2	0.88	27.4361	52
MGIVGPEFK	1xOxidation [M1]	0.0026407	0	1	Q15149	0	993.507	2	0.05	26.2907	50
MQHNLEQQIQAR		5.74238e-06	0	2	Q13813	0	1495.74	2	2.88	19.8438	67
MQHNLEQQIQAR	1xOxidation [M1]	6.61769e-06	0	2	Q13813	0	1511.74	2	3.95	16.9532	64
MQQNIQELEEQLEEEESAR		1.2842e-10	0	2	P35579	0	2333.06	2	1.17	51.0596	116
MQQNIQELEEQLEEEESAR	1xOxidation [M1]	1.06412e-09	0	2	P35579	0	2349.05	2	1.56	49.0559	116
MQQQLDEYQELLDIK		7.81701e-08	0	1	P02545	0	1893.93	2	6.22	51.7329	91
MQQQLDEYQELLDIK	1xOxidation [M1]	1.23753e-07	0	1	P02545	0	1909.92	2	3.46	49.976	89
MRPGVACSVSQAQK	1xCarbamidomethyl [C7]	2.03121e-05	0	2	P32969	0	1518.75	2	4.32	14.9105	46
MSGECAPNVSVSVSTSHTTISGGGSR	1xCarbamidomethyl [C5]	1.48517e-07	0	1	P04264	0	2565.17	3	4.78	30.0044	47
MSGECAPNVSVSVSTSHTTISGGGSR	1xCarbamidomethyl [C5]; 1xOxidation [M1]	7.68504e-11	0	1	P04264	0	2581.16	3	1.66	28.1929	72
MSQSIIVSGESGAGK	1xOxidation [M1]	3.00209e-06	0	1	Q9UM54	0	1466.72	2	1.39	20.1127	79
MSSNSNFSEVTLAGLASK		2.27311e-07	0	1	O95425	0	1842.89	2	5.02	44.1216	111
MSSSDTPLGTVALLQEK		5.01662e-06	0	1	O43290	0	1776.9	2	4.97	46.3807	54
MQAHIQDLEEQLDEEEGAR		8.04995e-06	0	1	P35580	0	2241.01	3	4.63	40.8621	48
MSVEADINGLR		0.000150032	0	1	P02533; P08727	0	1204.6	2	1.62	35.0379	59
MSVQPTVSLGGFEITPPVVLR		6.3548e-06	0	1	P06748	0	2227.22	2	4.55	55.7747	41
MSVQPTVSLGGFEITPPVVLR	1xOxidation [M1]	2.44847e-07	0	1	P06748	0	2243.21	3	2.94	55.0854	49
MTQQQENPK		0.000356165	0	2	Q13045	0	1103.51	2	1.95	1.5832	48
MVEGYQGLR	1xOxidation [M1]	0.000526919	0	1	Q15149	0	1068.51	2	2.7	19.9458	48
MVIITGPPEAQFK		3.37135e-05	0	1	Q9NZI8; O00425	0	1430.77	2	5.01	40.4812	45
MVNHFIAEFK		0.00121672	0	1	P11142	0	1235.62	2	5.08	32.6744	15
MVSDINNAWGCLEQVEK	1xCarbamidomethyl [C11]	4.90447e-08	0	1	P12814	0	1992.92	2	3.65	49.8253	108
MVSDINNGWQHLEQAEK		1.93514e-06	0	1	O43707	0	1998.93	2	3.52	36.4916	69
MWDPHNDPNAQGDAFK		3.50677e-06	0	1	P08621	0	1842.79	3	4.97	30.4691	28
MWEVLESTTQTK		7.78257e-06	0	1	Q01082	0	1452.7	2	3.36	38.4964	55
MWEVLESTTQTK	1xOxidation [M1]	3.50677e-06	0	1	Q01082	0	1468.7	2	4.96	34.3043	70
MYSFDDVLEEGK		5.89967e-06	0	1	Q8WWI1	0	1432.63	2	3.48	46.5147	79
MSVEADINGLR	1xOxidation [M1]	0.000599038	0	1	P02533; P08727	0	1220.59	2	4.37	31.163	78
MPLATSTDHGHNLQTVQLLIK	1xOxidation [M1]	0.000203327	0	1	Q01082	0	2333.23	4	3.86	35.4589	7
MNVLADALK		0.00276804	0	1	P62244	0	974.534	2	1.81	35.0652	51
MNSGPPGLGGK	1xOxidation [M1]	0.00107035	0	1	Q15050	0	1030.5	2	3.65	13.6888	50
MGPAMGPALGAGIER		1.99045e-05	0	1	P52272	0	1427.71	2	5.51	35.9659	78
MGPAMGPALGAGIER	1xOxidation [M5]	0.000898128	0	1	P52272	0	1443.71	2	1.37	30.8616	51
MGPGIGAILER		0.000273692	0	1	Q9P2K5	0	1113.61	2	2.04	39.3283	55
MGPLGLDHMASSIER	1xOxidation [M1]	5.69037e-08	0	1	P52272	0	1629.77	3	4.7	34.9337	68
MGQMAMGGAMGINNR		2.60803e-05	0	1	Q15233	0	1538.67	2	5.01	32.7385	54
MKDTDSEEEIR		2.12957e-05	0	3	P0DP24	1	1352.6	3	4.57	13.0785	83
MKDTDSEEEIR	1xOxidation [M1]	0.000133756	0	3	P0DP24	1	1368.59	2	3.59	9.897	57
MLAEDELR		0.00178685	0	1	P61204	0	976.477	2	6.55	25.2909	53
MIAGQVLDINLAAEPK		5.17683e-08	0	2	P07910	0	1682.91	2	3.86	47.7062	114
MIAGQVLDINLAAEPK	1xOxidation [M1]	3.21192e-06	0	2	P07910	0	1698.91	2	7.97	43.9072	70
MLDAEDIVNTARPDEK		8.37317e-07	0	2	O43707	0	1816.87	2	1.95	37.5489	80
MLDAEDIVNTARPDEK	1xOxidation [M1]	1.05107e-08	0	2	O43707	0	1832.87	2	3.31	34.4635	93
MLDMGFEPQIR		3.53461e-05	0	1	O00571; Q92841; P17844	0	1336.64	2	2.31	44.075	66
MLEENTNILK		0.000196574	0	1	Q9NYL9	0	1204.62	2	3.74	29.6127	66
MLEQLDMR		0.00243581	0	1	Q13838	0	1035.5	2	5.28	31.4979	18
MLGTEGGEGFVVK	1xAcetyl [N-Term]; 1xOxidation [M1]	1.15939e-05	0	1	P31943	0	1381.67	2	3.8	41.8069	61
MINLSEPDTIDER		7.0882e-05	0	1	Q14651	0	1532.73	2	4.16	36.4352	31
MINTDLSR	1xOxidation [M1]	0.00208633	0	1	P36578	0	965.472	2	3.58	16.2193	40
MLPQAATEDDIR	1xOxidation [M1]	0.000156238	0	1	P98175	0	1375.65	2	3.6	25.2843	48
MLTAQDMSYDEAR		1.44726e-06	0	1	Q01082	0	1530.66	2	5.02	32.3676	83
MLTAQDMSYDEAR	1xOxidation [M]	3.21192e-06	0	2	Q01082	0	1546.65	2	3.28	24.6041	86
MLTAQDMSYDEAR	2xOxidation [M1; M7]	1.56073e-05	0	1	Q01082	0	1562.65	2	1.74	20.9603	55
MMLGTEGGEGFVVK	1xAcetyl [N-Term]	2.6196e-07	0	1	P31943	0	1496.71	2	5.11	54.1287	100
MNDTVTIR	1xAcetyl [N-Term]	0.000583078	0	1	P62847	0	991.488	2	4.87	33.2238	57
MNDTVTIR	1xAcetyl [N-Term]; 1xOxidation [M1]	0.00171604	0	1	P62847	0	1007.48	2	1.97	23.5567	43
MNEVISLWK		0.000571387	0	1	Q13813	0	1119.59	2	2.97	42.4768	49
MNEVISLWK	1xOxidation [M1]	0.00045726	0	1	Q13813	0	1135.58	2	4.07	38.614	49
MGLAMGGGGGASFDR	2xOxidation [M1; M5]	8.8485e-06	0	1	P52272	0	1415.6	2	5.49	21.6955	88
MYSFDDVLEEGK	1xOxidation [M1]	1.30931e-05	0	1	Q8WWI1	0	1448.62	2	3.41	43.0995	59
LYGSAGPPPTGEEDTAEKDEL		7.62643e-06	0	1	P11021	1	2175.99	2	1.75	34.3492	55
IYGFYDECK	1xCarbamidomethyl [C8]	0.00160419	0	1	P36873; P62140	0	1194.51	2	1.13	33.8503	26
LSPPSSSAASSYSFSDLNSTR		6.91384e-09	0	1	P50402	0	2161	2	4.43	39.929	104
ISRPGDSDDSR		0.000800779	0	1	P14866	0	1204.56	3	3.12	8.9251	33
LSSEMNTSTVNSAR		6.89145e-06	0	1	P20700	0	1496.7	2	1.16	20.0522	86
ISSLLEEQFQQGK		1.73687e-06	0	3	P62241	0	1506.78	2	6.55	37.0722	85
LSSQISAGEEK		0.000186234	0	1	Q86UE4	0	1148.58	2	4.18	14.9542	46
LSSSSATLLNSPDR		5.70371e-06	0	1	Q14244	0	1447.74	2	3.87	27.0374	135
LSSWDQAETPGHTPSLR		6.71529e-05	0	1	O75533	0	1881.91	3	2.01	31.3257	56
LSVACFYGGTPYGGQFER	1xCarbamidomethyl [C5]	0.000226532	0	1	Q9NR30	0	2008.92	2	0.6	48.5923	18
LSVENVPCIVTLCK	2xCarbamidomethyl [C8; C13]	0.000418831	0	1	Q15024	0	1631.85	2	9.43	46.1042	38
LSVYAALQR		0.0010776	0	1	Q15149	0	1020.58	2	5.03	33.3346	49
ISVYYNEATGGK		0.000182498	0	1	P07437	0	1301.64	2	0.51	26.2313	70
LSYLSAPGSEYSMYSTDSR		4.37746e-07	0	1	Q07157	0	2113.94	2	5.89	43.5141	60
LSPEELLLR		0.000928948	0	1	Q14651; P13797	0	1069.63	2	4.21	44.2549	36
LSYTQLLR		0.00211463	0	2	Q15149	0	993.573	2	3.12	36.3724	46
LTAEDLFEAR		5.33718e-05	0	2	Q15149	0	1164.59	2	4.19	42.3128	83
ITAPTHVPLQYIGPNQPR		2.50443e-05	0	1	Q9NP81	0	2002.09	3	3.39	35.6642	17
ITDLYTDLR		0.000649587	0	1	Q01082	0	1109.58	2	4.36	34.6174	53
LTDQLPLIIVCDR	1xCarbamidomethyl [C11]	1.79863e-05	0	1	Q00610	0	1555.85	2	6.36	49.9386	71
ITDSEASKPK		0.00109963	0	2	Q9NWH9	0	1075.56	3	1.52	3.7232	35
LTELETAVR		0.00172764	0	1	Q13561	0	1031.57	2	3.8	24.4621	43
LTEMETLQSQLMAEK		9.31807e-08	0	2	P35579	0	1751.86	2	4.04	46.693	95
LTEMETLQSQLMAEK	1xOxidation [M]	2.21509e-06	0	3	P35579	0	1767.85	2	4.05	41.6399	64
LTEMETLQSQLMAEK	2xOxidation [M4; M12]	2.04498e-05	0	2	P35579	0	1783.85	2	2.41	33.5001	67
LTEQLAGPLR		0.000463477	0	1	P42285	0	1097.63	2	-1.61	28.5768	46
LTEVQDDKEEEEEENPLLVPLEEK		8.48708e-07	0	1	Q8IY81	1	2854.37	3	5.94	45.0385	44
LTGADGTPPGFLLK		4.04131e-06	0	1	Q02978	0	1386.76	2	3.08	39.9516	62
LSYVGNNFGTGALK		1.77449e-05	0	1	Q9GZS1	0	1440.75	2	-0.13	36.5957	55
LSNRPAFMPSEGR		0.00189856	0	2	P12814	0	1461.73	2	4.53	24.1337	19
ISNRPAFMPSEGK		0.000516353	0	2	O43707	0	1433.72	2	3.71	22.5973	31
ISNFLLEK		0.00143048	0	1	Q12965	0	963.551	2	3.03	33.406	30
IQTQPGYANTLR		9.54168e-05	0	1	Q00325	0	1361.72	2	5.22	24.0144	44
LQVALGELR		0.00165917	0	1	P19474	0	998.599	2	3.41	34.3698	37
LQVELDNVTGLLSQSDSK		5.34216e-10	0	3	P35579	0	1946.01	2	5.11	51.5411	122
LQVEPAVDTSGVQCYGPGIEGQGVFR	1xCarbamidomethyl [C14]	2.15351e-07	0	2	P21333	0	2763.34	2	3.26	49.5252	42
LREDENAEPVGTTYQK		3.05997e-07	0	2	Q16643	1	1849.89	2	1.84	19.0529	67
LSDDNTIGKEEIQQR		2.21509e-06	0	2	Q13813	1	1745.87	3	3.18	21.6973	75
LSDPGIPITVLSR		8.9184e-05	0	1	P23458	0	1367.79	2	3.79	43.9637	46
LSEEEILENPDLFLTSEATDYGR		1.92434e-05	0	1	Q14257	0	2641.25	3	4.56	56.2662	47
LSEELSGGR		0.00212892	0	1	P61158	0	947.479	2	3.14	15.5155	53
LSEIDVSSEGVK		4.82284e-05	0	1	Q96C19	0	1262.65	2	2.47	28.046	73
LSELEAALQR		7.68674e-05	0	20	P05787	0	1129.62	3	2.86	33.6556	75
ISELEGNLQTLR		4.47744e-05	0	1	Q96SB3	0	1372.74	2	2.33	35.0703	66
LSELLPEEVEAEVK		8.43979e-06	0	1	Q9Y2X3	0	1584.84	2	3.33	45.9758	40
LSESQLSFR		0.000850926	0	1	Q96PK6	0	1066.55	2	4.27	29.666	57
LSEVQASEAEMR	1xOxidation [M11]	0.00192432	0	1	Q8IY37	0	1365.63	2	-0.77	18.2116	26
LSFISVGNK		0.00196361	0	1	Q9UM54	0	964.546	2	2.83	31.8967	39
LSGGLGAGSCR	1xCarbamidomethyl [C10]	0.000623801	0	1	Q04695	0	1034.5	2	4.3	14.3926	43
ISGLGLTPEQK		0.000556162	0	1	O95831	0	1142.64	2	2.53	26.8329	23
ISGLIYEETR		0.00014214	0	2	P62805	0	1180.62	2	3.88	31.3981	63
LSGSNPYTTVTPQIINSK		1.58897e-07	0	1	O43707	0	1920.01	2	4.05	37.3089	82
ISKPGAVSTPVK		0.000541343	0	2	Q07157	0	1183.7	2	5.58	14.6587	40
LSLDGQNIYNACCTLR	2xCarbamidomethyl [C12; C13]	2.60196e-07	0	1	P26599	0	1897.89	2	6.41	42.3257	85
LSLEGDHSTPPSAYGSVK		7.11155e-08	0	4	P07355	0	1844.9	2	0.35	28.6523	74
ISIGGGSCAISGGYGSR	1xCarbamidomethyl [C8]	7.20829e-08	0	1	P04259; P02538	0	1598.76	2	7.91	32.0085	107
ISLGLPVGAVINCADNTGAK	1xCarbamidomethyl [C13]	2.78056e-08	0	3	P62829	0	1970.04	2	5.51	49.8422	72
LSLGTYASLHGR		1.93739e-05	0	1	Q9UHB6	0	1274.69	2	5.42	29.5992	68
ISLPLPNFSSLNLR		1.29024e-06	0	7	P08670	0	1570.9	2	3.44	54.978	80
ITLQDVVSHSK		0.000285011	0	1	P46940	0	1226.67	3	5.32	31.0624	53
IYGLGSLALYEK		2.03121e-05	0	1	P36542	0	1326.73	2	6.08	47.7618	74
LTLSALIDGK		0.00142087	0	2	P21796	0	1030.61	2	3.33	45.9411	38
ITITNDQNR		0.00235519	0	1	P11021	0	1074.55	2	3.81	14.2152	44
LVNEVTEFAK		0.000433214	0	1	P02768	0	1149.62	2	6.07	31.3493	57
LVNLQHLDLLNNK		0.000886088	0	1	Q96AG4	0	1533.87	3	6.33	40.2368	20
LVNTPYVDNSYK		0.000213171	0	1	P83111	0	1412.71	2	-2.6	28.6903	54
LVPTGLDFGQEGFTR		1.091e-05	0	1	P46087	0	1636.83	2	3.94	46.8182	58
LVQAFQFTDK		0.000264603	0	1	Q06830	0	1196.63	2	3.59	35.2428	45
IVQMTEAEVR		0.000300833	0	1	P62140	0	1175.61	2	4.4	23.7928	35
LVSDGNINSDR		6.94599e-05	0	2	Q01082	0	1189.58	2	4.91	16.8243	77
LVSESSDVLPK		0.00014505	0	9	P05787	0	1173.64	2	5.11	27.2041	60
IVSGCPLPEACELYYVNR	2xCarbamidomethyl [C5; C11]	2.73432e-05	0	1	Q9H0A0	0	2140.02	3	7.05	46.5574	15
LVSIGAEEIVDGNAK		8.5546e-06	0	4	O43707	0	1514.81	2	2.19	37.3606	70
LVSLGTCFGK	1xCarbamidomethyl [C7]	0.000313274	0	1	Q9Y221	0	1081.57	2	4.34	33.35	63
LVSPGSANETSSILVESVTR		2.9749e-08	0	2	O75369	0	2046.07	2	4.41	44.3766	96
LVMSYVAAVCGK	1xCarbamidomethyl [C10]; 1xOxidation [M3]	0.000502594	0	1	O43795	0	1313.66	2	-1.1	30.162	59
LVSQDNFGFDLPAVEAATK		1.89187e-08	0	2	Q01082	0	2022.02	2	8.22	53.0281	79
LVTLPVSFAQLK		0.000112972	0	1	Q96AG4	0	1315.8	2	5	49.8279	62
LVVPASQCGSLIGK	1xCarbamidomethyl [C8]	2.04498e-05	0	1	Q15366	0	1428.79	2	6.05	33.2859	59
LVVPATQCGSLIGK	1xCarbamidomethyl [C8]	8.79871e-05	0	1	Q15365	0	1442.8	2	3.35	34.5083	44
LVYAPLSGVGGVLYDK		1.83546e-05	0	1	Q14692	0	1650.91	2	5.96	49.8776	69
IWHHTFYNELR		1.14383e-05	0	32	P0CG39; P68032; P63261	0	1515.75	2	1.8	30.3348	59
IWSVPNASCVQVVR	1xCarbamidomethyl [C9]	2.60803e-05	0	1	Q9UMS4	0	1614.84	2	4.85	41.8891	35
LWTLVSEQTR		0.000353768	0	1	P46776	0	1232.66	2	5.36	36.9579	31
LYAYEPADTALLLDNMK		1.13348e-07	0	2	O95994	0	1940.97	2	5.63	53.7229	77
LYAYEPADTALLLDNMK	1xOxidation [M16]	1.04521e-07	0	1	O95994	0	1956.96	2	6.56	48.8757	80
IYEFTLQR		0.00255332	0	1	O43795	0	1069.57	2	3.08	35.8207	31
IYGESADAVK		0.00197688	0	1	P51114	0	1052.53	2	1.22	17.8069	29
IYGETPEACR	1xCarbamidomethyl [C9]	0.000623801	0	1	P51116	0	1195.54	2	1.21	18.2532	26
IVSSSDVGHDEYSTQSLVK		4.88153e-12	0	2	Q01082	0	2050.99	2	3.79	29.7077	132
IVLTNPVCTEVGEK	1xCarbamidomethyl [C8]	1.73889e-05	0	1	P41091	0	1558.81	2	1.08	35.0498	60
IVLQIDNAR		0.000922701	0	5	P08727; P05783	0	1041.61	2	3.43	28.0679	61
LVLLGESAVGK		0.00186057	0	1	P51148	0	1085.66	2	2.86	34.0488	54
ITMQNLNDR		0.000476166	0	4	P08727; P19012	0	1104.55	2	3.04	22.9229	71
ITMQNLNDR	1xOxidation [M3]	0.000658416	0	2	P08727; P19012	0	1120.54	2	4.16	14.0577	62
LTPEEEEILNK		0.00145971	0	2	P62241	0	1314.68	2	2.99	31.5611	34
LTPEEEEILNKK		0.00096733	0	2	P62241	1	1442.77	2	-4.55	26.1918	29
ITPSYVAFTPEGER		0.000166031	0	2	P11021	0	1566.78	2	7.86	36.8546	42
LTQEPESIR		0.00193733	0	1	P09497	0	1072.56	2	3.38	16.5626	26
ITTGSSSAGTQSSTSNR		9.30716e-09	0	1	O14974	0	1641.77	2	4.42	9.8353	126
LTTLELLEVR		0.000118442	0	2	Q01082	0	1186.7	2	4	46.5742	77
ITVTSEVPFSK		0.000229613	0	1	P35268	0	1207.66	2	3.36	33.6849	61
IVAETMNNYLFGER	1xOxidation [M6]	1.92211e-06	0	1	Q9BYG3	0	1672.8	2	2.87	36.7648	66
IVALSSSLSNAK		0.000313274	0	1	O75643	0	1189.68	2	8.17	26.4826	44
LVAIVDVIDQNR		2.80597e-06	0	2	P50914	0	1354.77	2	6	44.8834	86
IVANPEDTR		0.00171604	0	1	P82914	0	1014.52	2	5.38	14.6014	35
IVCDLIENK	1xCarbamidomethyl [C3]	0.00141132	0	1	Q12965	0	1103.58	2	0.83	27.2361	31
LVDTGDKFR		0.000285011	0	1	Q01082	1	1050.56	3	3.72	15.6766	62
IVEAAENEYQTAISENYQTMSDTTFK		1.82689e-09	0	1	P47755	0	2983.35	3	5.39	52.1791	109
IVEANPLLEAFGNAK		1.38041e-06	0	1	Q9UM54	0	1585.86	2	5.7	50.2423	65
IVESDVGDSFYIR		2.67636e-06	0	2	Q07157	0	1499.74	2	4.36	40.0207	80
IVGLDQVTGMTETAFGSAYK		1.6196e-08	0	1	P35580	0	2088.03	2	1.17	54.3361	88
IVGLDQVTGMTETAFGSAYK	1xOxidation [M10]	6.17091e-08	0	1	P35580	0	2104.03	2	7.06	49.0881	80
IVGPSGAAVPCK	1xCarbamidomethyl [C11]	0.000200598	0	1	P21333	0	1155.62	2	2.23	20.5971	50
LVLDPYLLK		0.00137376	0	1	Q9Y2R5	0	1073.66	2	3.47	45.9681	28
IVLHPDTEHSK		0.0013372	0	1	Q9NW13	0	1275.67	3	3.2	10.1122	30
LVILANNCPALR	1xCarbamidomethyl [C8]	3.48717e-05	0	2	P62888	0	1353.77	2	5.7	35.9881	55
LVILEGELER		0.000495853	0	1	P67936; P07951	0	1170.67	2	3.37	38.4981	43
LVIIESDLER		0.000671886	0	1	P09493	0	1186.67	2	5.86	36.2027	28
IVILEYQPSK		0.000591004	0	1	Q15393	0	1189.68	2	2.95	34.5013	44
LTISSPLEAHK		0.000368397	0	1	Q15393	0	1195.67	3	2.72	25.9529	43
IQTLPNQNQSQTQPLLK		0.00175109	0	1	Q8IX12	0	1951.06	2	5.13	31.6847	38
NACDHLSGFNVCNR	2xCarbamidomethyl [C3; C12]	7.02433e-07	0	1	Q9Y3B4	0	1663.71	2	4.09	27.0567	58
NADPILISLK		0.000563723	0	1	Q9ULV4	0	1083.64	2	3.68	37.4774	51
NYQQNYQNSESGEK		1.6234e-06	0	1	P67809	0	1688.71	2	4.39	14.8161	77
NYQQNYQNSESGEKNEGSESAPEGQAQQR		1.05353e-06	0	2	P67809	1	3257.4	3	3.67	19.7152	60
PGHLQEGFGCVVTNR	1xCarbamidomethyl [C10]	1.23207e-05	0	1	Q8NC51	0	1670.81	3	4.41	28.4982	35
PGPTPSGTNVGSSGR		1.31665e-06	0	1	P60468	0	1370.67	2	3.16	14.707	68
PQYQTWEEFSR		1.53978e-05	0	1	P49458	0	1470.66	2	4.66	37.7582	47
QAADAEMEK		0.00128417	0	1	Q15149	0	992.435	2	4.07	8.1438	77
QAEMEGAVQSIQGELSK		3.24799e-08	0	2	Q6NZI2	0	1804.87	2	4.6	42.9816	98
QAGEVTFADAHRPK		0.000107754	0	1	Q13243	0	1526.77	3	3.71	16.1948	26
QAHLTNQYMQR		0.000286942	0	2	P11940	0	1389.67	2	1.53	16.0574	40
QAIPLDENEGIYVQDVK		2.1976e-07	0	2	Q14764	0	1930.98	2	3.34	41.623	83
QALQDTLALYK		3.3261e-05	0	1	Q01082	0	1263.69	2	5.16	38.0713	91
QANDLVSTLMK		0.000365918	0	1	Q12965	0	1219.64	2	4.47	38.509	55
NYIQGINLVQAK		0.000149022	0	1	P52815	0	1360.76	2	3.16	37.232	59
QAQEYEALLNIK		4.72068e-06	0	9	P05783	0	1419.75	2	3.63	42.8232	86
QAQQAQNVQR		0.000346673	0	1	Q9NQ55	0	1170.6	2	0.46	4.3037	50
QAQQERDELADEIANSSGK		7.16815e-07	0	2	P35579	1	2088.98	2	4.59	29.7304	71
QAVTNPNNTFYATK		1.17379e-06	0	1	P38646	0	1568.77	2	4.96	24.9999	68
QCANLQNAIADAEQR	1xCarbamidomethyl [C2]	2.86007e-07	0	1	P13647	0	1701.8	2	4.44	36.3588	88
QCQTLQVSVADAEQR	1xCarbamidomethyl [C2]	5.65206e-08	0	1	P19013	0	1732.83	2	3.68	30.5831	108
QDAQSLHGDIPQK		0.000828262	0	1	Q9NR30	0	1436.71	3	3.59	16.6613	26
QDEVNAAWQR		8.97885e-05	0	1	Q13813	0	1216.57	2	4.28	23.2304	68
QDIAFAYQR		0.000472962	0	1	P07355	0	1111.55	2	5	29.5915	54
QDSAAVGFDYK		0.000463477	0	1	Q14247	0	1200.55	2	4.88	27.164	19
QDVDNASLAR		0.000125866	0	2	P08670	0	1088.53	2	2.85	15.1821	77
QEAELGEPDPEQK		3.15111e-05	0	1	Q6WCQ1	0	1469.68	2	2.75	20.7708	59
QEELEAALQR		0.000156238	0	3	P08729	0	1186.61	2	1.34	28.2162	74
QAQIEVVPSASALIIK		5.08486e-06	0	1	P30050	0	1666.97	2	1.76	46.0072	35
NYILDQTNVYGSAQR		1.0751e-06	0	1	Q9BUJ2	0	1741.85	2	2.94	36.4092	77
NYAHALDGLYR		0.00208633	0	1	Q9UBX3	0	1292.64	3	2.79	32.2599	22
NVTELNEPLSNEER		1.43752e-06	0	1	P61981	0	1643.79	2	3.66	29.423	73
NSFQPISSLR		0.00126697	0	1	P98175	0	1148.61	2	5.03	31.2596	28
NSLESYAFNMK		5.52054e-05	0	1	P11142	0	1303.6	2	2.88	38.6698	41
NSLESYAFNMK	1xOxidation [M10]	0.000229613	0	1	P11142	0	1319.59	2	5.31	32.6163	44
NSLQEQQEEEEEAR		3.64756e-07	0	1	P35580	0	1718.75	2	4.2	18.8062	90
NSNLVGAAHEELQQSR		1.88134e-07	0	2	P02545	0	1752.86	2	4.39	26.9505	77
NSNPALNDNLEK		0.000131961	0	1	O00299	0	1328.64	2	4.23	19.7937	42
NSVSQISVLSGGK		9.09088e-06	0	1	O15143	0	1275.69	2	2.05	28.783	79
NSVTPDMMEEMYK		7.04048e-05	0	1	P46777	0	1574.65	2	3.15	39.8379	50
NSYVAGQYDDAASYQR		9.52e-07	0	1	P11413	0	1807.79	2	5.24	30.0925	74
NTDEMVELR		0.000718806	0	1	P61978	0	1106.51	2	6.44	25.1246	50
NTDQASMPDNTAAQK		4.68341e-07	0	2	P35579	0	1591.7	2	4.01	14.8835	93
NTDQASMPDNTAAQK	1xOxidation [M7]	5.08486e-06	0	1	P35579	0	1607.7	2	2.88	9.2644	79
NTDQASMPENTVAQK	1xOxidation [M7]	0.000811661	0	1	P35580	0	1649.74	2	5.2	14.1258	29
NTDVAQSPEAPK		0.000144073	0	1	Q9P2E9	0	1256.61	2	4.58	14.5207	67
NTGESASQLLDAETAER		3.89793e-08	0	1	Q92614	0	1791.84	2	3.53	34.3749	119
NTGVILANDANAER		1.43919e-05	0	1	P46087	0	1457.73	2	1.43	24.493	77
NTTGVTEEALK		0.00214331	0	1	Q13813	0	1162.6	2	2.42	17.9405	51
NTTQNTGYSSGTQNANYPVR		1.04061e-05	0	1	Q12965	0	2172.99	3	1.23	22.8312	61
NTWDCGLQILK	1xCarbamidomethyl [C5]	0.000261053	0	1	P53007	0	1347.67	2	7.78	45.0131	22
NVALLSQLYHSPAR		2.62571e-05	0	1	Q15717	0	1568.85	3	3.65	37.3658	68
NVATEGTSTQK		0.00140183	0	1	Q9GZR7	0	1135.56	2	0.37	4.9317	40
NVDLLSDMVQEHDEPILK		6.21274e-08	0	1	P55209	0	2095.04	3	1.77	49.6411	62
NVEQDELQQVIR		1.76254e-05	0	1	P28290	0	1470.75	2	5.3	36.7377	71
NVESTNSNAYTQR		0.000146033	0	1	Q86V48	0	1483.68	2	1.31	15.4534	40
NVNVQNFHISWK		7.63499e-05	0	2	O43707	0	1485.76	2	7.46	38.4143	31
NVQDAIADAEQR		4.69426e-05	0	2	P35908	0	1329.64	2	2.75	31.0791	71
NVSTGDVNVEMNAAPGVDLTQLLNNMR	2xOxidation [M11; M26]	2.01283e-07	0	2	P13645	0	2904.38	2	0.93	52.7459	94
QEELQQLEQQR		1.99045e-05	0	1	Q15149	0	1428.71	2	4.15	27.7805	46
NREPVQLETLSIR		1.0984e-05	0	1	P62314	1	1554.86	3	5.07	32.7311	50
QEELYSELQAR		3.51081e-05	0	2	Q15149	0	1365.66	2	4.02	32.9941	66
QEMQEVQSSR		0.000171734	0	2	P22626	0	1221.55	2	4.56	12.1953	54
QLAEGTAQQR		0.000356165	0	1	Q15149	0	1101.56	2	3.24	9.5339	70
QIATLHAQVADMK		4.74712e-07	0	3	P35579	0	1425.75	2	6.43	24.4365	69
QIATLHAQVADMK	1xOxidation [M12]	5.19489e-05	0	1	P35579	0	1441.75	2	2.95	17.5469	32
QLDTLGNDK		0.00105601	0	1	P19013	0	1003.51	2	4.15	14.8755	51
QLEAIDQLHLEYAK		3.73089e-05	0	1	O43707	0	1670.87	3	5.1	39.8974	39
QIEAQEKPR		0.000375937	0	2	Q01082	0	1098.59	3	3.01	4.5221	55
QLEDELVSLQK		2.77152e-05	0	1	P09493	0	1301.69	2	3.21	37.5057	66
QLEEAEEEAQR		4.50779e-05	0	2	P35579	0	1331.61	2	2.37	17.4173	56
QLETLGQEK		0.00220183	0	4	P05787	0	1045.55	2	3.15	16.1409	49
QIFHPEQLITGK		0.000203327	0	4	Q9NY65; P68363; P68366	0	1410.77	2	5.19	36.7622	36
QIFLGGVDK		0.00143048	0	2	P12236; P05141	0	976.546	2	2.73	28.9579	40
QLFLGGVDR		0.000416013	0	1	P12235	0	1004.55	2	3.46	32.6795	34
QLAEEDLAQQR		5.52054e-05	0	1	Q15149	0	1300.65	2	2.67	22.9383	67
QLLEEELAR		0.000676437	0	1	Q15149	0	1100.59	2	7.13	31.7027	46
QLLLESQSQLDAAK		5.25341e-07	0	1	Q9P2E9	0	1543.83	2	3.61	34.1048	96
QLLQANPILEAFGNAK		1.36348e-05	0	2	P35579; Q7Z406	0	1726.95	2	1.63	53.6475	51
QLMHSGHPSEK		1.43919e-05	0	2	Q01082	0	1250.59	2	2.36	4.2595	60
QLQEDAAR		0.00282448	0	1	Q01082	0	930.464	2	2.34	8.3391	49
QLQLAQEAAQK		4.10099e-05	0	1	Q15149	0	1227.67	2	2.93	20.389	75
QISNLQQSISDAEQR		3.59861e-07	0	4	P04264	0	1716.85	2	3.99	34.4326	86
QLSSSVTGLTNIEEENCQR	1xCarbamidomethyl [C17]	1.02184e-09	0	1	P46940	0	2165.01	2	6.68	37.1119	106
QITMEELVR		0.000886088	0	1	Q15149	0	1118.59	2	5.05	36.0929	43
QITMEELVR	1xOxidation [M4]	0.000874209	0	1	Q15149	0	1134.58	2	8.38	23.0748	38
QLVDTTVELANK		5.2301e-05	0	1	O75533	0	1330.72	2	4.75	31.8423	54
QLYEEEIR		0.0015406	0	5	P05787	0	1079.54	2	3.76	24.7435	53
QMEKDETVSDCSPHIANIGR	1xCarbamidomethyl [C11]	3.9025e-07	0	3	P47756	1	2287.04	3	0.11	25.9388	57
QLLEGEESR		0.00205842	0	1	Q7Z794	0	1060.53	2	1.82	16.8501	39
QLAEEDAAR		0.00201724	0	1	Q15149	0	1002.49	2	4.11	11.3505	53
QLAEAHAQAK		8.44921e-05	0	1	Q15149	0	1066.56	2	6.44	0.0287	62
QKPVQTFTEEK		0.000100715	0	2	Q9NYL9	0	1334.7	3	1.82	13.9447	40
QEMQEVQSSR	1xOxidation [M3]	5.37336e-05	0	1	P22626	0	1237.55	2	3.28	4.8129	68
QEPSQGTTTFAVTSILR		2.60196e-07	0	2	P01876	0	1835.95	2	0.66	44.6499	114
QEQALLEEIER		2.30941e-05	0	1	Q15149	0	1357.7	2	2.11	37.7866	65
QEQIDNQTR		0.00212892	0	1	Q13813	0	1131.54	2	1.81	9.2811	51
QEQIQAMPLADSQAVR		1.01735e-07	0	2	Q15149	0	1784.9	2	3.19	34.1743	93
QEQLQLINNQLR		0.00055242	0	1	Q9UPQ0	0	1496.82	2	1.93	35.3809	47
QESTVATER		0.00226194	0	1	Q9H307	0	1020.5	2	4.09	5.5379	38
QETFDAGLQAFQQEGIANITALK		5.38468e-09	0	1	Q13813	0	2493.26	3	1.98	55.5484	94
QEVMISDLEER		3.3261e-05	0	1	P35580	0	1348.64	2	4.24	34.4111	64
QEYDESGPSIVHR		1.88134e-07	0	6	P0CG39; P63261	0	1516.7	2	2.91	22.2033	105
QEYEQLIAK		0.000628026	0	1	P35527	0	1121.58	2	2.89	26.3486	61
QFASQANVVGPWIQTK		3.35958e-08	0	2	O43707	0	1773.93	2	7.03	43.2475	107
QFMAETQFTSGEK		1.98814e-06	0	1	Q14444	0	1503.68	2	8.99	32.1672	67
QFQDAGHFDAENIK		3.04645e-05	0	2	Q13813	0	1619.74	2	5.16	28.5033	54
QFTSSSSMK		0.00188582	0	1	P02533; P08779	0	1002.46	2	2.65	11.0051	42
QGANINEIR		0.00123324	0	1	Q15365	0	1014.53	2	6.21	16.8548	62
QGAPTSFLPPEASQLKPDR		1.29174e-05	0	1	Q9BUJ2	0	2039.06	3	3.9	38.2807	28
QGEAEFNR		0.00274948	0	1	O43707	0	950.433	2	7.42	12.0729	43
QGGGGGGGSVPGIER		5.89278e-07	0	2	P52272	0	1284.63	2	1.21	17.3934	112
QGIETPEDQNDLR		1.36348e-05	0	1	Q15637	0	1514.71	2	5.42	25.0387	54
QGIVTPIEAQTR		1.89851e-05	0	1	P98175	0	1312.72	2	5.23	27.2184	58
QGSPVAAGAPAK		4.53835e-05	0	1	Q9NZI8	0	1053.57	2	8.38	11.2605	61
QGTTPPIWHLTDK		2.53849e-05	0	1	P55265	0	1493.77	3	2.98	32.4053	57
QGVDIEAAR		0.00139241	0	1	O14974	0	958.495	2	-1.16	18.1323	48
QHHPPYHQQHHQGPPPGGPGGR		2.96523e-05	0	1	P23246	0	2403.14	5	3.49	10.2534	19
QKDYETATLSEIK		0.000200598	0	1	P12814	1	1525.77	2	7.14	27.3201	36
QKLDILDQER		0.000466617	0	1	Q13813	1	1257.68	2	3.88	25.4093	62
QELILSNSEDK		0.00276804	0	1	P53621	0	1275.64	2	2.44	23.2329	33
NADMSEEMQQDSVECATQALEK	1xCarbamidomethyl [C15]	7.20829e-08	0	1	P63167	0	2514.04	3	4.63	46.0433	84
NREELDKYWSQQIEESTTVVTTQSAEVGAAETTLTELR		1.05201e-13	0	8	P05783	2	4313.11	3	-0.82	55.8235	135
NQVAMNPTNTVFDAK		4.6889e-06	0	2	P11142	0	1649.8	2	-0.42	33.7522	79
NENQLIIFADDTYPR		0.000229613	0	1	Q15393	0	1808.88	3	5.45	49.7675	31
NFEDVAFDEK		0.00120042	0	1	P07237	0	1213.54	2	2.61	34.6334	47
NFGSYVTHETK		0.000157297	0	2	P63167	0	1282.61	2	3.62	19.5004	36
NFILDQTNVSAAAQR		1.89631e-06	0	2	Q00839	0	1647.84	2	2.36	37.3334	81
NFINNPLAQADWAAK		4.26075e-07	0	3	P35579	0	1672.84	2	3.42	48.5768	85
NFITAEELR		0.000523373	0	1	O43707	0	1092.57	2	4.03	34.1447	50
NFQNIFPPSATLHLSNIPPSVSEEDLK		1.59974e-07	0	1	P26599	0	2994.52	3	6.48	53.1216	50
NFYQEHPDLAR		0.000373407	0	2	P17844	0	1389.65	2	2.72	24.6354	44
NGHLAVVAPR		0.00104891	0	1	O00159	0	1033.59	2	4.6	14.2026	41
NGQDLGVAFK		0.00102098	0	1	Q00839	0	1048.54	2	3	26.3614	58
NGQVCFSTQDHKPCNPR	2xCarbamidomethyl [C5; C14]	9.6495e-07	0	1	O75688	0	2044.91	3	-3.51	18.9175	25
NGSLICTASK	1xCarbamidomethyl [C6]	0.000332906	0	1	Q9ULV4	0	1050.52	2	2.1	15.0003	58
NENEEILERPAQLANAR		5.05062e-06	0	1	Q9UHB6	0	1966.99	3	4.05	33.2219	31
NHEAQIQDMR		0.000213171	0	1	P35580	0	1241.57	2	3.34	14.3642	48
NHEEEMKDLR		0.00224676	0	2	P13645	1	1300.6	3	5.19	11.669	24
NHEEEMNALR		9.93637e-05	0	1	P02533; Q04695	0	1242.55	2	2.05	15.1255	38
NHQLYCNDCYLR	2xCarbamidomethyl [C6; C9]	0.000383631	0	1	Q8WWI1	0	1655.71	3	3.01	24.8652	50
NKDQGTYEDYVEGLR		1.20595e-06	0	2	P60660	1	1786.82	2	1.8	34.6308	83
NKEEAAEYAK		0.000197907	0	2	P62753	1	1152.55	2	4.13	5.3327	55
NKHEAMITDLEER	1xOxidation [M6]	0.000381049	0	1	P35579	1	1601.76	2	2.01	16.724	42
NKLNDLEDALQQAK		0.000302872	0	1	P04264	1	1599.83	3	4.68	39.8948	50
NKYEDEINHR		1.99045e-05	0	2	P08729	1	1317.62	3	2.73	14.3887	48
NKYEDEINK		0.00124159	0	4	P04264; P04259; P02538; P05787; P13647	1	1152.55	2	1.8	9.2063	43
NKYEDEINKR		0.000166031	0	7	P04264; P04259; P02538; P05787; P13647	2	1308.65	3	4.44	14.5374	49
NLALCPANHAPLQEAAVIPR	1xCarbamidomethyl [C5]	1.58711e-08	0	1	P14923	0	2155.14	3	4.9	39.6079	50
NLDDGIDDER		0.000226532	0	1	P11940	0	1161.5	2	3.82	22.1789	57
NHEEEISTLR		0.000193937	0	2	P08727	0	1227.6	3	2.27	15.8235	49
NEIIILANTTNTELK		5.97294e-07	0	2	Q12792	0	1686.93	2	4.88	42.6264	80
NEIDNYEEDYQK		0.000104881	0	1	Q01082	0	1559.65	2	3.5	29.8558	21
NEEPSEEEIDAPKPK		1.82098e-06	0	2	Q9NR30	0	1711.8	2	3.11	19.7294	79
NAEAVLQSPGLSGK		1.57131e-05	0	1	Q13045	0	1370.73	2	4.4	28.6851	67
NAEQYKDQADK		1.58196e-05	0	1	P35579	1	1309.6	2	3.15	7.6978	68
NAESNAELK		0.00100729	0	1	P18621	0	975.474	2	4.38	8.1871	53
NAFACFDEEATGTIQEDYLR	1xCarbamidomethyl [C5]	1.15263e-10	0	2	O14950	0	2350.03	2	2.96	53.6109	108
NAIANASTLAEVER		8.96887e-06	0	1	P09661	0	1458.75	2	5.01	33.653	57
NALANPLYCPDYR	1xCarbamidomethyl [C9]	1.05476e-05	0	1	P22695	0	1566.74	2	0.58	37.6864	51
NALFPEVFSPTPDENSDQNSR		1.94597e-07	0	2	Q8IVT2	0	2364.07	2	-1.07	49.1434	62
NALLQLTDSQIADVAR		3.85013e-07	0	1	O75643	0	1727.93	2	4.8	49.4149	93
NAMGSLASQATK	1xOxidation [M3]	0.00117637	0	1	P55036	0	1194.58	2	5.61	12.9158	26
NASTFEDVTQVSSAYQK		1.3788e-07	0	1	Q14247	0	1874.88	2	7.67	36.6191	57
NAVITVPAYFNDSQR		0.000587027	0	1	P38646	0	1694.85	2	4.03	42.4367	45
NCDLDVACR	2xCarbamidomethyl [C2; C8]	0.000822691	0	1	P30838	0	1122.47	2	0.6	19.3845	41
NCLTNFHGMDLTR	1xCarbamidomethyl [C2]	3.70151e-06	0	1	P61247	0	1578.72	3	2.92	34.95	33
NCIVLIDSTPYR	1xCarbamidomethyl [C2]	7.43144e-05	0	1	P62241	0	1450.74	2	5.39	38.6836	62
NDDDEEEAAR		9.80303e-05	0	1	Q05682	0	1163.44	2	3.6	7.9958	57
NDDIADGNPK		0.000779449	0	1	Q15149	0	1058.47	2	5.31	10.2663	45
NDEVDPVAASAEYELEK		1.091e-05	0	1	Q9ULJ8	0	1878.86	2	-3.28	41.4021	49
NDGAENSCTER	1xCarbamidomethyl [C8]	0.000180049	0	1	Q9Y5Q8	0	1252.49	2	3.43	3.8935	42
NDKSEEEQSSSSVK		3.79846e-07	0	1	P07910	1	1553.69	2	2.28	4.267	95
NDLAVVDVR		0.00196361	0	1	P19338	0	1000.54	2	2.17	27.6969	41
NDLGVGYLLIGDNDNAK		0.00130161	0	1	Q12797	0	1790.89	3	3.9	49.293	25
NDQCYDDIR	1xCarbamidomethyl [C4]	0.000738478	0	1	Q9ULV4	0	1198.48	2	1.91	18.7026	48
NDQDTWDYTNPNLSGQGDPGSNPNK		2.12461e-07	0	1	P14866	0	2734.16	3	-0.11	37.3761	88
NDQDTWDYTNPNLSGQGDPGSNPNKR		3.13643e-09	0	1	P14866	1	2890.26	3	2.86	33.5951	64
NDTKEDVFVHQTAIK		6.93006e-07	0	1	P16989; P67809	1	1744.89	3	2.77	21.947	33
NEEDEGHSNSSPR		1.36189e-06	0	1	Q14103	0	1457.59	2	1.53	4.2328	88
NEEENENSISQYK		4.85553e-05	0	1	P82673	0	1583.68	2	-0.57	20.872	30
NIDDGTSDRPYSHALVAGIDR		3.04293e-06	0	2	P61353	0	2272.1	3	7.44	33.022	21
NQVAMNPTNTVFDAK	1xOxidation [M5]	4.0094e-07	0	1	P11142	0	1665.79	2	4.24	28.1955	87
NLDLDSIIAEVK		0.000228067	0	1	P35908; P04259; P02538; P13647	0	1329.73	2	2.74	54.1662	64
NIEDVIAQGIGK		3.68082e-05	0	3	P05387	0	1256.68	2	5.64	45.3245	61
NNTVTPGGKPNK		4.82284e-05	0	1	P18077	0	1226.65	2	2.35	4.2124	60
NPDDITNEEYGEFYK		4.80607e-08	0	1	P07900	0	1833.78	2	5.56	39.8817	105
NPDDITQEEYGEFYK		1.44557e-07	0	1	P08238	0	1847.8	2	3.52	40.5487	76
NPIMSQCFDR	1xCarbamidomethyl [C7]; 1xOxidation [M4]	0.00096733	0	1	O00159	0	1283.55	2	2.46	22.6794	34
NPMDYPVEDAFCKPQLVK	1xCarbamidomethyl [C12]	9.44483e-08	0	1	Q8NFJ5	0	2151.02	3	-0.02	43.3131	42
NPMDYPVEDAFCKPQLVK	1xCarbamidomethyl [C12]; 1xOxidation [M3]	1.6866e-08	0	2	Q8NFJ5	0	2167.02	3	3.65	39.7657	70
NPPGFAFVEFEDPR		5.47713e-06	0	4	Q16629; P84103	0	1621.76	2	4.84	51.5428	39
NPPGFAFVEFEDPRDAEDAVR		0.00073351	0	1	Q16629	1	2378.1	3	5.16	51.4862	24
NPPNQSSNERPPSLLVIETK		0.00215779	0	1	O15042	0	2220.16	3	4.27	33.3397	14
NPQNSSQSADGLR		0.000430299	0	1	Q01081	0	1373.64	2	9.71	12.1773	37
NPQSYLYLVK		0.000575257	0	2	O00159	0	1224.66	2	4.37	38.7219	50
NPSSAGSWNSGSSGPGSTGNR		6.06127e-06	0	1	P02671	0	1963.85	2	1.26	19.4805	108
NNLAGAEELFAR		7.68674e-05	0	1	Q00610	0	1304.66	2	4.4	39.9696	47
NPSSSVPPPSAGSVK		0.000378484	0	1	Q8WWI1	0	1410.72	2	5.45	16.7072	57
NQALNTDNYGHDLASVQALQR		1.97885e-10	0	2	Q13813	0	2328.13	2	5.73	38.3099	127
NQCTQVVQER	1xCarbamidomethyl [C3]	0.00183567	0	1	P15924	0	1261.6	2	1.66	13.9371	36
NQDEESQEAPELLK		0.000421669	0	1	Q8NE71	0	1629.76	2	3.64	28.5281	35
NQDLAPNSAEQASILSLVTK		1.34204e-07	0	2	Q12905	0	2099.1	2	3.17	51.9848	87
NQGDEEGTEIDTLQFR		2.89898e-07	0	1	O15160	0	1851.84	2	4.34	38.5309	83
NQGGSSWEAPYSR		0.000248998	0	1	Q5BKZ1	0	1438.63	2	4.23	26.3036	32
NQGGYGGSSSSSSYGSGR		7.30635e-08	0	1	P09651	0	1694.7	2	3.91	14.5925	94
NQLEESEFTCAAAVK	1xCarbamidomethyl [C10]	1.11958e-06	0	1	Q92614	0	1696.78	2	3.98	34.0694	77
NQLTSNPENTVFDAK		5.65869e-07	0	1	P11021	0	1677.81	2	4.91	33.013	92
NQSIIVSGESGAGK		9.09088e-06	0	1	Q9Y4I1; Q9NQX4	0	1346.69	2	4.75	19.0148	63
NQTAEKEEFEHQQK		4.81733e-06	0	2	P11142	1	1745.81	3	4.03	10.0135	39
NQVALNPQNTVFDAK		0.000153104	0	1	P0DMV8	0	1658.85	2	2.79	34.7546	30
NQAFIEMNTEEAANTMVNYYTSVTPVLR		1.56397e-09	0	1	P26599	0	3206.51	3	5.6	57.1104	102
NNDLQDNYLSEQNK		2.26045e-06	0	1	Q86V48	0	1694.76	2	2.74	28.4735	68
NNASTDYDLSDK		0.000275547	0	1	P39023	0	1342.58	2	1.82	19.1379	56
NMSVHLSPCFR	1xCarbamidomethyl [C9]	0.0022167	0	1	P62280	0	1347.63	3	3.29	29.6223	32
NLEPEWAAAASEVK		4.32873e-05	0	1	Q15084	0	1514.75	2	-0.14	41.8043	43
NLLDEELQR		0.00230809	0	1	Q15149	0	1129.58	2	2.91	35.2336	32
NILDSKPTANK		0.0001627	0	1	Q9ULV4	0	1200.66	3	2.56	15.087	52
NILSVVGTDALK		0.000512879	0	1	O43172	0	1229.71	2	2.51	43.5891	40
NLMNAVVQTVK		0.00016943	0	1	P35221	0	1216.67	2	4.7	38.6453	58
NIPGITLLNVSK		0.000156238	0	2	P36578	0	1268.76	2	5.67	44.9663	62
NLPIYSEEIVEMYK		1.38041e-06	0	3	P35579	0	1727.86	2	3.79	52.6126	76
NLPIYSEEIVEMYK	1xOxidation [M12]	9.78077e-07	0	3	P35579	0	1743.85	2	5.62	47.8508	92
NLPIYSENIIEMYR		3.43239e-07	0	1	P35580	0	1754.88	2	5.59	53.0578	100
NLQCLVIDEADR	1xCarbamidomethyl [C4]	0.000530489	0	1	Q9NVP1	0	1445.71	2	3.42	38.5876	52
NIQDTSDLDAIAK		4.75268e-06	0	1	Q9NZB2	0	1403.7	2	5.97	32.297	62
NLQEAEEWYK		0.000156238	0	7	P08670	0	1309.61	2	0.26	35.0018	48
NLQSAEEWYK		0.00146958	0	1	Q16352	0	1267.6	2	1.86	33.0842	27
NISHDTFGTTYGR		4.82284e-05	0	1	Q9H7B2	0	1468.68	3	-1.19	22.6967	34
NLTLDQMIR		0.00143048	0	1	Q7L0Y3	0	1103.59	2	0.06	38.2692	35
NLVDNITGQR		0.00116846	0	1	Q15149	0	1129.6	2	-0.23	31.4598	29
NIVLSGGSTMFR		0.00143048	0	1	P61158	0	1281.66	2	4.9	37.8466	22
NIYVLQELDNPGAK		6.14373e-06	0	1	P12956	0	1573.82	2	8.47	44.167	49
NMDPLNDNIATLLHQSSDK		6.65476e-07	0	1	P35579	0	2126.02	2	-2.48	48.3947	77
NMDPLNDNIATLLHQSSDK	1xOxidation [M2]	7.13463e-11	0	3	P35579	0	2142.01	2	-0.66	44.4301	85
NMDPLNDNVATLLHQSSDR		2.51259e-08	0	1	P35580	0	2140.01	3	5.19	45.2767	82
NMDPLNDNVATLLHQSSDR	1xOxidation [M2]	6.38292e-08	0	1	P35580	0	2156	3	6.13	41.2628	74
NMGGPYGGGNYGPGGSGGSGGYGGR		4.09996e-11	0	2	P22626	0	2189.91	2	0.54	30.3542	161
NMGGPYGGGNYGPGGSGGSGGYGGR	1xOxidation [M2]	6.70589e-12	0	1	P22626	0	2205.9	2	7.38	26.5879	176
NMQDLVEDFK		0.000281187	0	1	P13647	0	1238.57	2	1.8	44.4488	32
NMQDMVEDYR	1xOxidation [M5]	0.000699657	0	2	P04264	0	1316.52	2	2.71	27.6156	58
NMQDMVEDYR	2xOxidation [M2; M5]	0.000337433	0	2	P04264	0	1332.52	2	2.92	19.342	54
NLDIERPTYTNLNR		1.63631e-05	0	2	Q9NY65; P68363; P68366	0	1718.88	2	4.25	31.7981	41
QMVIDVLHPGK		0.00169306	0	2	P62847	0	1236.68	3	4.01	32.5467	34
LQTASDESYKDPTNIQSK		4.20356e-07	0	2	Q13813	1	2024.98	2	1.26	22.5453	110
IQSGLGALSR		0.00149961	0	1	Q969G5	0	1001.57	2	3.92	24.439	39
LEAELGNMQGLVEDFK	1xOxidation [M8]	2.30133e-08	0	10	P05787	0	1808.87	2	3.29	43.6628	99
LEASELFK		0.000628026	0	1	O43795	0	936.504	2	3.04	33.1201	50
IECDDKGDGSCDVR	2xCarbamidomethyl [C3; C11]	1.60348e-05	0	2	P21333	1	1625.65	2	1.65	11.9501	61
LECVEPNCR	2xCarbamidomethyl [C3; C8]	0.00124999	0	1	Q969Q0; P83881	0	1176.51	2	2.8	16.1019	21
IECVSAETTEDCIAK	2xCarbamidomethyl [C3; C12]	3.04293e-06	0	1	P02787	0	1725.77	2	2.99	28.5562	59
LEDLATLIQK		0.000115284	0	1	O43795	0	1143.66	2	3.37	41.6245	53
LEDLEVIQHR		0.000628026	0	1	Q01082	0	1251.67	3	2.23	26.2185	29
LEDLLQDAQDEK		4.23701e-06	0	1	Q15149	0	1416.69	2	4.36	35.3174	78
LEDLLQDAQDEKEQLNEYK		7.45594e-08	0	2	Q15149	1	2321.11	2	1.36	45.9785	101
LEDVLPLAFTR		8.22396e-05	0	1	Q5SSJ5	0	1273.72	2	4.46	49.402	50
IEDVTPIPSDSTR		4.91597e-06	0	1	P62263	0	1429.72	2	1.32	28.582	74
LEEEQIILEDQNCK	1xCarbamidomethyl [C13]	1.93287e-07	0	1	P35579	0	1760.84	2	5.46	34.4923	88
LEAELGNMQGLVEDFK		1.93061e-08	0	9	P05787	0	1792.88	2	6.13	53.9737	112
IEELDQENEAALENGIK		5.22414e-06	0	1	P43243	0	1914.93	2	4.16	38.6531	66
LEESLEYQQFVANVEEEEAWINEK		3.42435e-09	0	1	Q13813	0	2926.36	3	6.99	57.0472	87
IEEVPELPLVVEDK		1.4295e-05	0	3	P36578	0	1608.87	2	5.09	48.6952	46
IEGDMIVCAAYAHELPK	1xCarbamidomethyl [C8]; 1xOxidation [M5]	7.6086e-08	0	1	P46777	0	1932.92	3	2.63	38.3304	50
IEGEGSVLQAK		0.00109963	0	1	Q14764	0	1130.61	2	3.75	20.624	48
LEGLTDEINFLR		3.2999e-06	0	15	P05787	0	1419.75	2	3.03	52.0327	85
LEGTNVQEAQK		0.0014499	0	1	Q96I99	0	1216.62	2	6.77	13.4387	48
IEGYEDQVLITEHGDLGNGK		1.26582e-05	0	1	P47755	0	2187.06	3	5.84	37.0329	34
LENEIQTYR		0.000330666	0	2	P13645	0	1165.58	2	4.49	22.5327	64
LEQEIATYR		0.00048264	0	2	P02533; P08727; P19012; Q04695; P08779; P35900	0	1122.58	2	3.97	23.2196	60
LEQGQAIDDLMPAQK		2.5214e-05	0	1	P12277	0	1656.83	2	5.5	37.0581	45
LEQQVPVNQVFGQDEMIDVIGVTK	1xOxidation [M16]	2.68505e-09	0	1	P39023	0	2702.37	3	5.45	52.2054	77
LESEGSPETLTNLR		2.23011e-06	0	1	Q9P035	0	1545.78	2	7.47	32.1839	73
LEEPTPAPSTSYSPQADSLR		1.49348e-08	0	2	Q07157	0	2146.03	2	5.33	34.4137	77
LEAEIATYR		0.000947945	0	7	P05783	0	1065.56	2	2.56	26.7667	58
LEAAVAQSEQQGEAALSDAR		3.03937e-07	0	1	Q14533	0	2043.99	2	5.63	36.9463	114
LEAAIAEAEER		3.00556e-05	0	2	P08729	0	1201.61	2	3.43	25.3044	81
LCYVGYNIEQEQK	1xCarbamidomethyl [C2]	1.89851e-05	0	1	P61160	0	1643.77	2	3.92	34.6256	39
LDADAVSPTVSQLSAVFEK		0.000104881	0	1	Q96SB3	0	1977.02	2	3.64	53.8791	57
LDADPSLQR		0.00227722	0	1	P08729	0	1014.52	2	2.79	20.2219	45
LDELRDEGK		0.0026407	0	1	P02768	1	1074.54	2	2.68	11.7913	30
LDEIYVAGLVAHSDLDER		1.63631e-05	0	1	O60506	0	2015.01	3	4.58	48.8525	71
IDEPLEGSEDR		5.86661e-05	0	1	P61978	0	1259.58	2	2.52	21.9911	65
LDFDGLPSGIGK		0.000103474	0	1	Q13045	0	1218.64	2	5.75	43.5089	44
IDGDKDGFVTVDELK		4.75268e-06	0	1	O43852	1	1650.82	3	0.23	35.0446	46
IDGLLIDQIQR		1.53978e-05	0	1	P82650	0	1283.73	2	5.58	42.7544	58
IDGITIQAR		0.00141132	0	1	Q13813	0	986.563	2	3.58	27.2837	57
LDHYAIIK		0.000993793	0	1	P62750	0	972.551	2	2.35	20.0162	36
LDKENAIDR		0.00273105	0	6	P09493; P07951; P06753	1	1073.56	2	5.3	11.2984	43
LDIDSPPITAR		0.000244004	0	1	P14618	0	1197.65	2	3.47	32.8323	46
IDLTLLNR		0.0016704	0	1	Q6P2Q9	0	957.573	2	1.9	39.5845	40
IDITLSSVK		0.00177485	0	1	Q08380	0	975.572	2	5.11	32.9979	33
IDNDGDGFVTTEELK		2.02647e-07	0	1	Q15293	0	1652.76	2	4.26	35.6539	100
LDPHLVLDQLR		0.000133756	0	3	P35580; P35579	0	1318.75	2	3.96	42.3386	46
LDQLIYIPLPDEK		0.00121672	0	1	P55072	0	1556.86	2	5.69	52.6009	33
LDQQTLPLGGR		0.000141183	0	1	P98175	0	1197.66	2	1.13	28.1067	43
IDSLSAQLSQLQK		4.84999e-06	0	1	P02545	0	1430.78	2	5.22	39.5743	51
LDSSPSVSSTLAAK		2.1879e-05	0	1	Q13428	0	1362.71	2	4.22	25.5511	42
IDTIEIITDR		8.39233e-05	0	1	P22626	0	1188.65	2	4.4	39.2083	69
LDVGNFSWGSECCTR	2xCarbamidomethyl [C12; C13]	6.8834e-07	0	1	P62241	0	1787.75	2	0.42	44.3714	67
LDVQFSGLTK		0.00016943	0	1	P21333	0	1107.6	2	4.05	36.1414	53
IDVTAPDVSIEEPEGK		0.000120867	0	1	Q09666	0	1698.84	2	3.92	38.1653	43
LDVTILSPSR		0.00269454	0	1	O75369	0	1100.63	2	3.24	36.2658	51
LDYILGLK		0.00214331	0	2	P46781	0	934.561	2	4.68	40.6289	44
LESEHPDQAQAILSR		2.33537e-07	0	1	Q01082	0	1693.85	2	4.61	25.6885	61
LCYVALDFEQEMATAASSSSLEK	1xCarbamidomethyl [C2]; 1xOxidation [M12]	2.54081e-10	0	23	P63261	0	2566.17	2	1.43	50.7635	127
LESGMQNMSIHTK		2.1976e-07	0	8	P05787	0	1475.7	2	2.6	21.6581	112
LESGMQNMSIHTK	2xOxidation [M5; M8]	3.80728e-05	0	3	P05787	0	1507.69	3	4.37	9.723	63
LGDTQQSIPGNEER		4.98853e-05	0	1	P19474	0	1543.73	2	2.59	21.2326	44
LGESQTLQQFSR		8.42993e-07	0	1	Q13813	0	1393.71	2	3.81	30.9388	92
LGFEDVIAEPVTTHSFDK		1.18976e-06	0	1	P51636	0	2004.99	3	1.83	47.2315	52
LGFHLPLEVAYQR		0.00138305	0	1	Q15149	0	1542.84	3	3.61	46.002	39
LGGLTQAPGNPVLAVQINQDK		1.79863e-05	0	1	P26368	0	2133.17	2	5.41	43.8852	53
LGGNEIVSFLK		0.000199248	0	1	O60762	0	1176.66	2	5.07	44.9231	45
LGHPDTLNQGEFK		3.41721e-05	0	1	P06702	0	1455.72	2	3.13	22.7709	36
IGKPHTVPCK	1xCarbamidomethyl [C9]	0.00122495	0	3	P15880	0	1136.62	3	2.94	5.9758	51
LGLAPQIQDLYGK		6.362e-05	0	1	P46940	0	1415.79	2	6.77	44.891	51
LGLDDFESLK		0.00055993	0	1	Q9Y2H1	0	1136.58	2	0.79	46.6455	40
LGLPPLTPEQQEALQK		8.39233e-05	0	1	Q9UHX1	0	1761.97	2	3.68	41.1425	47
LGIYDADGDGDFDVDDAK		1.99694e-08	0	2	Q12797	0	1900.81	2	3.96	44.852	117
LGDLYEEEMR	1xOxidation [M9]	0.000139288	0	3	P08670	0	1270.56	2	2.65	26.7333	53
LGNADNFNYTK		0.000495853	0	1	Q9Y4I1	0	1256.59	2	-0.75	24.1118	32
IGNLQTDLSDGLR		7.23332e-05	0	1	O75369	0	1401.73	2	3.98	38.0134	65
IGPLGLSPK		0.00100729	0	1	P30050	0	881.545	2	4.48	28.4367	53
IGPYQPNVPVGIDYVIPK		1.8479e-05	0	3	P43243	0	1969.08	3	5.61	52.1893	20
IGQLEEQLEQEAK		8.90848e-06	0	1	P35580	0	1514.77	2	4.29	35.5817	51
IGQPTVSYFLK		0.00137376	0	1	Q9Y3B7	0	1252.69	2	2.38	40.6965	59
LGQSDPAPLQHQMDIYQK		0.00156151	0	1	P29401	0	2069.01	3	4.99	33.1865	12
LGSGEYTAEELCIR	1xCarbamidomethyl [C12]	1.52764e-06	0	1	P23458	0	1597.75	2	5.71	36.8017	80
IGSLIDVNQSK		0.000436149	0	1	P61326; Q96A72	0	1173.65	2	-3.01	27.7217	47
LGSSSLTNIPEEVR		1.28872e-07	0	1	Q6P3W7	0	1501.79	2	5.47	35.748	99
IGSTENISNTK		3.88523e-05	0	1	Q7Z6E9	0	1163.59	2	6.09	13.6576	75
LGSWLAIR		0.00148953	0	1	Q07157	0	915.541	2	3	39.4743	44
LGTDEISPR		0.00179893	0	1	O00159	0	987.511	2	3.27	19.9782	37
LGNIEFKPESR		5.37336e-05	0	1	O43795	0	1289.68	3	3.28	24.5977	33
LGDLYEEEMR		6.80664e-05	0	3	P08670	0	1254.57	2	2.91	33.4305	67
IGDFGLVTSLK		7.13625e-05	0	1	P19525	0	1149.65	2	3.94	43.9986	44
LGAPQTHLGLK		0.00144016	0	2	Q96C19	0	1134.66	2	2.83	21.5784	37
LETHMTPEMFR		0.000774206	0	1	Q08211	0	1391.64	3	5.09	31.4122	27
IETIEVMEDR		0.000171734	0	1	P51991	0	1234.6	2	3.8	32.763	60
LETNEFQQLQSK		1.2744e-05	0	1	Q70UQ0	0	1464.73	2	7.12	31.287	71
LEVEANNAFDQYR		2.26045e-06	0	1	P47756	0	1568.73	2	2.55	36.0257	93
IEVIEIMTDR	1xOxidation [M7]	0.000126719	0	1	P09651	0	1234.63	2	9.14	33.0817	57
LEVNLQAMK	1xOxidation [M8]	0.00162596	0	1	P35579	0	1061.57	2	1.16	22.9703	37
LEVQAEEER		0.000898128	0	1	Q9H307	0	1102.54	2	2.35	16.3642	46
IEWLESHQDADIEDFK		2.4986e-07	0	1	P11021	0	1974.91	3	5.58	44.2315	37
IEYNDQNDGSCDVK	1xCarbamidomethyl [C11]	7.82618e-07	0	1	O75369	0	1656.68	2	4.34	18.8923	80
IFAQDGEGQR		0.00107035	0	1	O75369	0	1120.54	2	2.04	15.6997	38
LFDQAFGLPR		9.54168e-05	0	1	P04792	0	1163.62	2	6.09	45.239	48
LFEGNALLR		0.00168169	0	1	P46781	0	1032.58	2	4.86	35.6771	48
IFFAGDTIPK		0.000658416	0	1	O75369	0	1108.6	2	3.05	38.5773	39
LFGAAEVQR		0.00267647	0	1	Q13813	0	990.537	2	2.12	25.4717	51
LFIGGLNTETNEK		4.7849e-06	0	2	P38159	0	1435.74	2	4.16	35.4783	85
LFIGGLNVQTSESGLR		6.66255e-06	0	1	Q13151	0	1690.91	2	2.9	46.4399	84
LFIGGLPNYLNDDQVK		5.39731e-07	0	1	P26368	0	1805.94	2	3.07	52.4305	62
IFLLTNNNLLLADQK		1.38041e-06	0	1	O43795	0	1729.98	2	5.91	53.1164	76
LFNAIIHR		0.00278673	0	1	Q15149	0	983.579	2	4.5	27.1565	31
LFPDTPLALDANK		0.000186234	0	2	Q12906	0	1414.76	2	4.46	43.9937	66
LFQECCPHSTDR	2xCarbamidomethyl [C5; C6]	1.85826e-06	0	2	P61978	0	1549.65	2	3.65	16.9493	75
LFSVPDFVGDACK	1xCarbamidomethyl [C12]	5.05062e-06	0	3	Q14764	0	1454.7	2	5.61	50.0123	81
LFVGNLPADITEDEFK		8.47714e-08	0	2	P23246	0	1807.91	2	8.06	53.3411	88
LFVGNLPADITEDEFKR		0.00131929	0	1	P23246	1	1964.01	3	2.3	48.163	27
LFVGNLPPDITEEEMR		1.37272e-05	0	1	Q15233	0	1859.92	3	3.89	48.7646	48
IFVGNVSAACTSQELR	1xCarbamidomethyl [C10]	1.26287e-07	0	1	Q96PK6	0	1751.87	2	5.61	35.5663	89
LFVINEVCEMK	1xCarbamidomethyl [C8]; 1xOxidation [M10]	0.000718806	0	1	Q8TDN6	0	1397.68	2	2.89	37.0806	24
LESGMQNMSIHTK	1xOxidation [M]	4.56388e-06	0	4	P05787	0	1491.69	2	2.47	15.1062	88
IGTNLSLIQCPR	1xCarbamidomethyl [C10]	5.22414e-06	0	1	Q15390	0	1371.74	2	2.2	35.6837	67
LCYVALDFEQEMATAASSSSLEK	1xCarbamidomethyl [C2]	1.14219e-12	0	22	P63261	0	2550.17	3	7.72	57.2543	127
LCSLFYTNEEVAK	1xCarbamidomethyl [C2]	2.60803e-05	0	1	P43243	0	1573.76	2	4.4	37.7608	66
KSEIEYYAMLAK		1.26435e-06	0	1	P62888	1	1445.73	2	4.94	35.9379	52
KSESEVEEAAAIIAQRPDNPR		6.56545e-07	0	2	Q16643	1	2310.17	4	1.13	36.2043	56
KTEELEEESFPER		8.61259e-06	0	1	Q9Y2W1	1	1622.75	2	4.98	24.835	61
KTLEEEAK		0.0011528	0	3	P35579	1	947.504	2	3.46	2.8316	52
KTTDTASVQNEAK		9.4559e-07	0	2	Q9ULV4	1	1392.7	2	2.24	8.7263	76
KTVGVEPAADGK		1.37272e-05	0	1	P46779	1	1171.63	2	1.59	9.3785	83
KTVTAMDVVYALK		0.000690275	0	1	P62805	1	1438.8	3	2.43	41.3944	64
KVDDDLGTIESLEEAK		2.5557e-05	0	1	P35580	1	1761.88	3	3.82	39.8277	58
KVEAQLQELQVK		9.98103e-07	0	1	P35579	1	1412.81	2	2.31	25.3594	71
KVEDLFLTFAK		0.000321853	0	2	Q13813	1	1310.74	3	3.57	45.6578	34
KVEPPTPQEPGPAK		0.000916496	0	1	Q6WCQ1	1	1474.79	2	2.78	16.2716	50
KVESLQEEIAFLK		9.13112e-08	0	12	P08670	1	1533.85	2	4.26	42.6822	82
KSDVETIFSK		6.10928e-05	0	2	Q9UKM9	1	1153.61	2	4.32	23.2923	69
KVIDDTNITR		0.000171734	0	5	P05783	1	1174.64	2	3.32	15.5922	71
KVVNPLFEK		0.00144016	0	2	P62424	1	1073.64	3	4.06	20.8092	29
KVVVSPTK		0.00132821	0	2	P19338	1	857.545	2	2.89	2.119	68
KWEQQLQEEQEQK		6.26219e-07	0	2	Q8WWI1	1	1730.83	2	3.1	21.2246	67
KYDAFLASESLIK		5.24726e-08	0	2	P62906	1	1484.8	2	4.09	39.9135	98
KYEDEINKR		0.00132821	0	2	P35908	2	1194.61	2	4.03	9.9866	55
KYGGISTASVDFEQPTR		0.000231169	0	1	P98175	1	1855.92	3	1.62	32.1929	44
KYGGPPPDSVYSGVQPGIGTEVFVGK		4.56911e-05	0	1	O43390	1	2635.34	3	3.5	43.6187	54
LAAEQELIR		0.000579154	0	1	Q15149	0	1042.59	2	2.72	26.3967	72
IAAESSENVDCPENPK	1xCarbamidomethyl [C11]	7.84411e-05	0	1	Q32MZ4	0	1759.78	2	5.69	20.0419	64
LAALADQWQFLVQK		3.18656e-07	0	1	Q13813	0	1630.9	2	5.49	53.4995	78
LAAQSCALSLVR	1xCarbamidomethyl [C6]	4.91597e-06	0	1	Q08211	0	1288.7	2	1.96	33.9092	99
LAASGEGGLQELSGHFENQK		4.68761e-12	0	2	Q16643	0	2072	2	1.83	35.9849	145
KVPQVSTPTLVEVSR		1.36348e-05	0	2	P02768	1	1639.94	3	4.6	31.4278	46
KSDVEAIFSK		4.66266e-05	0	2	P07910	1	1123.6	2	3.3	24.2992	67
KRPETVATQFK		3.28146e-05	0	2	O00159	1	1304.73	3	3.91	12.4812	36
KQQTLEAEEAK		1.15159e-05	0	1	Q16643	1	1274.66	2	5.22	8.5689	60
KLEKEEEEGISQESSEEEQ		0.000262822	0	1	P17096	2	2236.99	2	1.1	20.6532	56
KIEISQHAK		0.00262299	0	2	P61513	1	1053.61	2	3.39	3.9073	50
KIEQVDKEDEITEK		7.52407e-06	0	1	Q9Y2X3	2	1703.87	2	2.94	15.6946	57
KLEVEANNAFDQYR		1.08718e-08	0	3	P47756	1	1696.83	2	5.46	31.9494	104
KLLEGEESR		0.00158271	0	5	P08729; P17661; P08670; P05787	1	1060.56	2	3.42	10.9254	64
KLNVTEQEK		0.000954363	0	1	P06733	1	1088.59	2	4.18	6.8654	46
KIQALQQQADEAEDR		8.43979e-06	0	1	P67936	1	1742.87	3	3.52	20.5456	60
KLSSETYSQAK		0.000159436	0	1	Q08J23	1	1241.64	2	4.27	9.7548	40
KLVIIEGDLER		0.00118433	0	1	P06753	1	1284.75	2	8.79	31.0962	34
KLVILEGELER		0.000862489	0	1	P67936; P07951	1	1298.77	3	3.29	33.7719	60
KLVIIESDLER		0.00245226	0	1	P09493	1	1314.76	3	0.87	31.0675	52
KLVWVPSDK		0.000640875	0	2	P35579	1	1071.62	2	5.44	25.1123	55
KMEDSVGCLETAEEVK	1xCarbamidomethyl [C8]; 1xOxidation [M2]	1.74659e-07	0	1	P35579	1	1840.83	2	3.62	26.2442	45
KMEDSVGCLETAEEVKR	1xCarbamidomethyl [C8]	0.000178837	0	1	P35579	2	1980.94	4	2.67	27.3773	53
KMEDSVGCLETAEEVKR	1xCarbamidomethyl [C8]; 1xOxidation [M2]	3.82868e-06	0	1	P35579	2	1996.93	3	3.64	22.7481	62
KNHEEEISTLR		6.79896e-06	0	2	P08727	1	1355.69	3	2.55	13.4684	68
KPAPPPAPPQATK		0.00157207	0	1	Q86VM9	0	1299.74	2	4.54	11.0449	44
KPGDLSDELR		0.000123341	0	2	Q13435	0	1129.58	2	4.53	19.9521	51
KPLPDHVSIVEPK		0.000285011	0	1	P23396	0	1458.83	3	3.05	22.4001	20
KPQAILEEK		7.84411e-05	0	1	Q8N556	0	1055.61	2	2.09	11.5863	42
KPQDQLVIER		3.75618e-05	0	2	Q8WWI1	0	1225.69	2	6.24	18.1645	52
KPVEELTEEEK		1.50713e-06	0	1	Q9Y2R9	0	1330.67	2	4.94	15.1319	59
KQEDFMTTMDANEEK		1.61771e-09	0	1	Q01082	1	1816.77	2	-0.22	28.1093	85
KQEELQQLEQQR		5.4339e-07	0	1	Q15149	1	1556.8	2	4.67	21.2091	83
KQELEEICHDLEAR	1xCarbamidomethyl [C8]	3.76846e-08	0	3	P35579	1	1769.85	3	4.48	32.8395	87
KQISNLQQSISDAEQR		1.56581e-08	0	1	P04264	1	1844.95	2	2.39	28.6048	87
KQMVIDVLHPGK	1xOxidation [M3]	0.000100037	0	2	P62847	1	1380.77	2	5.12	19.9342	33
LAAVDATVNQVLASR		2.89898e-07	0	1	Q15084	0	1527.85	2	3.27	44.3662	124
LCYVALDFEQEMAMVASSSSLEK	1xCarbamidomethyl [C2]	0.0010776	0	5	P0CG39	0	2608.2	3	0.11	47.0728	11
LADALQELR		0.000935238	0	1	P02545	0	1028.57	2	4.32	32.2349	51
LADMGIAIR		0.000402201	0	1	Q9Y3I0	0	959.534	2	1.68	32.985	67
LAQYEPPQEEK		0.000479392	0	1	Q99417	0	1331.65	2	-0.29	19.9744	22
LASAFTEEQAVLYNQR		5.44026e-06	0	1	Q9UHB9	0	1839.92	2	4.49	41.9982	52
IASLASGVENEK		3.91157e-05	0	1	P20648	0	1217.64	2	4.05	22.2881	65
LASTLVHLGEYQAAVDGAR		1.01854e-06	0	1	Q00610	0	1971.03	3	3.64	40.6836	62
LASVPAGGAVAVSAAPGSAAPAAGSAPAAAEEK		6.17091e-08	0	4	P05387	0	2774.43	2	3.88	35.2715	101
LASYLDKVQALEEANNDLENK		4.35307e-06	0	1	P35527	1	2377.19	3	2.23	46.6649	73
LATQLTGPVMPVR		1.0336e-05	0	1	P26373	0	1382.78	2	4.39	35.72	92
LATQLTGPVMPVR	1xOxidation [M10]	0.000229613	0	3	P26373	0	1398.78	2	3.96	30.6901	50
LATQSNEITIPVTFESR		2.39934e-07	0	1	P04792	0	1905.99	2	8.32	44.7692	61
IAVAAQNCYK	1xCarbamidomethyl [C8]	0.000214616	0	1	P60174	0	1137.57	2	1.58	17.2896	55
LAVDEEENADNNTK		3.41721e-05	0	1	P02786	0	1561.7	2	4.95	17.3216	33
LAVEALSSLDGDLAGR		0.00014505	0	1	P12277	0	1586.84	2	0.92	48.7427	76
LAQQQAALLMQQEER	1xOxidation [M10]	1.08239e-06	0	1	Q13435	0	1772.9	2	4.8	29.0614	55
LAVEILNK		0.00207233	0	1	P19525	0	899.556	2	2.75	29.2143	51
IAVHPDYQGMGYGSR		0.00182334	0	1	Q9H0A0	0	1650.77	3	3.71	28.2856	42
LAVHPSGVALQDR		0.000112972	0	2	P05161	0	1362.75	2	3.14	22.5289	37
LAVNMVPFPR		0.000298809	0	1	P07437; P68371	0	1143.63	2	-0.2	42.154	51
LAVNMVPFPR	1xOxidation [M5]	0.000817158	0	1	P07437; P68371	0	1159.63	2	7.77	35.7866	42
IAVSIEDEANK		0.000466617	0	1	Q9NZB2	0	1188.61	2	4.61	24.7319	30
IAWPPPTELGSSGSALEEGIK		3.57857e-06	0	1	Q9UHB6	0	2139.1	3	7.45	50.122	47
LAYVAPTIPR		0.000208895	0	1	O14974	0	1100.65	2	3.47	33.5702	57
ICDECNYGSYQGR	2xCarbamidomethyl [C2; C5]	1.92211e-06	0	1	Q7RTV0	0	1621.64	2	2.74	23.0154	61
ICDQWDALGSLTHSR	1xCarbamidomethyl [C2]	4.97118e-08	0	1	O43707	0	1758.82	3	4.2	41.5754	47
ICDQWDNLGALTQK	1xCarbamidomethyl [C2]	4.40713e-07	0	2	P12814	0	1661.8	2	4.28	43.9368	77
LCNLEEGSPGSGTYTR	1xCarbamidomethyl [C2]	4.43701e-07	0	1	Q9Y3B2	0	1740.79	2	5.09	27.2438	70
LCQADPDLDSDKDETGAYLIDR	1xCarbamidomethyl [C2]	6.76719e-10	0	1	Q9NXV2	1	2510.14	3	2.49	38.117	83
IAVEPVNPSELPK		0.0014499	0	1	Q15029	0	1392.77	2	2.49	35.2766	45
LAQQQAALLMQQEER		1.06067e-06	0	2	Q13435	0	1756.9	2	2.44	35.1167	76
LAQQMENRPSVQAALK	1xOxidation [M5]	0.000306991	0	1	Q9Y3Y2	0	1799.94	3	5.37	20.2592	19
IAQLEEQLDNETK		1.35272e-06	0	2	P35579	0	1530.76	2	2.94	31.2844	71
IAECSSQLAEEEEK	1xCarbamidomethyl [C4]	2.04021e-07	0	1	P35580	0	1622.72	2	4.18	22.2368	70
LAEDEAFQR		0.000534083	0	1	Q15149	0	1078.52	2	2.53	21.7736	65
IAEFTTNLTEEEEK		2.86007e-07	0	2	P35579	0	1653.79	2	2.32	34.8035	97
LAELEEALQK		0.000126719	0	1	P13647	0	1143.63	2	7.22	32.198	50
LAEIGAPIQGNR		0.00045726	0	1	Q13435	0	1238.69	2	1.53	26.3826	67
LAEISDVWEEMK		7.52407e-06	0	1	Q01082	0	1449.69	2	3.56	49.5524	72
LAEISDVWEEMK	1xOxidation [M11]	2.96523e-05	0	1	Q01082	0	1465.69	2	5.82	40.0091	47
IAFAITAIK		0.00155102	0	1	P62269	0	947.592	2	3.96	38.7343	38
IAFGGETDEATR		2.1879e-05	0	1	P51648	0	1266.6	2	4.76	24.7563	53
LAFNSLLEK		0.00267647	0	1	O75400	0	1034.59	2	4	38.9593	31
LAGEKEELLSQIR		8.39233e-05	0	1	Q9Y608	1	1485.83	3	4.57	31.4329	56
IAGQVAAANK		0.00128417	0	1	P39019	0	942.537	2	2.75	9.2991	55
IAGYVTHLMK		0.000753584	0	2	P08708	0	1132.62	2	-0.21	26.5583	33
LALDIEIATYR		1.17516e-05	0	16	P08729; P04264; Q6KB66; P05787; P19013	0	1277.71	2	4.23	49.2045	63
LAILGIHNEVSK		0.000116066	0	1	P12814	0	1293.75	2	3.28	30.5313	33
LALQALTEK		0.000445075	0	1	Q07065	0	986.588	2	2.34	29.9521	46
LALSQNQQSSGAAGPTGK		3.21192e-06	0	1	O95232	0	1714.87	2	2.65	19.1997	72
IALTDNALIAR		0.00021607	0	1	P18124	0	1170.68	2	3.36	35.9862	55
IANLQTDLSDGLR		9.6495e-07	0	1	P21333	0	1415.75	2	4.19	38.6402	93
LAPDYDALDVANK		3.00556e-05	0	1	P62750	0	1404.7	2	5.09	35.346	54
LAPEYEAAATR		0.0022167	0	1	P30101	0	1191.6	2	3.55	21.0783	44
LAPITSDPTEATAVGAVEASFK		5.15991e-05	0	1	P14618	0	2175.12	3	3.59	53.0255	38
IAPQYYDMSNFPQCEAK	1xCarbamidomethyl [C14]	0.00157207	0	1	O43143	0	2061.9	2	4.08	40.8012	46
LAQDPFPLYPGEVLEK		3.43239e-07	0	1	Q14764	0	1815.95	2	4.61	52.2648	43
LAQENMDLFK		0.000124177	0	1	P35221	0	1208.6	2	2.39	35.3016	72
LAQGHTTVDELAR		4.09149e-07	0	3	Q15149	0	1410.73	3	3.19	18.8216	99
IAQLEEELEEEQGNTELINDR		5.5943e-11	0	2	P35579	0	2472.17	2	2.96	48.2173	136
LADGGATNQGR		3.99165e-05	0	1	Q08380	0	1059.52	2	3.1	8.3546	61
LQSSEAEVR		0.00211463	0	1	Q9P2E9	0	1018.52	2	5.01	11.1388	69
LGVCFDVPTASVTEIQEK	1xCarbamidomethyl [C4]	1.77035e-07	0	2	Q9NR30	0	1992.99	2	5.7	48.409	64
IHCLENVDK	1xCarbamidomethyl [C3]	0.000149022	0	2	Q01082	0	1127.55	3	3.57	13.7781	48
INEDWLCNK	1xCarbamidomethyl [C7]	0.000176437	0	1	P98175	0	1191.55	2	4.22	32.45	46
LNEGVVEFASYGDLK		2.26307e-05	0	1	Q13243	0	1640.82	2	3.84	45.9488	78
INEVQTDVGVDTK		4.59482e-06	0	2	Q12792	0	1417.72	2	3.57	23.9622	97
LNGTDPEDVIR		0.000187496	0	1	O14950	0	1228.62	2	3.83	28.4927	59
LNLATECLPLDK	1xCarbamidomethyl [C7]	3.83309e-05	0	1	Q7L0Y3	0	1386.73	2	5.15	39.6406	55
LNIDSIIQR		0.00178685	0	1	P36873	0	1071.62	2	2.59	39.5575	29
LNNLVLFDK		0.00230809	0	1	P62851	0	1075.61	2	1.64	37.7659	38
LNQDQLDAVSK		5.09067e-05	0	1	Q14444	0	1230.63	2	1.42	22.5378	68
LNQLKPGLQYK		0.00055242	0	1	Q12906	0	1301.76	3	-0.96	21.5682	25
LNQVCATHQHFESR	1xCarbamidomethyl [C5]	9.43377e-09	0	3	O43795	0	1726.81	2	4.3	14.7185	104
LNSGLGQLILK		4.56911e-05	0	1	O14639	0	1155.71	2	4.59	40.0568	60
INVYYNEATGGK		8.05897e-05	0	1	P68371	0	1328.65	2	-5.23	26.5075	71
LNDLEEALQQAK		2.01753e-05	0	1	P35908	0	1371.71	2	2.7	38.7292	78
LPAAGVGDMVMATVK		2.2125e-07	0	2	P62829	0	1459.76	2	3.4	44.5031	87
LPAAGVGDMVMATVK	2xOxidation [M9; M11]	1.26435e-06	0	1	P62829	0	1491.75	2	2.62	28.9869	43
IPACIAGER	1xCarbamidomethyl [C4]	0.00237109	0	1	P59665	0	986.509	2	1.86	18.846	38
LPACVVDCGTGYTK	2xCarbamidomethyl [C4; C8]	4.0094e-07	0	1	P61158	0	1540.71	2	3.72	29.7605	71
LPDIFEAQIAGLR		9.39223e-07	0	6	P08729	0	1442.8	2	6.2	53.7467	75
IPDQLVILDMK		3.78165e-05	0	1	P49755	0	1284.72	2	5.61	47.834	45
IPDWFLNR		0.00130161	0	2	P62269	0	1060.56	2	2.97	45.8239	52
IPEISIQDMTAQVTSPSGK		9.21454e-06	0	1	P21333	0	2002.02	3	3.79	49.7572	21
IPEPQKPQLKPPEDIVR		0.00262299	0	1	Q07157	0	1984.12	4	3.07	30.7241	7
LPFPIIDDR		0.00158271	0	1	P30041	0	1085.6	2	0.86	43.8529	33
LPGGELNPGEDEVEGLK		6.74529e-07	0	1	O43809	0	1752.87	2	2.51	38.241	54
LPGGELNPGEDEVEGLKR		2.90238e-06	0	1	O43809	1	1908.97	3	3.97	34.0745	84
LPLDKEPAR		0.00232369	0	1	Q15149	1	1038.59	2	4.65	14.8329	44
LPAAGVGDMVMATVK	1xOxidation [M9]	6.17815e-07	0	1	P62829	0	1475.76	2	4.66	35.7506	84
LNDLEDALQQAK		4.41229e-06	0	2	P04264	0	1357.7	2	4.72	37.1262	75
LNDGNEYLFQAK		6.26952e-06	0	1	Q01082	0	1411.69	2	1.82	33.6829	85
INAVVETGR		0.00199024	0	1	Q01082	0	958.532	2	2.85	15.7163	59
LLTPITTLTSEQIQK		1.92434e-05	0	1	P12111	0	1685.97	2	0.03	43.668	38
LLTPTHSFLAR		0.000302872	0	1	Q14244	0	1255.72	3	3.67	30.4249	29
LLTSGCQEGEHK	1xCarbamidomethyl [C6]	4.35807e-05	0	1	Q9Y6K5	0	1358.64	2	3.68	10.5255	48
LIVDHNIADYMTAK		0.00017407	0	2	Q6P2Q9	0	1603.81	3	3.92	40.6072	22
ILVDNLCDMEMVNK	1xCarbamidomethyl [C7]	9.52e-07	0	1	O14974	0	1693.8	2	3.56	45.5358	76
LLVDVDESTLSPEEQK		5.14198e-08	0	1	O75533	0	1801.91	2	3.37	40.1711	90
LIVENLSSR		0.0014499	0	1	Q13247; Q08170; Q13243	0	1030.59	2	7.96	26.8714	39
LLVGSEDYGR		0.000454183	0	1	Q13813	0	1108.56	2	3.27	27.0412	54
LLVVYPWTQR		0.000157297	0	2	P02042; P69891; P68871	0	1274.73	2	3.4	46.6326	51
IIYGGSVTGATCK	1xCarbamidomethyl [C12]	6.58057e-05	0	1	P60174	0	1326.67	2	3.09	24.1572	51
LLYNNVSNFGR		2.20273e-05	0	1	Q00610	0	1296.67	2	2.71	35.1852	75
ILYSQCGDVMR	1xCarbamidomethyl [C6]	7.0882e-05	0	2	P60660; P14649	0	1341.63	2	1.9	29.0731	62
ILYSQCGDVMR	1xCarbamidomethyl [C6]; 1xOxidation [M10]	5.40978e-05	0	1	P60660; P14649	0	1357.62	2	1.94	22.6566	56
IMDPNIVGSEHYDVAR		2.67323e-07	0	1	P06576	0	1815.87	3	2.59	34.0385	61
IMDPNIVGSEHYDVAR	1xOxidation [M2]	6.84505e-06	0	1	P06576	0	1831.86	3	1.12	30.5662	37
LMELHGEGSSSGK		8.48708e-07	0	2	P61247	0	1331.63	2	3.88	14.6252	74
LMELHGEGSSSGK	1xOxidation [M2]	9.39223e-07	0	2	P61247	0	1347.62	2	2.98	9.6789	78
IMFVDPSLTVR		0.00199024	0	1	O95994	0	1277.69	2	5.04	45.6176	47
IMGIPEEEQMGLLR		1.18175e-06	0	3	P35579	0	1615.82	2	5.4	48.7893	63
IMGIPEEEQMGLLR	1xOxidation [M]	2.24783e-05	0	3	P35579	0	1631.81	2	3.75	43.4912	55
IMGIPEEEQMGLLR	2xOxidation [M2; M10]	0.000273692	0	2	P35579	0	1647.81	3	5.76	37.0055	36
IMLPWDPTGK		0.000146033	0	2	P23396	0	1157.6	2	4.96	47.7721	55
IMLPWDPTGK	1xOxidation [M2]	0.000980472	0	1	P23396	0	1173.6	2	3.4	44.5673	31
IMNVIGEPIDER		0.00148953	0	1	P06576	0	1385.71	2	1.81	36.2289	42
LMQDLDNNSITVK		0.000148019	0	1	Q15154	0	1490.75	2	3.9	32.9966	30
IMSSPLSK	1xOxidation [M2]	0.00265852	0	2	P61254	0	878.465	2	5.51	13.1257	52
LMTQAQLEEATR		1.15939e-05	0	1	P82650	0	1390.7	2	3.17	30.6459	68
LPLLAVCDYK	1xCarbamidomethyl [C7]	2.26307e-05	0	2	Q15149	0	1191.64	2	4.92	40.2227	81
LITPAVVSER		0.000649587	0	2	P62851	0	1084.64	2	4	28.015	58
LPNLIYHK		0.00145971	0	2	P07098	0	997.583	2	2.64	25.5485	29
IPQLLLER		0.00212892	0	1	Q7L2E3	0	981.609	2	5.7	36.5983	30
IQELEDLLAK		0.000147022	0	1	P20700	0	1171.66	2	2.73	42.1747	45
IQEVGEPSKEEK		0.00203087	0	1	Q99442	1	1372.7	2	3.85	11.0962	19
IQFDEGYDNYPGQEK		1.63631e-05	0	1	Q92665	0	1802.79	2	2.98	35.8819	40
LQGEIAHVK		0.00151997	0	1	P35908	0	994.568	2	4.21	11.3023	55
LQGGAGPELISEER		0.000351387	0	1	Q9BV36	0	1455.74	2	4.13	29.7381	60
LQGQLEQGDDTAAER		5.29521e-06	0	1	Q8NE71	0	1630.77	2	2.65	20.1048	68
LQIASDENYKDPTNLQGK		5.50137e-08	0	2	Q13813	1	2034.01	2	4.39	30.246	90
LQLEACETR	1xCarbamidomethyl [C6]	0.00118433	0	1	Q15149	0	1119.55	2	3.62	20.588	43
LQLEETDHQK		0.000204705	0	3	Q15149	0	1240.62	2	4.08	13.4029	41
LQLETEIEALK		4.07338e-05	0	5	P05783	0	1286.72	2	5.83	44.9417	67
LQLETEIEALKEELLFMK		2.03305e-10	0	7	P05783	1	2177.18	2	7.36	57.2662	122
LQLETEIEALKEELLFMK	1xOxidation [M17]	5.25956e-06	0	4	P05783	1	2193.17	3	4.92	57.0536	44
LQEKEDLQELNDR		2.26307e-05	0	2	P02545	1	1629.81	2	1.46	23.807	70
LQLQEQLQAETELCAEAEELR	1xCarbamidomethyl [C14]	2.21968e-10	0	2	P35579	0	2501.22	2	4.1	53.7255	117
LQMEAGLCEEQLNQADALLQSDVR	1xCarbamidomethyl [C8]	3.98598e-12	0	4	Q15149	0	2731.3	2	5.18	53.9232	174
LQNELDNVSTLLEEAEK		1.57642e-08	0	1	P35580	0	1944.98	2	2.74	54.2783	107
LQNNNVYTIAK		0.000583078	0	1	P63010	0	1277.68	2	5.76	22.6742	44
LQNSYQPTNK		0.00150975	0	1	Q7L014	0	1192.6	2	4.57	12.9746	33
LQNVQIALDYLR		1.55022e-05	0	3	Q15149	0	1445.81	2	4.81	48.9106	73
LQQELDDLLVDLDHQR		4.97118e-08	0	2	P35579	0	1949.99	3	5.05	49.7004	90
LQQELDDLTVDLDHQR		5.69037e-08	0	1	P35580	0	1937.96	3	4.86	41.4297	51
LQQENSILR		0.000862489	0	1	Q9P2E9	0	1100.61	2	1.81	20.0997	55
IQQLEALQR		0.00245226	0	1	P30838	0	1098.63	2	2.6	25.7935	38
LQQQLTQAQETLK		6.75318e-06	0	1	Q9Y4P3	0	1528.83	2	1.83	27.5437	84
LQQSHPLSATQIQVK		3.54615e-08	0	2	Q13813	0	1677.93	2	3.87	22.9165	80
LQSEPESIR		0.00207233	0	1	P09496	0	1058.55	2	1.72	16.0062	43
IQLVEEELDR		0.000115284	0	2	P67936; P09493; P07951; P06753	0	1243.65	2	4.34	35.3406	68
LQEESQNASDK		0.000436149	0	1	O43166	0	1248.57	2	3.31	5.8006	35
LQEESQAASEQLR		5.19489e-05	0	1	O60292	0	1488.73	2	2	20.3392	39
LQEEMLQR	1xOxidation [M5]	0.00176293	0	1	P08670	0	1062.52	2	4.14	15.6395	47
IPSEQEQLR		0.0018111	0	1	Q92900	0	1099.57	2	7.15	17.1396	20
LPSSPVYEDAASFK		3.55031e-07	0	1	Q14247	0	1510.74	2	3.36	37.5515	86
IPTPLNTSGVQVICMK	1xCarbamidomethyl [C14]	1.64549e-06	0	1	Q96CW1	0	1757.93	2	2.66	44.2871	82
LPVGTTATLYFR		1.12848e-05	0	1	Q9NZ01	0	1338.74	2	5.39	41.8325	62
LPYDVTPEQALAHEEVK		1.59974e-07	0	1	P46940	0	1938.98	3	4.89	38.5824	30
LQAALDDEEAGGRPAMEPGNGSLDLGGDSAGR		5.614e-08	0	1	Q00839	0	3126.44	3	3.68	39.8649	44
LQAEAEEQK		0.00119235	0	1	Q8WWI1	0	1045.52	2	4.56	8.743	52
LQAEIDNIK		0.00134625	0	3	P08729	0	1043.57	2	3.17	23.901	53
LQAEIEGLK		0.00119235	0	8	P05787	0	1000.57	2	2.59	26.5995	51
LQAFGFCEYK	1xCarbamidomethyl [C7]	0.000375937	0	1	P49756	0	1262.59	2	4.86	38.742	46
LQALDTGWNELHK		1.23064e-06	0	2	Q01082	0	1524.78	3	4.65	35.2351	57
IQALQQQADEAEDR		8.71956e-07	0	1	P67936	0	1614.77	2	4.52	24.3091	90
IQALQTACPDLQLSAASVGNCPTK	2xCarbamidomethyl [C8; C21]	5.15991e-05	0	1	Q15154	0	2543.26	3	3.27	43.2784	34
LQAQQDAVNIVCHSK	1xCarbamidomethyl [C12]	0.000157297	0	1	P55036	0	1710.86	3	4.34	27.7011	26
LQAQSLSTVGPR		6.85278e-05	0	1	O43290	0	1256.7	2	3.69	24.8922	56
LQDEGQEAEGEK		0.00187315	0	1	P09914	0	1332.59	2	5.11	11.3164	41
LQDEIQNMK		0.00212892	0	5	P08670	0	1118.55	2	2.65	21.239	51
LQDEIQNMK	1xOxidation [M8]	0.000699657	0	1	P08670	0	1134.55	2	4.09	14.0651	56
LQDEIQNMKEEMAR		6.01343e-07	0	4	P08670	1	1734.81	3	4.25	33.0746	85
LQDEIQNMKEEMAR	1xOxidation [M]	1.6234e-06	0	2	P08670	1	1750.81	2	2.45	20.2897	73
LQDEIQNMKEEMAR	2xOxidation [M8; M12]	2.82826e-05	0	1	P08670	1	1766.8	2	3.99	15.4316	55
IQDIVGILR		0.000892088	0	1	P46087	0	1026.63	2	4.34	39.8572	50
LQDLYSIVR		0.00199024	0	1	P39060	0	1106.62	2	5.16	38.0532	22
LQDTSSYAK		0.0026407	0	1	P15924	0	1012.49	2	5.05	12.2132	37
LQEAGILSAEELQR		7.77348e-07	0	3	Q15149	0	1556.83	2	4.28	37.9847	89
LQEDKEQMAQQLAEETQGFQR		1.2529e-08	0	2	Q15149	1	2507.18	3	3.89	41.5371	52
LQEDKEQMAQQLAEETQGFQR	1xOxidation [M8]	1.08112e-07	0	1	Q15149	1	2523.18	3	3.9	35.329	67
IPPYHYIHVLDQNSNVSR		0.000273692	0	1	Q14764	0	2152.09	4	-0.23	34.1099	13
LGVTNTIISHYDGR		3.7773e-06	0	2	P46087	0	1545.8	2	8.89	33.9837	62
IITITGTQDQIQNAQYLLQNSVK		9.02967e-06	0	1	P61978	0	2589.39	3	5.9	54.2163	31
IITLAGPTNAIFK		0.000892088	0	1	Q15366	0	1358.8	2	1.1	45.8213	23
LIDFLECGK	1xCarbamidomethyl [C7]	0.00186057	0	2	P17844	0	1094.56	2	4.28	40.6555	31
LIDLHSPSEIVK		0.000795392	0	3	P60866	0	1350.76	2	5.42	32.595	32
ILDLIESGK		0.00235519	0	1	P00352	0	987.572	2	3.32	33.9502	36
ILDILGETCK	1xCarbamidomethyl [C9]	0.000378484	0	1	Q14151	0	1161.62	2	3.42	37.8415	42
LLDLVQQSCNYK	1xCarbamidomethyl [C9]	1.091e-05	0	1	P55769	0	1480.75	2	3.18	35.7673	66
LLDPEDISVDHPDEK		1.99928e-07	0	2	Q01082	0	1721.82	2	2.11	33.8477	79
LLDPEDVDVPQPDEK		4.34798e-07	0	4	Q15149	0	1708.83	2	3.77	38.5181	90
IIDSLFNTVTDK		4.98853e-05	0	1	O60701	0	1365.73	2	1.41	43.3491	67
ILDSVGIEADDDR		1.38977e-06	0	3	P05387	0	1417.68	2	2.8	32.8798	95
ILDSVGIEADDDRLNK		6.66255e-06	0	2	P05387	1	1772.9	2	6.08	33.0351	67
LLDSVPPTAISHFK		0.000211736	0	1	Q9NR30	0	1524.84	3	4.94	35.4853	25
IIDVVYNASNNELVR		2.11031e-07	0	2	P62241	0	1718.91	2	3.11	41.3119	73
LLDEVFFSEK		0.000131961	0	1	P25789	0	1226.63	2	4.85	46.3122	56
LLEAAAQSTK		0.00071397	0	1	Q15149	0	1031.57	2	2.62	15.0601	57
LLEAQIATGGIIDPEESHR		3.31061e-09	0	2	Q15149	0	2049.06	3	4.84	40.2291	90
LLEAQIATGGIIDPVHSHR		1.2573e-05	0	2	Q15149	0	2027.1	3	7.98	36.9162	44
LLEAQIATGGVIDPVHSHR		8.32652e-06	0	1	Q15149	0	2013.09	4	3.79	34.4661	39
LLEAQSHFR		0.000200598	0	2	Q13813	0	1100.58	3	2.97	18.3562	70
LLEDGEDFNLGDALDSSNSMQTIQK		8.00295e-11	0	15	P05783	0	2740.26	3	6.8	53.2229	120
LLEDGEDFNLGDALDSSNSMQTIQK	1xOxidation [M20]	1.20031e-10	0	10	P05783	0	2756.26	2	3.87	50.6905	118
LLEGEDAHLSSQQASGQSYSSR		2.6701e-08	0	1	P08779	0	2350.09	3	3.73	27.1256	55
LLEGEDAHLSSSQFSSGSQSSR		3.53785e-10	0	2	P02533	0	2309.06	2	2.43	30.3697	128
ILELLRPDPNTGK		0.000774206	0	2	Q15393	0	1465.84	2	4.85	33.368	18
IIENAENEYQTAISENYQTMSDTTFK		1.77818e-09	0	1	P52907	0	3040.37	3	5.33	52.6035	87
LLEPVLLLGK		0.000113737	0	3	P62249	0	1094.72	2	5.2	48.6679	62
LLEQYKEESK		0.000294799	0	2	Q00839	1	1266.66	2	2.53	15.9019	52
LLEAQACTGGIIDPSTGER	1xCarbamidomethyl [C7]	4.51725e-09	0	3	Q15149	0	1987.98	2	4.82	36.9034	97
LIDDMVAQVLK		7.48181e-05	0	1	P48735	0	1244.69	2	4.75	49.6091	49
LLDAQLSTGGIVDPSK		1.58897e-07	0	4	Q15149	0	1613.87	2	3.76	39.6921	107
LLDAQLATGGIVDPR		2.80597e-06	0	2	Q15149	0	1538.85	3	3.8	42.2305	56
IHEGCEEPATHNALAK	1xCarbamidomethyl [C5]	7.84411e-05	0	1	Q00610	0	1776.83	3	2.54	14.0754	18
LKAEAELLQQQK		0.000105592	0	2	Q15149	1	1398.8	2	3.04	22.4847	59
LKAEATEAAR		0.00161504	0	1	Q15149	1	1059.58	2	3.78	7.9932	50
LKDDEVAQLK		0.00175109	0	1	P07195	1	1158.64	2	3.09	17.0401	29
LKDLEALLNSK		0.00171604	0	2	P02545	1	1243.73	2	2.26	36.5442	40
LKDLNSQADSLMTSSAFDTSQVK		4.74712e-07	0	1	Q13813	1	2486.21	3	3.59	42.6535	62
LKDLNSQADSLMTSSAFDTSQVK	1xOxidation [M12]	0.00103485	0	1	Q13813	1	2502.2	3	5.5	35.493	29
LKDVLLQVDDER		0.00284354	0	1	P35579	1	1442.78	3	4.68	31.485	52
LKECCEKPLLEK	2xCarbamidomethyl [C4; C5]	4.09628e-06	0	1	P02768	1	1546.8	3	5.22	14.8405	41
LKEENFFGPK		0.00214331	0	2	Q9NZI8	1	1208.63	2	3.76	25.6282	45
IKFEMEQNLR		0.000800779	0	2	P35527	1	1307.68	2	4.04	29.4324	37
IKFEMEQNLR	1xOxidation [M5]	0.000723674	0	1	P35527	1	1323.67	3	1.02	20.8566	38
LKGDDLQAIK		0.00207233	0	2	P07910	1	1100.63	2	3.13	17.2871	59
LKGELESSDQVR		0.00094157	0	1	Q9P2E9	1	1360.71	2	2.35	15.3321	59
LKGTEDEVEK		0.000856688	0	1	P07951	1	1147.58	2	5.57	8.7867	37
LKLEAELGNMQGLVEDFK		1.35711e-09	0	6	P05787	1	2034.06	2	4.65	53.9517	129
LKLEAELGNMQGLVEDFK	1xOxidation [M10]	9.73703e-05	0	4	P05787	1	2050.05	3	6.23	45.0028	50
LKTEAEIALK		0.00104891	0	2	Q15149	1	1115.67	2	2.62	19.5859	43
LKYENEVALR		0.0011528	0	2	P13645	1	1234.68	2	3.95	23.0731	44
LLAEETAATISAIEAMK	1xOxidation [M16]	0.00184808	0	1	Q6WCQ1	0	1777.93	3	5.53	51.4914	21
LLAEGHPDPDAELQR		1.6234e-06	0	1	P49756	0	1660.83	2	1.97	27.1282	52
LIALLEVLSQK		0.000110705	0	1	P21333; O75369	0	1226.77	2	3.72	54.6533	54
LLAPDCEIIQEVGK	1xCarbamidomethyl [C6]	5.05639e-05	0	1	Q9NQT5	0	1584.83	2	5.06	43.6732	23
LIAPVAEEEATVPNNK		7.41442e-07	0	1	P07195	0	1694.9	2	4.02	32.1436	66
LLATEQEDAAVAK		9.99269e-06	0	1	Q9P2E9	0	1358.72	2	3.27	23.0256	70
ILATPPQEDAPSVDIANIR		3.31838e-07	0	1	P29401	0	2020.07	3	3.63	43.7041	52
IICDLVEEK	1xCarbamidomethyl [C3]	0.00111457	0	1	O00159	0	1118.58	2	4.39	28.5835	30
LLETTEEDKQK		0.000242361	0	1	Q7L0Y3	1	1333.68	2	3.8	11.1473	46
IITLTGPTNAIFK		0.00017525	0	1	Q15365	0	1388.81	2	2.79	45.7293	34
LIEVDDER		0.00274948	0	1	P62753	0	988.495	2	0.24	20.2835	50
LIEYYQQLAQK		3.08789e-05	0	1	Q9UJW0	0	1396.75	2	5.7	35.6811	55
ILPVFDEPPNPTNVEESLK		4.19372e-09	0	4	Q9NYL9	0	2138.1	2	5.04	52.7303	77
LLQAQGVEVPSK		0.000738478	0	1	O60841	0	1268.72	2	2.21	27.4335	32
LLQDFFNGK		0.000850926	0	1	P11142	0	1081.57	2	4.86	41.0924	46
LLQDFFNGR		0.00246882	0	1	P0DMV8	0	1109.57	2	6.01	42.3646	34
LLQDLQLGDEEDAR		1.92211e-06	0	1	Q14692	0	1614.8	2	3.99	38.5361	71
LLQDSVDFSLADAINTEFK		1.1842e-10	0	11	P08670	0	2126.07	2	4.96	56.0884	126
ILQDVADEEIAALPR		3.31838e-07	0	2	O60783	0	1652.89	2	4.53	47.7186	91
LIQEQHPEEELIK		1.01973e-05	0	2	Q13813	0	1605.85	2	-4.68	27.3355	11
LLQFYAETCPAPER	1xCarbamidomethyl [C9]	2.2327e-05	0	3	O00159	0	1694.82	2	3.78	38.5927	60
IIQLLDDYPK		8.97885e-05	0	2	P05388	0	1217.68	2	4.05	41.9622	80
LLQLQEQMR		0.000845203	0	1	P15924	0	1158.63	2	4.09	30.4639	30
LLQLVEDR		0.00201724	0	1	P17844	0	985.568	2	3.29	30.7721	58
ILPTLEAVAALGNK		3.44037e-05	0	1	Q12905	0	1409.84	2	5.36	49.2879	55
ILQNEPLPER		0.000489202	0	1	O95793	0	1208.66	2	4.56	24.9217	29
LIQNNHYAMEDVATR	1xOxidation [M9]	7.0882e-05	0	2	Q13813	0	1790.85	2	0.43	20.3501	70
LIQSHPESAEDLQEK		2.12212e-08	0	2	Q13813	0	1723.85	2	3.72	19.9171	71
LLQSLLDTR		0.000221988	0	1	Q13045	0	1058.62	2	6.55	37.0781	71
LLQSNPVLEAFGNAK		1.49699e-06	0	4	O00159	0	1600.87	2	3.27	47.2676	70
LIRDEGLAVMDK		0.00055993	0	2	Q12797	1	1359.73	2	-0.11	28.7031	39
LLSLEMANK		0.00107035	0	1	P82914	0	1018.56	2	2.9	31.627	50
IISLETYNLLR		5.19489e-05	0	2	Q15149	0	1334.77	2	2.59	49.2226	63
LISLFQAMK		0.00101411	0	2	Q15149	0	1050.6	2	6.5	45.1793	45
LISLFQAMK	1xOxidation [M8]	0.000845203	0	1	Q15149	0	1066.6	2	3.05	36.1035	53
IISTLPSWR		0.00164803	0	1	P53355	0	1072.61	2	3.72	37.5309	26
LLSVEGSTLR		0.000595008	0	2	O00159	0	1074.62	2	3.57	28.7317	58
ILTFDQLALDSPK		8.09506e-07	0	1	Q07020	0	1460.8	2	4.99	48.815	104
LIQNNHYAMEDVATR		7.07195e-07	0	2	Q13813	0	1774.85	3	3.72	26.9282	62
IINEPTAAAIAYGLDR		5.54515e-07	0	2	P0DMV8	0	1687.9	3	3.89	46.1197	70
IINEPTAAAIAYGLDK		2.65523e-07	0	2	P11142; P11021	0	1659.9	2	7.05	45.2639	90
IINDNATYCR	1xCarbamidomethyl [C9]	0.000182498	0	1	O00567	0	1239.58	2	6.61	18.0303	40
ILFLDPSGK		0.00116846	0	2	O95881	0	989.567	2	5.09	40.1089	43
LLFNDVQTLK		0.000922701	0	1	Q15149	0	1190.68	2	4.98	39.8007	26
LLGAALPLLTK		7.68674e-05	0	1	Q9BQG0	0	1109.73	2	4.43	46.7228	50
ILGADTSVDLEETGR		3.08433e-06	0	1	P25705	0	1575.79	2	2.48	36.0711	75
ILGATIENSR		0.000361009	0	4	P08727	0	1073.59	2	3.13	22.9476	71
IIGAVDQIQLTQAQLEER		1.18698e-08	0	3	Q6NZI2	0	2025.1	2	4.75	45.7972	102
IIGLDQVAGMSETALPGAFK		1.3587e-08	0	2	P35579	0	2018.06	2	3.86	54.7587	76
IIGLDQVAGMSETALPGAFK	1xOxidation [M10]	8.25113e-08	0	3	P35579	0	2034.06	2	5.31	51.7251	81
LLGPDAAINLTDPDGALAK		9.71492e-07	0	1	Q13561	0	1865	2	5.06	49.1749	57
LIGPNCPGVINPGECK	2xCarbamidomethyl [C6; C15]	0.000545011	0	1	P53597	0	1724.85	2	2.92	33.1395	56
YYPTEDVPR		0.00131929	0	2	Q02878	0	1139.54	2	3.02	25.4337	60
ILLAELEQLK		5.48337e-05	0	23	P08670	0	1169.71	2	5.35	55.3255	83
IIIAEVVNK		0.00114505	0	1	O43795	0	998.624	2	3.04	29.7535	56
IILDLISESPIK		4.62597e-06	0	3	P61978	0	1340.8	2	4.07	52.3242	80
LLLEEIYR		0.00227722	0	1	Q9Y2P8	0	1048.6	2	2.99	42.6924	27
LLLFSDGNSQGATPAAIEK		0.000170578	0	1	P12109	0	1932.01	2	-0.14	44.0868	68
LLIHQSLAGGIIGVK		7.88844e-06	0	1	P61978	0	1518.94	3	4.36	39.8701	57
LLLICDVALGK	1xCarbamidomethyl [C5]	0.000192631	0	1	Q9UKK3	0	1214.72	2	5.92	48.0441	57
ILLLGAGESGK		0.000365918	0	2	Q5JWF2	0	1057.63	2	3.22	32.3367	44
LLIIGDSGVGK		0.00149961	0	2	P62820	0	1071.64	2	5.2	36.0491	38
ILILGLDGAGK		0.000402201	0	1	P40616	0	1069.66	2	8.88	41.3711	45
LLLQVQHASK		0.000509428	0	1	P12236; P05141; P12235	0	1136.68	3	2.9	18.2195	38
IIITVVEEQEQK		1.88573e-05	0	2	Q15149	0	1428.79	2	2.68	33.8079	73
ILMEHIHK	1xOxidation [M3]	0.0022167	0	1	P84098	0	1036.56	2	3.21	9.8764	15
LLMMAGIDDCYTSAR	1xCarbamidomethyl [C10]; 1xOxidation [M]	6.52887e-06	0	2	P15880	0	1732.77	2	0.37	40.4941	37
LLMMAGIDDCYTSAR	1xCarbamidomethyl [C10]; 2xOxidation [M3; M4]	3.31838e-07	0	1	P15880	0	1748.77	2	5.01	32.8022	94
LLNDEDQVVVNK		3.37135e-05	0	1	P35222	0	1385.73	2	4.06	27.0438	59
LLEVLSGER		0.000784728	0	2	Q01082	0	1015.58	2	4.63	32.5121	44
KLEEEQIILEDQNCK	1xCarbamidomethyl [C14]	2.20991e-08	0	3	P35579	1	1888.93	2	1.74	30.1646	68
QNCELFEQLGEYK	1xCarbamidomethyl [C3]	4.11923e-07	0	3	P02768	0	1657.75	2	3.37	44.146	84
QNPATQNAPR		0.000935238	0	1	Q92614	0	1096.55	2	3.53	9.1465	54
VEVERDNLAEDIMR		3.02244e-06	0	2	P08670	1	1688.83	3	4.5	36.3774	37
VEVGKDQEFTVDTR		1.90916e-06	0	1	O75369	1	1622.8	2	0.98	25.7678	73
VEYQCEGFLEK	1xCarbamidomethyl [C5]	0.000277414	0	1	Q9Y4I1	0	1401.64	2	5.18	32.7501	23
VFDGIPPPYDK		0.000898128	0	2	P40429	0	1247.63	2	4.5	35.3426	21
VFDKDGNGYISAAELR		7.92335e-08	0	3	P0DP24	1	1754.87	2	1.66	34.5917	113
VFDPQNDKPSK		0.000150032	0	1	O15145	0	1274.64	2	3.61	14.2962	53
VFDPVPVGVTK		0.00122495	0	1	Q08211	0	1157.66	2	3.95	34.51	12
VFEVSLADLQNDEVAFR		5.31241e-09	0	1	P61247	0	1951.98	2	7.45	54.6779	118
VFFTCNACGESVK	2xCarbamidomethyl [C5; C8]	7.28235e-05	0	1	Q9NX58	0	1518.67	2	0.48	31.1745	60
VFLDVLMK	1xOxidation [M7]	0.00184808	0	1	Q14684	0	980.549	2	4.66	39.4976	29
VFIGNLNTAIVK		4.04595e-05	0	2	Q9UKM9	0	1288.76	2	4.09	41.7675	52
VFIGNLNTLVVK		8.8485e-06	0	2	P07910	0	1316.79	2	2.67	45.3841	83
VETGVLKPGMVVTFAPVNVTTEVK	1xOxidation [M10]	4.38258e-06	0	1	P68104	0	2531.38	3	2	45.3944	64
VFISNIPYDMK		0.000239109	0	1	Q9P2K5	0	1326.68	2	4.39	42.125	34
VFNTYSNEDYDR		4.50779e-05	0	1	Q9ULJ8	0	1522.64	2	-0.09	27.6305	55
VFNVGEYR		0.00184808	0	1	Q16875	0	983.495	2	1.41	28.2495	39
VFQPPPPPPPAPSGDAPAEK		6.3548e-06	0	1	Q96SB3	0	1996.02	3	3.78	31.6002	32
VFVGGLSPDTSEEQIK		3.85013e-07	0	2	O14979	0	1705.86	2	5.72	36.6603	71
VGAAEEELQK		0.00107035	0	1	Q9P2E9	0	1073.55	2	4.28	15.3996	56
VGAENVAIVEPSER		0.000199248	0	1	Q9Y6N5	0	1469.76	2	4.65	28.9419	58
VGAHAGEYGAEALER		3.77288e-07	0	3	P69905	0	1529.73	2	1.44	22.8004	71
VGEAGLLSVDCSEAGPGALGLEAVSDSGTK	1xCarbamidomethyl [C11]	4.82732e-10	0	1	O75369	0	2846.37	3	5.81	53.2578	112
VGEATETALTCLVEK	1xCarbamidomethyl [C11]	1.87913e-08	0	1	P16615	0	1620.81	2	7.73	41.7371	125
VGGMHETVLTVTGK		0.00109963	0	2	O95425	0	1428.75	3	3.66	25.7961	34
VGGSDEEASGIPSR		1.78444e-06	0	1	Q9NQ55	0	1360.63	2	3.44	19.0045	80
VGGVGPADTHEPLRPEAEPGELER		4.66266e-05	0	2	Q6WCQ1	0	2512.24	3	1.12	30.3671	16
VFNPYTEFK		0.00210043	0	1	Q96C19	0	1144.57	2	4.13	37.0632	19
VESTADDLGDALPGGAAVAAVPDAAR		0.000163803	0	1	Q9H6W3	0	2409.19	3	8.7	46.5523	33
VESLQEEIAFLK		4.0687e-06	0	1	P08670	0	1405.76	2	5.16	49.5149	81
VESLLVTAISK		0.000509428	0	1	O43143	0	1159.69	2	2.02	37.4903	34
VDSFHESTEGK		6.19239e-05	0	1	Q8WWY3	0	1235.55	2	4.26	10.5895	41
VDSLLENLEK		0.000275547	0	2	P07910	0	1159.62	2	4.56	38.6974	54
VDVDVPDVNIEGPDAK		3.41721e-05	0	1	Q09666	0	1681.83	2	8.93	40.6314	67
VEAKPEVQSQPPR		0.000136494	0	1	Q9UN86	0	1464.78	3	3.96	13.8718	42
VEAQLQELQVK		1.13613e-05	0	2	P35579	0	1284.72	2	3.86	30.3163	66
VEAVNMAEGIIHDTETK		6.09523e-07	0	1	P38646	0	1856.91	3	3.26	43.7093	69
VEDMAELTCLNEASVLHNLK	1xCarbamidomethyl [C9]; 1xOxidation [M4]	2.30133e-08	0	1	P35580; P35579	0	2302.11	2	3.36	44.374	98
VEECALGQDLCR	2xCarbamidomethyl [C4; C11]	0.000283092	0	1	Q03405	0	1449.65	2	2.67	29.466	18
VEFMDDTSR		0.000545011	0	1	P62857	0	1099.47	2	4.67	25.2061	48
VEFMDDTSR	1xOxidation [M4]	0.00187315	0	1	P62857	0	1115.47	2	3.69	16.9999	32
VEGELEEMER		0.000158363	0	1	P35580	0	1220.55	2	3.17	25.9311	43
VEGELEEMER	1xOxidation [M8]	0.000262822	0	1	P35580	0	1236.54	2	3.89	16.3709	27
VELCSFSGYK	1xCarbamidomethyl [C4]	0.000178837	0	1	P83731	0	1189.56	2	1.27	33.063	62
VELDNMPLR		0.00073351	0	2	Q15233	0	1086.56	2	5.28	32.4079	47
VEIIANDQGNR		0.000172898	0	2	P11142; P11021; P0DMV8	0	1228.63	2	3.33	18.4085	64
VELQELNDR		0.000146033	0	2	P17661; P08670	0	1115.57	2	3.95	23.9597	60
VELSEQQLQLWPSDVDK		3.92436e-08	0	2	P09543	0	2014.01	2	8.17	49.998	88
VELSTGMPR		0.00177485	0	1	Q16629	0	989.508	2	4.78	24.3531	36
VELSTGMPR	1xOxidation [M7]	0.00208633	0	1	Q16629	0	1005.5	2	2.35	15.6869	50
VEITYTPSDGTQK		0.000516353	0	1	O75874	0	1438.71	2	5.07	25.0708	38
VELVPPTPAEIPR		0.000275547	0	1	O75964	0	1417.8	2	3.47	40.7159	25
VEPAVSSVVNSIQVLTSK		4.83864e-08	0	1	Q9P2E9	0	1857.03	2	9.59	53.9283	46
VEPGLGADNSVVR		2.98533e-05	0	1	P21333	0	1312.69	2	4.49	25.7394	55
VEQATKPSFESGR		2.34082e-05	0	1	P38159	0	1435.72	2	5.69	14.8665	61
VEQIAAIAQELNELDYYDSHNVNTR		4.14715e-07	0	1	O43707	0	2905.4	3	7.4	54.2582	56
VESGGPGTSAASAR		0.000603096	0	1	Q9BU76	0	1246.6	2	1.27	10.6349	48
VESGYFSLEK		0.0016704	0	1	Q6WCQ1	0	1158.57	2	4.27	32.3968	29
VGINYQPPTVVPGGDLAK		1.65857e-05	0	3	Q9NY65; P68363; P68366	0	1824.99	2	2.66	42.3097	48
VDQIQEIVTGNPTVIK		4.18015e-06	0	1	P46940	0	1753.97	2	6.66	43.1316	87
VGLQVVAVK		0.00131042	0	1	P10809	0	912.588	2	1.42	26.602	48
VGSAADIPINISETDLSLLTATVVPPSGR		0.000304925	0	1	P21333	0	2893.55	3	8.58	57.303	30
VIEEQLEPAVEK		0.0010776	0	1	P42704	0	1383.74	2	3.46	28.6773	20
VLEQLTGQTPVFSK		0.000139288	0	1	P62913	0	1546.85	3	4.72	39.4924	23
VIESTQDLGNDLAGVMALQR		3.55766e-11	0	1	Q01082	0	2130.09	2	6.21	53.5847	151
VIESTQDLGNDLAGVMALQR	1xOxidation [M16]	9.58453e-07	0	2	Q01082	0	2146.08	2	4.78	46.9932	73
VLETAEDIQER		0.000595008	0	1	Q13813	0	1302.65	2	3.02	23.9554	22
VLFASQEIPASPFR		4.53835e-05	0	1	O75369	0	1561.84	2	1.66	48.2043	64
VLGAFSDGLAHLDNLK		8.42006e-08	0	5	P02042; P68871	0	1669.89	2	5.55	46.4322	78
VIGIECSSISDYAVK	1xCarbamidomethyl [C6]	7.46468e-07	0	1	Q99873	0	1640.82	2	3.12	41.0023	73
VLGISPDEQK		0.00117637	0	1	Q92614	0	1085.58	2	3.67	23.3178	34
VLGLVLLR		0.000451126	0	1	P14678	0	882.614	2	5.41	45.2441	59
VLGMDPLPSK		0.00183567	0	1	Q12906	0	1056.58	2	2.37	33.1618	35
VLGVPIIVQASQAEK		0.00101411	0	1	Q14498	0	1551.91	2	3.84	43.1047	48
VLEEEEQR		0.00278673	0	1	Q05682	0	1031.5	2	4.29	12.4193	39
VLHEAEGHIVTCETNTGEVYR	1xCarbamidomethyl [C12]	1.10197e-08	0	1	P62318	0	2414.14	3	8.79	28.3556	55
VLLDAPCSGTGVISK	1xCarbamidomethyl [C7]	6.39788e-06	0	1	P46087	0	1516.8	2	1.88	33.7938	52
VLIGGDETPEGQR		0.0015406	0	1	O60701	0	1370.69	2	4.31	24.1752	23
VILNPVNAGQPLHASNYELSDNAGCK	1xCarbamidomethyl [C25]	2.58141e-08	0	1	Q14573	0	2781.36	3	4.3	39.4769	64
VINAENAAHK		0.00197688	0	1	O43166; O60292	0	1066.56	2	2.77	6.8886	25
VINEPTAAALAYGLDK		1.94597e-07	0	2	P38646	0	1645.88	2	5.34	43.6435	93
VLNTNIDGR		0.00106316	0	1	P62269	0	1001.54	2	2.89	18.4942	70
VLPVGDEVVGIVGYTSK		2.21509e-06	0	1	P21589	0	1731.95	2	2.44	49.1775	90
VLQALEGLK		0.00134625	0	2	P39019	0	970.593	2	2.29	32.3392	40
VLQALGSEPIQYAVPVVK		2.08684e-05	0	4	O00159	0	1911.09	2	2.07	48.468	61
VIQCFAETGQVQK	1xCarbamidomethyl [C4]	1.95052e-05	0	1	Q00610	0	1507.76	2	1.07	26.0137	64
VLQDMGLPTGAEGR		9.21454e-06	0	1	Q12906	0	1443.73	2	3.44	34.2619	60
VLQDMGLPTGAEGR	1xOxidation [M5]	4.35807e-05	0	1	Q12906	0	1459.72	2	-8.92	26.7513	63
VIHLSNLPHSGYSDSAVLK		1.22378e-05	0	3	P43243	0	2037.08	3	3.76	33.5535	30
VIDPVTGKPCAGTTYLESPLSSETTQLSK	1xCarbamidomethyl [C10]	1.78235e-07	0	1	Q9Y2R5	0	3079.55	3	4.33	44.9757	66
VLDFEHFLPMLQTVAK		6.79896e-06	0	2	P60660	0	1888	3	3.03	55.9486	33
VIDDTNITR		0.00128417	0	5	P05783	0	1046.55	2	3.61	18.709	58
VGSTSENITQK		0.000104881	0	1	O00571	0	1163.59	2	3.99	11.1426	61
VGVLAASMEAK		0.000748514	0	1	Q9UHB6	0	1075.58	2	3.96	26.1524	54
VGWEQLLTTIAR		6.31202e-06	0	1	P12814; O43707	0	1386.77	2	6.86	55.4038	52
VHGPGIQSGTTNKPNK		0.000283092	0	2	P21333	0	1634.86	2	2.76	9.4029	35
VHHEPQLSDK		1.3543e-05	0	2	O43852	0	1189.6	3	4	5.5957	40
VHIEIGPDGR		0.00265852	0	3	P31943; P52597	0	1092.58	3	2.39	20.4388	51
VHLENMGSHDIVDGNHR		1.1489e-07	0	1	Q01082	0	1929.9	4	7.55	20.5919	31
VHLQTQQEVK		6.85278e-05	0	1	Q9UBX3	0	1209.66	2	4.24	10.9868	37
VHNDAQSFDYDHDAFLGAEEAK		1.06412e-09	0	1	O43852	0	2479.08	3	3.87	35.3948	51
VHQLETQNR		0.000599038	0	1	Q16352	0	1124.58	2	2.1	4.4821	35
VHSPSGAVEECHVSELEPDK	1xCarbamidomethyl [C11]	1.30779e-06	0	1	O75369	0	2206.01	3	5.09	24.9294	43
VHTECCHGDLLECADDR	3xCarbamidomethyl [C5; C6; C13]	9.22285e-11	0	2	P02768	0	2086.84	2	3.35	21.842	97
VKDQEEELDEQAGTIQMLEQAK		1.45707e-06	0	1	Q92614	1	2532.21	3	2.06	43.1871	50
VKLEAEIATYR		0.0018111	0	2	P05783	1	1292.72	2	3.3	29.3958	44
VKPAPDETSFSEALLK		4.62597e-06	0	1	Q12905	0	1731.92	3	3.85	35.7725	57
VKPLLQVTR		0.00101411	0	1	P35580; Q7Z406	0	1053.68	3	2.9	19.0779	54
VKYETELAMR		0.000279294	0	7	P05783	1	1239.64	3	2.16	23.3945	67
VLADPSDDTK		0.000499212	0	1	Q15149	0	1060.52	2	4.01	14.3578	65
VLAGETLSVNDPPDVLDR		4.70412e-09	0	2	Q12906	0	1909.99	2	4.9	44.0243	127
VLAGQTLDINMAGEPKPDRPK	1xOxidation [M11]	0.000526919	0	1	Q9UKM9	0	2266.19	3	3.54	27.1964	30
VLALPEPSPAAPTLR		0.000416013	0	2	Q15149	0	1531.88	2	4.91	40.8492	61
VLALSVETDYTFPLAEK		4.80607e-08	0	1	P05388	0	1896	2	5.2	53.5575	87
VLATVTKPVGGDK		4.12405e-06	0	1	Q02878	0	1284.75	3	3.77	15.5934	62
VLAVNQENEHLMEDYEK		7.96772e-09	0	2	O43707	0	2060.96	2	3.99	34.294	106
VLAVNQENEHLMEDYEK	1xOxidation [M12]	1.13613e-05	0	2	O43707	0	2076.95	2	3.24	28.4511	64
VLAVNQENEQLMEDYEK		8.83817e-07	0	1	P12814	0	2051.96	2	0.13	40.66	76
VLAVNQENEQLMEDYEK	1xOxidation [M12]	5.28902e-07	0	1	P12814	0	2067.95	2	4.59	34.1319	59
VGPDVVTDPAFLVTR		4.35807e-05	0	1	Q9NV31	0	1585.86	2	4.4	47.716	36
VLQSALAAIR		8.73947e-05	0	1	Q12905	0	1041.64	2	4.47	32.5327	83
VDNSSLTGESEPQTR		1.44895e-05	0	1	P20648	0	1619.75	2	2.14	19.8765	83
VDNDENEHQLSLR		2.30133e-08	0	3	P06748	0	1568.73	2	3.56	18.9343	110
TSTTGVATTQSPTPR		8.56414e-05	0	1	Q8WWI1	0	1504.76	2	3.09	15.4393	78
TSVQTEDDQLIAGQSAR		1.39755e-07	0	1	P35221	0	1818.88	2	1.97	28.5742	102
TSYAQHQQVR		2.86674e-05	0	5	P61247	0	1217.6	2	4.46	6.3525	52
TTAENEFVMLK		6.58057e-05	0	1	P13647	0	1282.63	2	4.89	35.5381	69
TTAENEFVMLK	1xOxidation [M9]	7.48181e-05	0	1	P13647	0	1298.63	2	1.98	31.2744	66
TTDTASVQNEAK		0.0024855	0	1	Q9ULV4	0	1264.6	2	2.07	11.0308	46
TTEYQLSTLEER		2.21767e-05	0	1	P35900	0	1469.71	2	4.41	33.229	58
TTGFGMIYDSLDYAK	1xOxidation [M6]	5.58928e-06	0	3	P62847	0	1697.77	2	5.77	47.9951	83
TTGIVMDSGDGVTHTVPIYEGYALPHAILR		3.12543e-12	0	12	P63261	0	3183.61	4	0.26	49.6014	77
TTGIVMDSGDGVTHTVPIYEGYALPHAILR	1xOxidation [M6]	1.02424e-07	0	5	P63261	0	3199.61	3	2.71	48.0687	66
TTHFVEGGDAGNR		0.00146958	0	3	P18124	0	1360.62	2	4.71	12.3682	48
TTHFVEGGDAGNREDQINR		9.40321e-06	0	3	P18124	1	2115.98	4	2.49	18.3318	42
TSTSSSSVQAR		0.00021607	0	1	Q9UKV3	0	1110.54	2	1.27	4.0936	58
TTLQVDTLNAELAAER		7.25715e-08	0	1	P35580	0	1744.91	2	4.52	42.2564	81
TTITTTTTSSSGLGSPMIVGSPR	1xOxidation [M17]	1.76414e-10	0	2	Q96S97	0	2268.14	2	2.99	34.4845	121
TTPPVLDSDGSFFLYSK		0.000427403	0	1	P0DOX5	0	1873.92	2	2.33	51.6929	35
TTPSYVAFTDTER		4.24188e-05	0	3	P11142; P0DMV8	0	1487.7	3	4.84	33.6581	64
TTSGYAGGLSSAYGGLTSPGLSYSLGSSFGSGAGSSSFSR		7.78958e-11	0	2	P05787	0	3725.72	3	4.43	54.3682	116
TTSPPEVSGYSYEK		0.000137419	0	1	P46821	0	1544.71	2	1.57	27.3253	32
TTTTNTQVEGDDEAAFLER		3.54615e-08	0	1	Q05682	0	2097.96	2	2.55	36.0543	84
TTVQQEPLESGAK		0.00223168	0	1	P49750	0	1387.71	2	-0.62	16.6253	37
TTYLVLDEADR		7.58359e-05	0	1	P17844	0	1295.65	2	7.62	35.3226	52
TVAGGAWTYNTTSAVTVK		5.17077e-09	0	3	P61513	0	1826.93	2	5.26	36.8417	111
TVDNFVALATGEK		9.60636e-05	0	1	P23284	0	1364.71	2	4.11	42.076	38
TVDSQGPTPVCTPTFLER	1xCarbamidomethyl [C11]	4.01871e-05	0	1	Q9BYG3	0	2004.97	2	4.15	40.4021	66
TVEEVTVER		0.0020037	0	1	Q07157	0	1061.55	2	3.3	17.3767	39
TTITTTTTSSSGLGSPMIVGSPR		4.53315e-06	0	1	Q96S97	0	2252.14	2	1.84	38.1705	84
TSSGDASSLSIEETNK		1.86042e-05	0	1	O43290	0	1625.75	2	7.57	22.5759	16
TSSAETPTIPLGSAVEAIK		7.38141e-05	0	2	Q16891	0	1872	2	4.48	43.8878	26
TSQNSELNNMQDLVEDYKK	1xOxidation [M10]	7.21674e-07	0	1	P35908	1	2272.04	3	4.7	28.5307	37
TPTGEGLLDSPSK		1.43752e-06	0	1	O95425	0	1301.66	2	2.56	25.5184	86
TPTSGQSVSTCSSK	1xCarbamidomethyl [C11]	9.85858e-06	0	1	Q32NC0	0	1426.65	2	3.36	9.7472	71
TPVEPEVAIHR		1.3005e-05	0	1	P60866	0	1247.67	3	4.38	21.308	49
TPVEVPVGGFK		0.000131961	0	2	Q15149	0	1129.63	2	5.06	32.1685	46
TQASSSFQDSSQPAGK		8.04055e-07	0	1	P46087	0	1625.74	2	5.93	15.0921	91
TQEEPPGQSR		0.00235519	0	1	Q96H55	0	1128.53	2	5.2	8.489	25
TQETPSAQMEGFLNR		1.31665e-06	0	1	Q01082	0	1708.8	2	3.16	40.1348	87
TQETPSAQMEGFLNR	1xOxidation [M9]	5.32487e-07	0	1	Q01082	0	1724.79	2	3.61	28.7445	81
TQETQEIR		0.00243581	0	1	Q8N1N4	0	1004.5	2	1.58	8.8473	41
TQGSETAGPPK		0.00173933	0	1	O75683	0	1072.53	2	4.76	6.0169	37
TQLASWSDPTEETGPVAGILDTETLEK		2.19503e-08	0	2	Q15149	0	2888.4	2	2.31	54.6141	125
TQLEELEDELQATEDAK		2.27044e-08	0	4	P35580; P35579	0	1961.92	2	1.27	52.5712	114
TQLQQNIEENK		0.000394135	0	1	Q9ULJ8	0	1344.68	2	5.6	17.1242	34
TQPMTAQAASYR		0.000833871	0	1	Q96PK6	0	1324.63	2	4.41	20.0445	45
TQPMTAQAASYR	1xOxidation [M4]	0.000186234	0	1	Q96PK6	0	1340.63	2	2.69	14.8136	55
TQSSASLAASYAAQQHPQAAASYR		4.60434e-10	0	1	Q96PK6	0	2465.18	3	-0.37	30.9671	81
TQTAIASEDMPNTLTEAEK		6.52124e-07	0	1	Q01082	0	2049.96	2	5.91	35.6173	81
TQTAIASEDMPNTLTEAEK	1xOxidation [M10]	1.71555e-05	0	1	Q01082	0	2065.96	2	1.95	28.5536	93
TQTLPSENSEESR		0.00103485	0	1	Q9H6W3	0	1477.68	2	6.15	16.5322	63
TQTPPVSPAPQPTEER		0.00253619	0	1	Q14247	0	1734.87	2	1.52	22.0105	48
TSAGTTDPEEATR		2.80922e-05	0	1	Q14244	0	1335.6	2	4.53	12.9667	68
TSDVGGYYYEK		0.000125019	0	1	P46821	0	1281.56	2	2.31	24.253	40
TSFFQALGITTK		0.000116066	0	1	P05388	0	1313.71	2	3.46	51.3714	55
TSFLLNLR		0.00271273	0	2	O00159	0	963.562	2	1.26	41.2017	40
TSLALDESLFR		2.5557e-05	0	1	Q86U42	0	1251.66	2	7.17	45.3595	80
TSIAIDTIINQK		4.75812e-05	0	1	P25705	0	1316.74	2	4.44	38.5232	53
TSQNSELNNMQDLVEDYK		6.53626e-05	0	1	P35908	0	2127.95	3	1.73	47.9731	10
TVEIPDPVEAGEEVK		6.67008e-05	0	1	P21980	0	1611.81	2	9.09	39.2246	50
VDNEILDYK		0.00151997	0	1	O14639	0	1108.55	2	4.38	30.3879	17
TVEQTATTTNK		0.00103485	0	1	P08579	0	1193.6	2	3.42	8.7173	38
TVFAEHISDECKR	1xCarbamidomethyl [C11]	0.000250686	0	1	P39023	1	1591.75	2	4.92	18.9892	35
VAQLEQVYIR		7.04048e-05	0	1	P62318	0	1218.68	2	3.93	32.2625	59
VAQPTITDNK		0.000563723	0	1	P21333	0	1086.58	2	5.11	14.8187	46
VASGPSPGEGISPQSAQAPQAPGDNHVVPVLR		1.23207e-05	0	2	Q14764	0	3119.59	3	4.12	37.3308	39
VASLEESEGNKQDLK		1.704e-05	0	2	Q07065	1	1646.82	2	3.19	16.447	70
VAVEEVDEEGK		9.47744e-05	0	1	P02545	0	1203.57	2	4.63	18.3396	68
VAVEYLDPSPEVQK		8.62219e-05	0	1	O43684	0	1573.81	2	5.52	34.5968	62
VAVTEGCQPSR	1xCarbamidomethyl [C7]	0.000203327	0	1	O75369	0	1203.58	2	-0.09	14.2639	54
VAVTSSSSSSSSSSSIPSAEK		1.02184e-09	0	1	Q6WCQ1	0	1971.94	2	6.9	19.8167	123
VAVVNQIAR		0.00168169	0	1	Q01082	0	969.584	2	3	20.1498	65
VAVVQYSGTGQQRPER		0.000319686	0	1	P12109	0	1774.92	3	3.71	18.9612	36
VAYVSFGPHAGK		0.000150032	0	1	P50914	0	1232.64	3	3.23	23.883	17
VCEEIAIIPSK	1xCarbamidomethyl [C2]	4.21332e-05	0	1	P08708	0	1258.67	2	2.65	33.4317	45
VAQGVSGAVQDK		0.00100052	0	1	P12268	0	1158.61	2	1.2	13.6156	52
VCENIPIVLCGNK	2xCarbamidomethyl [C2; C10]	0.000271849	0	1	P62826	0	1515.77	2	4.19	36.3562	34
VCVETVESGAMTK	1xCarbamidomethyl [C2]	0.000129314	0	1	P48735	0	1410.66	2	3.29	26.4434	45
VDALMDEINFMK		0.000158363	0	1	P13647	0	1425.68	2	0.06	52.2209	12
VDALMDEINFMK	1xOxidation [M5]	5.12517e-05	0	1	P13647	0	1441.67	2	3.93	45.506	65
VDALNDEINFLR		6.79896e-06	0	3	P08729	0	1418.73	2	4.68	48.2263	90
VDATEESDLAQQYGVR		3.49856e-08	0	1	P07237	0	1780.83	2	2.38	37.3411	126
VDCTQHYELCSGNQVR	2xCarbamidomethyl [C3; C10]	1.87086e-06	0	1	Q8NBS9	0	1965.85	3	2.04	22.9044	41
VDEIFGQLR		0.000800779	0	1	Q9NY12	0	1076.57	2	3.33	36.5365	40
VDGAEWGVDLPSVEAQLGSHR		5.17683e-08	0	1	Q15149	0	2222.08	3	2.1	50.7124	51
VDKLDASESLR		0.000916496	0	1	Q00610	1	1232.65	3	-0.2	18.5876	64
VDLLNQEIEFLK		5.69705e-07	0	1	P35908	0	1460.8	2	5.66	53.7203	90
VDINTEDLEDGTCR	1xCarbamidomethyl [C13]	2.40494e-05	0	1	P21333	0	1636.71	2	2.27	32.8927	39
VDNALQSGNSQESVTEQDSK		7.59079e-10	0	2	P0DOX7	0	2135.97	2	4.03	21.7645	121
VCTLAIIDPGDSDIIR	1xCarbamidomethyl [C2]	1.35272e-06	0	3	P62888	0	1757.91	2	5.9	49.6875	101
VAPEEHPVLLTEAPLNPK		8.28761e-10	0	22	P63261	0	1954.06	2	2.11	34.5293	71
VAPEEHPTLLTEAPLNPK		1.06661e-07	0	2	P68032	0	1956.04	2	1.6	34.0797	67
VAPAQPSEEGPGR		0.00177485	0	1	P23588	0	1294.64	2	5.37	14.7159	30
TVGAALDILCPSGPIK	1xCarbamidomethyl [C10]	0.000105592	0	1	P16278	0	1611.88	2	-0.66	47.0831	60
TVGVEPAADGK		0.000530489	0	2	P46779	0	1043.54	2	5.87	13.2428	62
TVQSLEIDLDSMR		3.19029e-06	0	16	P05783	0	1506.75	2	2.78	46.454	85
TVQSLEIDLDSMR	1xOxidation [M12]	3.21192e-06	0	6	P05783	0	1522.74	2	3.93	37.1578	78
TVSLGAGAKDELHIVEAEAMNYEGSPIK		8.99802e-09	0	2	P06748	1	2929.46	3	7.31	52.8609	56
TVSQIISLQTLK		3.70577e-05	0	1	O76021	0	1330.79	2	3.36	41.3101	64
TVTAMDVVYALK		5.15991e-05	0	5	P62805	0	1310.7	2	4.84	49.69	64
TVTAMDVVYALK	1xOxidation [M5]	0.000131961	0	3	P62805	0	1326.7	2	4.47	40.0277	74
TVTNAVVTVPAYFNDSQR		0.000119245	0	3	P11142	0	1982	2	2.99	43.0216	43
TVTVWELISSEYFTAEQR		5.24726e-08	0	1	Q15149	0	2159.07	3	5.63	57.3277	66
TYADYESVNECMEGVCK	2xCarbamidomethyl [C11; C16]	4.02713e-09	0	1	P84090	0	2054.81	2	4.76	37.615	89
TYAICGAIR	1xCarbamidomethyl [C5]	0.00215779	0	1	P63220	0	1024.52	2	0.27	26.771	27
TYDPSGDSTLPTCSK	1xCarbamidomethyl [C13]	5.82049e-06	0	1	Q9Y2X3	0	1628.71	2	4.28	25.1454	66
TYFPHFDLSHGSAQVK		3.65604e-05	0	2	P69905	0	1833.89	3	4.4	35.4834	21
TYLLDGSCMVEESGTLESQLEATK	1xCarbamidomethyl [C8]	1.79024e-09	0	2	Q13813	0	2661.23	2	2.52	54.3335	113
TYQELLVNQNPIAQPLASR		3.93356e-06	0	1	Q9NX24	0	2155.15	3	5.95	46.7614	55
TYVPALEQSADGHK		0.00104186	0	1	P98175	0	1515.74	2	2.19	23.6068	31
VAAGVLCELAQDK	1xCarbamidomethyl [C7]	5.18897e-06	0	1	P14923; P35222	0	1373.71	2	4.41	37.3192	45
VAASTFSSDSK		0.00063228	0	1	Q9Y5J1	0	1099.53	2	5.72	14.1628	54
VACQASSER	1xCarbamidomethyl [C3]	0.0020446	0	3	Q96H55	0	1007.46	2	3.79	2.394	33
VAEITELILK		0.00112211	0	1	Q06265	0	1128.69	2	2.25	44.5172	24
VAFTGSTEVGK		0.00284354	0	1	P00352	0	1095.57	2	2.65	20.5148	27
VAGGAAPSKPASAK		0.000880129	0	1	Q14978	0	1211.67	2	5.42	4.67	34
VALVNDSLSDVTSTTSSR		6.21274e-08	0	1	Q7Z2W4	0	1851.93	2	4.45	37.3632	105
VALVYGQMNEPPGAR		0.00257056	0	1	P06576	0	1601.81	2	1.93	34.1215	20
VANPSGNLTETYVQDR		3.87623e-07	0	1	P21333	0	1763.86	2	7.55	31.1502	72
VANVSLLALYK		0.000214616	0	1	P62266	0	1190.71	2	3.44	43.524	61
TVFAEHISDECK	1xCarbamidomethyl [C11]	6.48491e-06	0	2	P39023	0	1435.65	2	2.34	22.3486	55
TPSTEAAHIMLR		0.000416013	0	1	Q07157	0	1326.68	3	9.15	25.9113	25
VIQYLAYVASSHK		6.14373e-06	0	3	P35579	0	1478.8	2	6.05	35.3555	79
VLSSSGSEAAVPSVCFLVPPPNQEAQEAVTR	1xCarbamidomethyl [C15]	7.56623e-07	0	4	Q15149	0	3226.6	4	3.94	51.7567	36
YEELQQTAGR		0.000368397	0	1	P13647	0	1194.57	2	2.09	17.0037	61
YEELQSLAGK		0.000248998	0	15	P05787	0	1137.58	2	4.43	28.3217	57
YEELQVTVGR		0.00055242	0	1	P35908	0	1193.62	2	3.01	30.3034	30
YEHDDIVSTVSVLSSGTQAVSGSK		1.82903e-08	0	2	Q9BQA1	0	2466.2	2	3.49	44.5506	91
YEIEETETVTK		5.02235e-05	0	1	Q05682	0	1341.64	2	6.28	25.7703	54
YENEVALR		0.00170451	0	1	P13645	0	993.5	2	0.86	19.4334	55
YESHPVCADLQAK	1xCarbamidomethyl [C7]	8.32652e-06	0	2	Q9NX63	0	1517.71	2	3.98	18.3802	46
YESSSYTDQFSR		6.80664e-05	0	1	Q07157	0	1469.62	2	1.11	28.0485	40
YEVTSGGGGTSR		0.000116853	0	1	P15924	0	1170.54	2	5.06	12.5653	54
YFPTQALNFAFK		0.00045726	0	1	P12236; P05141; P12235	0	1446.74	2	4.23	52.8853	44
YGEPGEVFINK		0.000492516	0	1	P23246	0	1252.62	2	1.13	32.3947	48
YGFEPTQEGK		0.000658416	0	1	Q8IXM3	0	1155.53	2	3.68	22.6038	24
YEELQITAGR		0.000255817	0	1	P04264; P04259	0	1179.6	2	2.86	28.7548	49
YGGDEIPFSPYR		7.53253e-05	0	1	P21333	0	1400.65	2	3.06	40.9945	51
YGGQPVPNFPSK		0.00172764	0	1	P21333	0	1290.65	2	2.21	29.1524	31
YGPLSGVNVVYDQR		4.8117e-07	0	1	Q13595	0	1566.79	2	6.84	40.1241	91
YGSFEEAEASYPILNR		0.00017407	0	1	O95425	0	1845.87	2	-1.83	45.5983	59
YHNVGLSK		0.00215779	0	1	Q14103	0	917.484	2	2.05	9.6396	27
YHTESLQNMSK		0.000595008	0	1	O94992	0	1337.62	2	1.99	16.4984	35
YKDLDEDELLGNLSETELK		3.35958e-08	0	2	Q9NYL9	1	2224.09	2	1.32	48.207	72
YKPESEELTAER		0.000154141	0	1	P07237	0	1451.7	2	2.66	18.2932	37
YKPLDLRPK		0.00212892	0	2	P42766	0	1129.67	3	-0.71	17.7637	16
YKPVTNQVECHPYLTQEK	1xCarbamidomethyl [C10]	2.84082e-07	0	1	O60218	0	2234.09	3	4.1	24.1285	31
YLAEFATGNDR		0.00238711	0	1	P62258	0	1256.59	2	3.52	29.675	37
YLATLETLTK		0.000324034	0	1	P23458	0	1152.65	2	2.53	36.5785	46
YICENQDSISSK	1xCarbamidomethyl [C3]	1.66981e-05	0	1	P02768	0	1443.64	2	2.52	18.9034	67
YGGPPPDSVYSGQQPSVGTEIFVGK		6.99307e-05	0	1	O60506	0	2566.25	3	5.35	46.3276	35
YEDFSNLGTTHLLR		2.92543e-05	0	1	P22695	0	1665.82	3	4.13	39.5627	29
YEDEINKR		0.000575257	0	6	Q7Z794; P35908; P04264; P04259; P02538; P05787; P13647	1	1066.52	2	5.07	10.0045	46
YEDEINHR		0.00117637	0	4	P08729	0	1075.48	2	4.39	10.3588	44
WIGSETDLEPPVVK		2.69763e-05	0	1	O14974	0	1569.82	2	3.77	42.809	54
WLHGLESQIQSDDYGK		2.27841e-05	0	1	Q01082	0	1875.89	3	4.37	37.536	34
WISIMTER		0.00132821	0	1	P07355	0	1035.53	2	6.41	36.9905	34
WMEEQAQSLIDK		3.4597e-06	0	1	P09234	0	1477.7	2	4.04	39.3759	67
WNLLQQQTTTTSSK		3.08072e-07	0	1	P19013	0	1635.83	2	1.79	33.6354	90
WQAVLAQTDVR		7.68674e-05	0	1	Q15149	0	1286.69	2	0.81	33.0802	46
WQLSVATEQPELEGPR		1.76254e-05	0	1	Q9NR30	0	1839.92	2	2.5	44.5945	76
WSTDDVQINDISLQDYIAVK		0.00048591	0	1	P46782	0	2323.15	3	0.42	54.8816	30
WTLLQEQGTK		0.000192631	0	1	P04259; P02538; P13647	0	1203.64	2	4.52	32.8576	41
WVWDQEEER		0.00071397	0	1	Q8WWI1	0	1276.56	2	2.84	37.2529	21
YAASSYLSLTPEQWK		2.46795e-06	0	1	P0DOY2	0	1743.86	2	3.49	48.3754	56
YADLLLEK		0.00233938	0	1	Q99459	0	964.535	2	2.2	33.0918	31
YAICSALAASALPALVMSK	1xCarbamidomethyl [C4]; 1xOxidation [M17]	6.30464e-07	0	2	P36578	0	1953.02	2	6.55	53.5021	106
YALQMEQLNGILLHLESELAQTR		1.19643e-07	0	1	P05783	0	2670.39	3	3.58	58.596	51
YALTGDEVK		0.00271273	0	1	P62701	0	995.504	2	2.8	21.626	47
YALYDATYETK		0.000166031	0	1	P23528; Q9Y281	0	1337.63	2	2.41	32.7822	42
YAPSEAGLHEMDIR		1.79863e-05	0	1	P21333	0	1588.74	3	3.45	31.1899	33
YAPSEAGLHEMDIR	1xOxidation [M11]	0.000368397	0	1	P21333	0	1604.74	3	2.55	23.9674	38
YATALYSAASK		0.000306991	0	1	P48047	0	1145.58	2	2.09	23.2512	53
YCTETSGVHGDSPYGSGTMDTHSLESK	1xCarbamidomethyl [C2]	7.25715e-08	0	1	O95425	0	2903.21	4	3.51	28.5255	65
YDERPGPSPLPHR		0.000489202	0	1	P08621	0	1520.76	3	5.19	17.7033	13
YDLPATIDFIVK		0.000136494	0	1	P07098	0	1394.76	2	7.03	53.9594	32
YDPEGDNTGEQVAVK		0.00189856	0	1	P23458	0	1621.73	2	1.15	23.3804	45
YDPPLEDGAMPSAR		6.79896e-06	0	3	P47756	0	1518.69	2	3.01	33.2119	57
YDPPLEDGAMPSAR	1xOxidation [M10]	1.22378e-05	0	1	P47756	0	1534.68	2	3.91	27.0227	33
YDPTIEDSYR		0.000381049	0	1	A6NIZ1	0	1258.56	2	1.37	28.7368	39
YDSPINSASHIPSSK		1.47862e-05	0	1	O14639	0	1602.78	3	2.26	25.4408	34
YLDGLTAER		0.00232369	0	2	P35908	0	1037.53	2	4.09	28.6445	51
WIDATSGIYNSEK		4.7849e-06	0	1	Q8WWI1	0	1483.71	2	4.11	35.5927	57
YLGLLENLR		0.000460358	0	1	O00159	0	1090.63	2	6.84	45.2068	43
YILGNPLTPGVTQGPQIDKEQYDK		1.61247e-06	0	1	P00352	1	2674.37	3	4.75	43.1265	27
YQTQPVTLGEVEQVQSGK		1.34204e-07	0	1	O95425	0	1991.01	3	5.65	37.9251	90
YSEKEDKYEEEIK		6.93006e-07	0	2	P67936	2	1689.79	2	2.93	17.0746	75
YSGAYGASVSDEELK		1.87086e-06	0	1	Q9NX63	0	1575.72	2	-0.22	29.8442	57
YSGSYNDYLR		0.000264603	0	1	Q96PK6	0	1237.55	2	5.13	30.5741	43
YSLDPENPTK		0.000399494	0	1	P18621	0	1163.56	2	4	27.3916	41
YSLVSEQLEPAATSTYR		2.67323e-07	0	1	Q9Y446	0	1914.94	2	4.03	40.0881	92
YSQKEDKYEEEIK		2.5557e-05	0	1	P06753	2	1688.8	3	3	15.8083	42
YSQYQQAIYK		0.000433214	0	1	O14744	0	1291.63	2	2.77	24.3761	31
YSSDYFQAPSDYR		9.84707e-07	0	1	Q08380	0	1598.68	2	1.25	36.1568	79
YSTSGSSGLTTGK		5.48337e-05	0	1	Q16891	0	1245.6	2	3.74	15.2055	70
YSVDIPLDK		0.0019114	0	1	P61353	0	1049.55	2	3.69	34.43	44
YSYVCPDLVK	1xCarbamidomethyl [C5]	0.000774206	0	1	P61158	0	1243.6	2	3.51	34.0462	22
YQQGDFGYCPR	1xCarbamidomethyl [C9]	0.00109224	0	1	P67870	0	1390.58	2	4.26	28.164	14
YTDLNSNDVTGLR		9.60636e-05	0	1	Q15007	0	1467.71	2	1.02	31.7411	58
YTPVQQGPVGVNVTYGGDPIPK		2.0961e-07	0	1	P21333	0	2286.18	2	1.85	42.3206	78
YVASYLLAALGGNSSPSAK		4.86574e-09	0	2	P05387	0	1868.98	2	5.36	53.0901	104
YVDSEGHLYTVPIR		9.66078e-06	0	2	Q03135	0	1648.83	2	1.25	32.1147	63
YVECSALTQK	1xCarbamidomethyl [C4]	0.00125845	0	1	P60953	0	1198.58	2	3.83	19.5884	25
YVGVSSDSVGGFR		0.00114505	0	1	Q14677	0	1329.64	2	8.26	32.1224	35
YVIESSSHTPELAR		0.000375937	0	2	Q8N3V7	0	1588.8	2	-1.23	25.5338	56
YVLKPATEGK		0.00165917	0	1	Q9NVI7	0	1105.63	2	5.17	14.0895	32
YVLINWVGEDVPDAR		1.36029e-07	0	1	Q16643	0	1745.89	2	9.48	52.5427	87
YVMGNNPADLLAVDSR		8.88766e-08	0	1	Q02413	0	1734.85	2	4.08	46.325	122
YVMGNNPADLLAVDSR	1xOxidation [M3]	9.06963e-08	0	1	Q02413	0	1750.84	2	4.23	39.9822	103
YWSQQIEESTTVVTTQSAEVGAAETTLTELR		5.14056e-14	0	26	P05783	0	3428.67	3	7.48	57.1646	163
YYGGGSEGGR		0.00223168	0	1	P14866	0	1002.43	2	4.31	10.0877	51
YTPEEEQELEK		0.00101411	0	1	P28290	0	1394.63	2	4.34	22.3815	34
YQINNISTVPK		0.00151997	0	1	Q07157	0	1276.69	2	3.86	29.3168	26
YQGVNLYVK		0.00149961	0	1	P11940	0	1083.58	2	4.37	29.6673	34
YQAVTATLEEK		0.000311166	0	2	P40429	0	1252.64	2	2.68	25.3387	45
YLLSQSSPAPLTAAEEELR		1.73483e-07	0	2	Q12792	0	2075.07	3	6.47	50.232	69
YLMEEDEDAYKK		1.81082e-05	0	1	P46777	1	1533.68	2	4.16	25.2445	54
YLMEEDEDAYKK	1xOxidation [M3]	0.000311166	0	1	P46777	1	1549.67	2	0.62	18.9266	34
YLNIFGESQPNPK		4.88845e-05	0	1	Q9UJS0	0	1506.76	2	1.7	38.9546	59
YLQEIYNSNNQK		8.61259e-06	0	1	P02679	0	1513.73	2	4.55	25.9814	59
YISPDQLADLYK		7.68674e-05	0	1	P06733	0	1425.73	2	3.92	46.8925	51
YLTESYGTGQDIDDR		3.8242e-07	0	1	Q9UM54	0	1732.77	2	4.57	31.2314	91
YLTVQNTVR		0.00251918	0	1	Q9Y305	0	1093.6	2	4.01	22.5605	32
YLYTLVITDK		0.000495853	0	1	P63173	0	1228.68	2	6.6	42.7596	24
YMDIEFDFK	1xOxidation [M2]	0.000723674	0	1	O43795	0	1223.53	2	6.55	42.067	24
YMDVQFDFK	1xOxidation [M2]	0.000718806	0	1	O00159	0	1208.53	2	3.32	36.4793	33
YMSPEQISSQDYGK		7.88844e-06	0	1	P19525	0	1632.72	2	3.73	31.6296	64
YMVENHGEDYK		0.00096733	0	1	Q9Y3C1	0	1384.58	2	5.99	16.394	30
YNGDVEDIKR		0.00108489	0	2	Q8WWI1	1	1208.59	3	2.46	15.9808	37
YNILGTNAIMDK		0.000183735	0	1	Q9BUJ2	0	1352.69	2	3.38	40.251	38
YNILGTNTIMDK		5.63357e-05	0	1	Q00839	0	1382.7	2	4.05	40.0252	57
YNILGTNTIMDK	1xOxidation [M10]	0.000250686	0	1	Q00839	0	1398.69	2	3.19	34.0719	51
YNVLGAETVLNQMR	1xOxidation [M13]	2.80922e-05	0	1	Q1KMD3	0	1623.82	2	3.64	40.1737	51
YNYLSLDSAK		0.000469779	0	1	O43795	0	1173.58	2	2.73	34.021	43
YPASTVQILGAEK		1.24738e-06	0	1	O00567	0	1376.74	2	6.28	33.3488	62
YPENFFLLR		0.000326229	0	2	P36873; P62140	0	1198.63	2	4.19	49.3187	50
YPIEHGIITNWDDMEK		2.26045e-06	0	18	P68032	0	1960.91	2	3.11	41.3145	51
YPIEHGIITNWDDMEK	1xOxidation [M14]	0.000138351	0	11	P68032	0	1976.91	2	3	36.3377	34
YPIEHGIVTNWDDMEK		1.03939e-06	0	1	P63261	0	1946.9	3	3.64	41.3893	40
YPILGIPQAHR		0.000192631	0	3	Q8IVT2	0	1264.72	3	3.67	32.0097	26
YPMAVGLNK		0.00195042	0	1	Q9Y3U8	0	992.523	2	3.81	27.0967	40
YQASTSNTVSK		9.41363e-05	0	1	O95810	0	1185.57	2	0.33	10.1072	61
YIGTGHADTTK		1.14383e-05	0	2	Q9BWJ5	0	1163.57	2	9.14	8.3353	56
VISGVLQLGNIVFK		2.43483e-06	0	3	P35579	0	1486.9	2	4.87	54.4427	49
WENPGLGAESHTDSLR		3.48316e-06	0	1	Q9UHB6	0	1768.82	3	0.46	30.3059	43
WDPTANEDPEWILVEK		1.15533e-08	0	2	Q14257	0	1941.92	2	5.48	53.2552	111
VPECLYTLPSLR	1xCarbamidomethyl [C4]	3.23369e-06	0	1	Q13045	0	1447.76	2	6.01	45.546	63
VPEWVDTVK		0.00096733	0	1	P39019	0	1072.57	2	3.62	32.452	40
VPHNAAVQVYDYR		0.000193937	0	1	Q14764	0	1531.77	3	5.74	25.4042	28
VPLASQGLGPGSTVLLVVDK		4.09149e-07	0	2	P05161	0	1950.13	2	2.31	51.1357	72
VPLDEALQR		0.00158271	0	1	Q15149	0	1040.57	2	2.63	26.8432	44
VPLDVACAR	1xCarbamidomethyl [C7]	0.00149961	0	2	Q15149	0	1000.52	2	1.68	22.3892	33
VPLVAPEDLR		9.73703e-05	0	1	O14744	0	1108.64	2	4.25	33.4673	58
VPPAINQFTQALDR		8.66085e-07	0	2	P62424	0	1569.84	2	2.53	45.8024	78
VPPFVDLNVNSNEGK		1.58012e-06	0	1	Q9NVP1	0	1628.83	2	4.69	39.7864	60
VPPGYHPLDVEK		0.000317534	0	5	Q15149	0	1350.71	2	3.63	22.3215	21
VPQVSTPTLVEVSR		2.38598e-06	0	1	P02768	0	1511.84	2	1.8	36.0737	58
VPSSTADFQVGVR		4.95495e-05	0	1	Q9BYK8	0	1362.7	2	2.7	30.7631	66
VNVGAGSHPNK		0.000410432	0	1	P21333	0	1079.56	2	3.52	4.4431	68
VPTANVSVVDLTCR	1xCarbamidomethyl [C13]	1.12585e-07	0	2	P04406	0	1530.79	2	5.36	37.1093	81
VQALEEANNDLENK		1.85826e-06	0	2	P35527	0	1586.77	2	6.09	28.5397	79
VQAINVSSR		0.0018111	0	1	Q96C19	0	973.543	2	2.96	15.6649	53
VQAQVIQETIVPK		3.80728e-05	0	1	Q15459	0	1452.84	2	3.72	33.5298	21
VQAVVAVAR		0.00245226	0	1	Q01082	0	912.563	2	3.63	17.2099	56
VQENCIDLVGR	1xCarbamidomethyl [C5]	0.000102085	0	1	O75533	0	1302.65	2	2.97	28.847	47
VQEQVHTLLSQDQAQAAR		2.54677e-08	0	1	Q07065	0	2022.04	3	3.5	27.1682	60
VQNATLAVANITNADSATR		1.05107e-08	0	1	P27105	0	1930	2	1.32	35.4421	108
VQQLQISVDQHGDNLK		1.37112e-06	0	1	P19013	0	1821.95	3	5.42	29.0798	40
VQSGSESVIQEYVDLR		1.44388e-08	0	2	Q15149	0	1808.9	2	5.35	47.4168	110
VQVQDNEGCPVEALVK	1xCarbamidomethyl [C9]	6.10236e-06	0	2	P21333	0	1784.88	2	5.32	35.1051	85
VQVTSQEYSAR		0.00210043	0	1	Q12860	0	1267.63	2	4.93	17.2704	31
VRQEESEQIK		0.000277414	0	7	P08729	1	1245.64	2	4.41	7.9716	46
VPVHDVTDASK		0.000231169	0	1	P21333	0	1167.6	2	4.57	11.3904	30
VNVDEVGGEALGR		2.03121e-05	0	2	P68871	0	1314.66	2	2.06	31.0522	39
VNVDAVGGEALGR		3.25937e-05	0	1	P02042	0	1256.66	2	1.08	30.011	44
VNTLIRPDGEK		0.00165917	0	2	P62750	0	1241.68	2	4.06	15.8753	47
VLTELLEQER		8.73947e-05	0	1	Q13428	0	1229.67	2	4.5	36.4304	53
VLTIDPTEFK		0.000361009	0	1	P53621	0	1162.64	2	5.47	40.0323	57
VITIMQNPR	1xOxidation [M5]	0.00146958	0	1	P62269	0	1087.59	2	2.56	17.8582	51
VLTPELYAELR		0.000242361	0	1	P12277	0	1303.73	2	2.53	42.8358	48
VLTQLLLNSDHR		0.000800779	0	1	Q5SWX8	0	1408.79	3	2.38	34.1768	31
VLTVINQTQK		0.000346673	0	1	P42766	0	1143.67	2	3.79	20.1485	63
VLVDQTTGLSR		0.000117645	0	1	Q15717	0	1188.66	2	4.29	25.2226	61
VLVDSSFGQPTTQGEAR		3.48717e-05	0	1	Q10570	0	1791.89	2	1.34	32.0291	83
VLVLSQDYGK		0.000768998	0	1	Q01082	0	1121.62	2	3.87	29.615	44
VIVVGNPANTNCLTASK	1xCarbamidomethyl [C12]	1.29898e-06	0	1	P40925	0	1757.92	2	2.49	32.2919	73
VLYQVEGFVDK		0.000208895	0	1	O43795	0	1296.68	2	1.86	38.8221	41
VMEKPSPLLVGR		0.000200598	0	1	Q13283; Q9UN86	0	1325.76	3	1.63	25.823	34
VMLGETNPADSKPGTIR		2.67946e-05	0	1	P15531	0	1785.92	3	4.34	26.2416	31
VMIPVPAGVEDGQTVR	1xOxidation [M2]	0.000619604	0	1	Q96EY1	0	1683.87	2	7.34	36.9776	63
VMMVALGR		0.00117637	0	1	Q9UKD2	0	876.479	2	1.98	29.7051	45
VMVQPINLIFR		5.44645e-05	0	1	P62304	0	1329.77	2	2.87	52.9226	57
VMVQPINLIFR	1xOxidation [M2]	0.000219009	0	1	P62304	0	1345.77	2	4.71	49.3162	52
VNETTEFLSK		7.73885e-05	0	1	Q9UKK3	0	1167.59	2	4.36	26.2865	81
VNEVNQFAAK		0.000709167	0	1	Q13813	0	1119.58	2	3.25	18.6851	55
VNFAMNVGK		0.000880129	0	1	P14618	0	979.503	2	4.75	27.6537	41
VNFTVDQIR		0.00110707	0	1	P13639	0	1091.58	2	3.37	32.5763	51
VNGVDDAANFR		0.000214616	0	1	O43795	0	1177.56	2	3.1	24.6895	38
VNNVDFTNIIR		7.73885e-05	0	1	Q07157	0	1304.7	2	4.87	40.3711	43
VNQIGSVTESIQACK	1xCarbamidomethyl [C14]	5.89967e-06	0	2	P06733	0	1633.82	2	3.62	32.8048	84
VNQPASFAIR		0.000567542	0	1	O75369	0	1102.6	2	1.9	26.2059	69
VNSLGETAER		0.000495853	0	1	Q13813	0	1075.54	2	4.6	13.7878	64
VNSININQGSITFAGGPGR		5.03881e-08	0	2	O00159	0	1901.98	2	2.52	40.7081	111
VSDLTQAANK		0.000806202	0	1	P17661	0	1046.55	2	5.71	13.0162	46
WDVDDWDNENSSAR		1.24738e-06	0	1	Q01082	0	1708.68	2	4.22	40.9822	34
VSELKEELK		0.00276804	0	2	Q00839	1	1074.6	2	3.92	15.2706	48
VSHQAGDHWLIR		0.000874209	0	1	Q14764	0	1418.73	4	2.6	20.5559	21
VVGAVIDQGLITR		1.89851e-05	0	1	E9PRG8	0	1340.79	2	8.81	37.1333	41
VVGNPCPICR	2xCarbamidomethyl [C6; C9]	0.000619604	0	1	Q9Y676	0	1171.57	2	3.05	18.924	32
VVHIMDFQR		0.000466617	0	1	P43243	0	1144.59	3	1.68	28.8805	42
VVLAYEPVWAIGTGK		9.80303e-05	0	1	P60174	0	1602.89	2	5.46	51.5828	52
VVIFQQEQENK		0.00094157	0	1	P63151	0	1361.71	2	6.29	25.1085	18
VVLIGGKPDR		0.000947945	0	2	P61978	0	1053.64	2	3.15	16.0483	44
VVIIPPFEDGTPR		6.99307e-05	0	1	O60292	0	1439.79	2	7.25	43.5368	35
VVIVDPETGK		0.00271273	0	1	Q15149	0	1056.59	2	3.35	23.0719	18
VVIVDPETGKEMSVYEAYR	1xOxidation [M12]	2.78708e-06	0	1	Q15149	1	2201.08	3	3.93	36.9699	55
VVPCLVTPVTGR	1xCarbamidomethyl [C4]	0.00100052	0	1	O75369	0	1297.73	2	3.57	33.9571	37
VVQNDAYTAPALPSSIR		0.000505999	0	1	Q9BY77	0	1801.94	2	4.86	36.6796	41
VVSETNDTK		0.000433214	0	3	P05783	0	992.489	2	2.22	0.5342	72
VVDVLDSIK		0.00205842	0	1	P00918	0	987.572	2	3.07	35.9633	36
VVSGMVNCNDDQGVLLGR	1xCarbamidomethyl [C8]	1.30626e-07	0	1	P21980	0	1932.93	2	4.71	37.6601	96
VVTDLISLIR		0.000628026	0	1	P38432	0	1128.7	2	4.3	51.3417	25
VVVSGLPPSGSWQDLK		2.84414e-06	0	5	Q07955	0	1668.9	2	1.61	44.5919	54
VWLDPNETNEIANANSR		1.12585e-07	0	1	P84098	0	1942.93	2	-1.45	39.9988	95
VYAPASTLVDQPYANEGTVVVTER		6.13655e-07	0	1	Q14126	0	2579.3	3	3.3	45.737	71
VYEEVLSVTPNDGFAK		6.26219e-07	0	2	Q12797	0	1767.88	2	1.92	42.2963	73
VYNVTQHAVGIVVNK		2.77152e-05	0	1	P46778	0	1640.91	3	3.59	31.0496	35
VYNYNHLMPTR	1xOxidation [M8]	6.66255e-06	0	2	P61353	0	1423.68	2	1.84	20.3591	59
VYSTALSSFLTK		5.26556e-05	0	1	Q9BQG0	0	1316.71	2	5.01	44.9154	53
VYVGNLGTGAGK		0.000545011	0	1	Q16629	0	1135.61	2	2.73	22.0143	37
VYVIGSFVDK		0.000537701	0	1	Q7L0Y3	0	1126.61	2	5.98	38.5064	44
WAAVVVPSGEEQR		0.000319686	0	1	P04439	0	1427.73	2	3.73	32.8901	44
WDETPASQMGGSTPVLTPGK		9.02967e-06	0	1	O75533	0	2058.98	2	6.5	39.5053	102
VVSQYHELVVQAR		2.53259e-07	0	2	Q16891	0	1527.83	2	4.56	25.2613	73
VVDLLAPYAK		0.000228067	0	1	P06576	0	1088.64	2	2.84	38.6716	51
VVASGPGLEHGK		7.04048e-05	0	1	O75369	0	1150.62	3	3.47	10.8356	42
VVAGVANALAHK		3.48316e-06	0	3	P02042; P68871	0	1149.67	3	1.22	20.4695	78
VSLAGACGVGGYGSR	1xCarbamidomethyl [C7]	3.28146e-05	0	1	P13647	0	1410.68	2	5.5	29.5262	52
VSLDVNHFAPDELTVK		7.32347e-06	0	1	P04792	0	1783.92	3	3.23	42.4574	44
VSISEGDDKIEYR		6.84505e-06	0	2	P22087	1	1510.74	2	6.03	26.6073	82
VSITEAMHR		0.000828262	0	1	Q15149	0	1043.53	2	3.59	20.0432	71
VSQPIEGHAASFAQFK		5.32487e-07	0	1	Q00610	0	1716.87	3	4.94	31.4303	79
VSQTPESLDFLK		0.000178837	0	1	Q12965	0	1363.71	2	5.1	39.9962	57
VSVGEFVGEGEGK		0.00195042	0	1	O95793	0	1293.63	2	1.89	33.6505	50
VSYDMDGFCER	1xCarbamidomethyl [C9]	0.000548703	0	1	Q12965	0	1378.54	2	-1.07	34.8487	25
VSYFPTVPGVYIVSTK		3.8029e-06	0	1	O75369	0	1756.95	2	6.43	52.8531	60
VTADVTSAVMGNPVTR		9.02967e-06	0	1	Q6P3W7	0	1617.83	2	2.4	35.4512	72
VTAQGPGLEPSGNIANK		2.69763e-05	0	1	P21333	0	1652.86	2	4.24	25.3001	43
VTDDLVCLVYK	1xCarbamidomethyl [C7]	5.36724e-06	0	1	P49458	0	1324.68	2	6.15	43.8503	68
VTEGLTDVILYHQPDDK		3.11897e-08	0	1	O60506	0	1942.98	3	4.26	39.8836	69
VTGEADVEFATHEDAVAAMSK		4.97701e-07	0	1	P31943	0	2178	3	3.05	37.7995	49
VTGQFPWSSLR		5.98672e-05	0	1	Q9Y512	0	1277.66	2	9.21	43.7389	38
VTIAQGGVLPNIQAVLLPK		7.30635e-08	0	7	P04908	0	1931.17	2	4.58	55.1768	65
VTIFTVPENCR	1xCarbamidomethyl [C10]	0.00212892	0	1	Q08554	0	1335.67	2	2.64	35.4878	31
VTLNPPGTFLEGVAK		0.000545011	0	1	Q86Y39	0	1542.85	2	5.28	45.4137	38
VTMESALTAR		0.000476166	0	1	O00159	0	1078.56	2	2.22	27.2327	54
VTMQNLNDR		0.000723674	0	1	P02533; P13645; P08779	0	1090.53	2	3.66	18.3421	70
VTMQNLNDR	1xOxidation [M3]	0.000790042	0	1	P02533; P13645; P08779	0	1106.53	2	4.45	10.4342	72
VTNIGNQQIDK		9.2873e-05	0	1	Q6P3W7	0	1229.65	2	5.2	16.6368	49
VTPNPDLLDLVQTADEK		1.24043e-05	0	1	Q8N3V7	0	1867.96	2	4.13	51.2555	11
VTQEIVTER		0.00094157	0	1	Q14126	0	1074.58	2	4.26	17.072	45
VTTEIQLPSQSPVEEQSPASLSSLR		0.00267647	0	1	Q8WWI1	0	2683.38	2	3.63	47.5699	38
VTYTPMAPGSYLISIK		1.26582e-05	0	1	P21333	0	1740.92	2	5.71	50.3132	31
VVAGDEWLFEGPGTYIPR		0.000229613	0	1	Q14764	0	2006	2	1.8	54.7137	51
VSHLLGINVTDFTR		1.85826e-06	0	3	P35579	0	1571.85	3	2.23	43.3802	84
QNENEEENLDKEQTGNLK		6.06127e-06	0	1	Q9GZR7	1	2131.97	3	3.54	20.1357	64
TPSAAYLWVGTGASEAEK		2.76508e-07	0	1	P06396	0	1837.9	2	6.5	42.259	86
TPNNVVSTPAPSPDASQLASSLSSQK		0.000402201	0	1	Q8WWI1	0	2583.29	2	1.86	41.2888	80
SGAQASSTPLSPTR		4.44729e-05	0	1	P02545	0	1359.69	2	2.64	16.0724	62
SGDSEVYQLGDVSQK		2.9618e-06	0	2	Q04837	0	1611.75	2	3.87	31.2481	68
SGDWVCPNPSCGNMNFAR	2xCarbamidomethyl [C6; C11]	5.55796e-05	0	1	Q92804	0	2068.84	2	-0.66	40.5358	51
SGFEPASLK		0.00138305	0	1	P35579	0	935.483	2	3.25	22.9488	50
SGFNLEELEK		0.000349022	0	1	Q9BVP2	0	1165.57	2	5.65	39.1275	42
SGFSSISVSR		0.000636563	0	1	P04259	0	1026.52	2	3.77	25.4851	39
SGFSSVSVSR		0.000451126	0	1	P02538	0	1012.51	2	4.51	20.4985	59
SGGGFSSGSAGIINYQR		1.59083e-06	0	1	P04264	0	1657.79	2	4.21	33.6226	80
SGGGGGGGFGR		0.00010922	0	1	P13647	0	865.391	2	2.39	4.0586	78
SGGGGGGGGCGGGGGVSSLR	1xCarbamidomethyl [C10]	4.51725e-09	0	1	P13645	0	1549.68	2	0.22	14.789	143
SGGGGGGGLGSGGSIR		1.93287e-07	0	1	P35527	0	1232.6	2	3.29	14.3001	99
SGKPPLQNNEK		0.000880129	0	1	P28288	0	1211.64	3	1.59	3.7667	18
SGALDVLQMK	1xAcetyl [N-Term]	0.00271273	0	1	P08865	0	1103.58	2	5.26	49.5005	39
SGQGAFGNMCR	1xCarbamidomethyl [C10]; 1xOxidation [M9]	0.00262299	0	2	P36578	0	1200.49	2	5.29	12.0575	31
SGSGTMNLGGSLTR		5.93966e-06	0	3	P47756	0	1337.65	2	3.17	27.3612	83
SGSGTMNLGGSLTR	1xOxidation [M6]	0.00184808	0	1	P47756	0	1353.64	2	3.19	19.6236	56
SGSMDPSGAHPSVR		0.000156238	0	2	Q07666	0	1384.63	3	4.32	14.6129	59
SGSMDPSGAHPSVR	1xOxidation [M4]	0.000313274	0	1	Q07666	0	1400.62	3	4.33	10.0889	51
SGSTAVGVMISPK		0.0020446	0	1	O75688	0	1233.65	2	2.42	26.3293	46
SGTQDIQPGPLFNNNADGVATDITSTR		3.2518e-07	0	1	Q7Z2W4	0	2789.33	3	3.48	47.7238	60
SGYGFNEPEQSR		0.000324034	0	1	Q5BKZ1	0	1370.6	2	2.2	24.0732	47
SHEGETAYIR		0.000298809	0	2	Q07955	0	1162.55	2	4.75	12.8426	48
SHQTGIQASEDVK	1xAcetyl [N-Term]	2.30403e-07	0	1	Q12792	0	1441.69	2	3.6	17.2482	80
SHSPSASQSGSQLR		4.10099e-05	0	2	Q8WWI1	0	1428.68	3	2.05	9.1705	65
SHTILLVQPTK	1xAcetyl [N-Term]	4.50779e-05	0	1	P84090	0	1278.74	2	3.92	32.0865	42
SHVEDGDIAGAPASSPEAPPAEQDPVQLK		3.9025e-07	0	1	Q9P2E9	0	2912.39	3	2.06	34.6698	68
SGSALELSVENVK		7.53253e-05	0	1	O75688	0	1332.7	2	4.18	33.2029	53
SFYPEEVSSMVLTK	1xOxidation [M10]	0.000232736	0	1	P11142	0	1632.78	2	-2.34	41.3171	30
SFYPEEVSSMVLTK		9.99269e-06	0	3	P11142	0	1616.79	2	0.76	48.0389	64
SFSTASAITPSVSR		0.00131929	0	1	P13647	0	1410.72	2	9	30.2276	50
SEEESAETTK		0.00104891	0	1	Q9NVP1	0	1110.48	2	4.03	3.6587	37
SEELNLPEGK		0.00196361	0	1	Q92614	0	1115.56	2	3.08	24.484	39
SEEMQTVQQEQLLQETQALQQSFLSEK		1.9946e-09	0	1	Q15149	0	3180.54	3	5.86	55.8855	91
SEEMQTVQQEQLLQETQALQQSFLSEK	1xOxidation [M4]	3.07711e-08	0	1	Q15149	0	3196.53	3	6.31	55.3715	79
SEESSHYSTEK		3.48717e-05	0	1	P55265	0	1283.54	2	2	3.7721	68
SEFEQNLSEK		0.000910332	0	1	Q16891	0	1210.56	2	3.75	20.5135	40
SEGTYCCGPVPVR	2xCarbamidomethyl [C6; C7]	0.00161504	0	1	P21980	0	1481.65	2	0.5	24.6713	67
SEIDLFNIR		0.00128417	0	1	P08758	0	1106.58	2	2.96	45.7344	44
SEIDLLTIR		0.0020037	0	1	Q9UJ72	0	1059.6	2	3.89	42.3231	41
SEISENTDASGK		0.000317534	0	1	Q9UHB6	0	1237.55	2	4.62	10.9804	51
SEPVKEESSELEQPFAQDTSSVGPDR		6.92194e-08	0	1	Q14151	1	2848.31	3	3.22	36.3403	72
SEQEEYEAEGIAWEPVQYFNNK		3.14011e-08	0	1	O00159	0	2660.18	2	3.87	53.7385	90
SESEVEEAAAIIAQRPDNPR		7.51528e-07	0	2	Q16643	0	2182.07	4	2.43	42.3014	43
SESGGSEYGTGPGR		0.000206092	0	1	Q12873	0	1340.57	2	3.66	12.831	57
SESPKEPEQLR		0.000563723	0	2	P09651	1	1299.65	3	2.62	13.9422	45
SETAPAAPAAAPPAEK		0.000571387	0	2	P16403	0	1478.75	2	5.97	19.0122	58
SETAPAAPAAAPPAEK	1xAcetyl [N-Term]	1.44895e-05	0	3	P16403	0	1520.76	2	5.36	26.575	52
SETAPAAPAAPAPAEK		8.79871e-05	0	1		0	1478.75	2	5.97	19.7422	46
SETAPAAPAAPAPAEK	1xAcetyl [N-Term]	1.38202e-05	0	1		0	1520.76	2	3.51	27.0928	44
SETAPAETATPAPVEK	1xAcetyl [N-Term]	2.26307e-05	0	1	P16401	0	1640.8	2	2.42	27.5899	50
SETAPLAPTIPAPAEK	1xAcetyl [N-Term]	0.000107754	0	2	P16402	0	1634.86	2	2.39	42.0203	51
SEVPLVDVTK		0.0022167	0	1	O43795	0	1086.6	2	3.65	29.9463	37
SFDVNKPGCEVDDLK	1xCarbamidomethyl [C9]	4.91597e-06	0	1	P41091	0	1722.8	3	3.83	30.4172	37
SFGSEHYLCSSSSYR	1xAcetyl [N-Term]; 1xCarbamidomethyl [C9]	6.64697e-08	0	1	Q16352	0	1808.75	2	3.24	36.1075	86
SFLSQGQVLK		0.00165917	0	1	P48047	0	1106.62	2	3.95	31.7448	35
SFPGFQAFCETQGDR	1xCarbamidomethyl [C9]	6.31202e-06	0	1	Q01780	0	1746.75	2	8.82	45.3065	76
SFQGDDSDLLLK		0.00137376	0	1	Q9UPQ0	0	1337.66	2	4.22	36.9673	7
SKEEAEALYHSK		5.02235e-05	0	3	P35908	1	1391.68	2	3.05	12.8127	55
SEEEQSSSSVK		0.000264603	0	2	P07910	0	1196.53	2	2.58	3.1792	58
SKPGAAMVEMADGYAVDR		1.55709e-07	0	2	P14866	0	1867.87	3	4.88	36.2644	90
SKVDEAVAVLQAHQAK		0.00103485	0	1	P11940	1	1693.92	3	3.23	30.1944	29
SLQEEHVAVAQLR		2.69451e-06	0	3	Q15149	0	1479.79	2	6.77	25.5819	63
SIQEELQQLR		0.000396805	0	1	Q15149	0	1243.66	2	3.16	38.381	60
SIQETLGESGSLLPNK		0.0010776	0	1	Q96BP2	0	1672.88	2	7.86	40.0907	36
SLSDSESDDSK		0.000676437	0	1	Q13185	0	1169.48	2	2.79	7.9174	61
SITILSTPEGTSAACK	1xCarbamidomethyl [C15]	3.06356e-06	0	1	O00425	0	1635.83	2	3.61	32.5173	72
SLVPAAELLESR		0.000556162	0	2	Q15149	0	1284.72	2	3.67	43.7794	54
SLYASSPGGVYATR		2.82499e-06	0	6	P08670	0	1428.71	3	3.35	29.2374	63
SLYYYIQQDTK		0.000112972	0	1	P07355	0	1421.69	2	3.02	37.5283	47
SMEAEMIQLQEELAAAER		3.26618e-09	0	2	P35579	0	2048.96	2	6.54	55.9461	100
SMEAEMIQLQEELAAAER	1xOxidation [M2]	5.36097e-07	0	1	P35579	0	2064.96	3	4.07	53.0681	79
SMGGAAIAPPTSLVEK		8.00471e-05	0	1	Q96I25	0	1528.8	2	3.62	35.887	27
SMQDVVEDFK		0.00109224	0	4	P08729	0	1197.55	2	4.15	38.7193	54
SIQADGLVWGSSK		8.62219e-05	0	1	P24534	0	1347.69	2	4.02	36.4041	44
SMSDVSAEDVQNLR		2.92205e-06	0	1	Q8WWI1	0	1550.71	2	6.82	33.2923	84
SNEDQSMGNWQIK		6.06127e-06	0	1	P02545	0	1536.67	2	4.61	32.1582	65
SNIEETTISSQK		8.85835e-05	0	1	Q16352	0	1336.66	2	1.49	18.526	74
SNIWLAAVTK		0.0011606	0	1	Q96CW1	0	1102.63	2	5.11	40.2343	56
SNMDNMFESYINNLR		9.44483e-08	0	4	P05787	0	1847.81	2	3.31	55.8261	84
SNMDNMFESYINNLR	1xOxidation [M]	7.11155e-08	0	10	P05787	0	1863.8	2	2.6	52.2622	106
SNMDNMFESYINNLR	2xOxidation [M3; M6]	5.32487e-07	0	3	P05787	0	1879.79	2	2.56	47.1785	116
SNNSETSSVAQSGSESK		4.18495e-05	0	1	P49792	0	1698.74	2	1.27	10.1263	72
SNNVEMDWVLK		0.000183735	0	1	P31943	0	1334.64	2	5.22	42.5153	50
SNQQLENDLNLMDIK		0.000229613	0	1	P46940	0	1774.86	2	5.34	47.87	31
SNVASSAACSSASSLGLGLAYR	1xCarbamidomethyl [C9]	1.00577e-11	0	1	Q16352	0	2129.03	2	5.82	42.4652	148
SNVSDAVAQSTR		0.000112972	0	1	P60174	0	1234.6	2	3.86	18.3085	82
SPASDTYIVFGEAK		2.50153e-06	0	1	E9PAV3	0	1484.73	2	2.7	38.1971	72
SNDPVATAFAEMLK		1.41032e-05	0	1	Q9NYL9	0	1493.73	2	0.69	54.5812	78
SLPGQNEDLVLTGYQVDK		1.50713e-06	0	1	P01040	0	1976	2	-1.29	43.4565	107
SINPDEAVAYGAAVQAAILSGDK		3.47094e-09	0	1	P11142	0	2260.15	3	3.36	56.1988	114
SLNNQFASFIDK		4.27063e-05	0	1	P04264	0	1383.69	2	3.48	43.7209	63
SLAGSSGPGASSGTSGDHGELVVR		9.75788e-09	0	1	P29692	0	2185.05	3	3.9	24.8139	59
SLDDDLDGVPLDATEDSK		6.56545e-07	0	1	O15042	0	1904.86	2	5.85	43.2397	72
SLDEISQPAQELK		0.000509428	0	1	P12111	0	1457.75	2	-3.77	32.3136	4
SLDLDGIIAEVK		8.9184e-05	0	7	P08729	0	1272.7	2	3.04	53.4223	68
SLDLDSIIAEVK		0.000117645	0	2	P04264	0	1302.72	2	4.23	54.2115	76
SLDMDSIIAEVK		5.2301e-05	0	14	P05787	0	1320.67	2	2.97	49.5394	75
SLDMDSIIAEVK	1xOxidation [M4]	3.25937e-05	0	7	P05787	0	1336.67	2	2.63	38.2666	73
SIEALLEAGQAR		0.000433214	0	1	Q9P2E9	0	1257.68	2	0.38	40.9693	46
SLEICHPQER	1xCarbamidomethyl [C5]	0.00274948	0	1	Q9Y305	0	1268.61	3	2.74	16.1345	9
SIEIPRPVDGVEVPGCGK	1xCarbamidomethyl [C16]	0.000211736	0	1	P26368	0	1908.98	3	3.13	37.8258	24
SLENETLNKEEDCHSPTSKPPKPDQPLK	1xCarbamidomethyl [C13]	7.63499e-05	0	1	P23588	1	3218.56	4	2.04	23.9648	9
SLESLHSFVAAATK		3.623e-07	0	3	Q15149	0	1460.77	2	3.74	39.1249	81
SLETENAGLR		0.00196361	0	1	P02545	0	1089.55	2	1.27	18.7205	48
SLFPENLQADK		0.000922701	0	1	Q12965	0	1261.64	2	4.62	35.6225	28
SIFQHIQSAQSQR		1.60348e-05	0	2	Q9Y2W1	0	1529.78	2	5.1	25.8333	35
SLGTADVHFER		3.21563e-05	0	3	Q86V81	0	1231.61	2	3.8	24.5213	79
SLGVDMDDKDDAHYAVQAR	1xOxidation [M6]	7.08022e-06	0	1	Q9BZE4	1	2121.95	3	5.3	24.4218	40
SIGVYDVVELK		0.0015406	0	1	Q8N684	0	1221.67	2	3.2	42.9867	26
SLGYAYVNFQQPADAER		7.46468e-07	0	1	Q13310; P11940	0	1928.91	2	0.14	42.0034	53
SIHFSSPVFTSR	1xAcetyl [N-Term]	3.83309e-05	0	3	P08729	0	1406.71	2	2.99	43.2617	67
SLHTLFGDK		0.000505999	0	1	P02768	0	1017.54	2	4.43	23.4533	52
SILAETEGMLR		0.00158271	0	1	Q9P2E9	0	1219.64	2	7.07	44.0435	12
SLLEGEGSSGGGGR		4.66266e-05	0	1	P13645	0	1262.6	2	2.48	17.726	78
SLLEGQEDHYNNLSASK		7.76438e-08	0	5	P08727	0	1904.9	2	1.74	28.8226	104
SILFVPTSAPR		0.00179893	0	1	P14625	0	1187.68	2	3.79	38.2448	36
SILLATDVASR		0.00139241	0	1	Q9H0S4	0	1145.65	2	5.37	32.7931	45
SINDNIAIFTEVQK		2.08684e-05	0	1	Q07065	0	1591.83	2	2.96	45.7946	35
SKPGAAMVEMADGYAVDR	1xOxidation [M7]	3.0671e-05	0	1	P14866	0	1883.86	3	4.49	27.5757	48
SPDSATVSGYDIMK		6.52887e-06	0	1	Q6WCQ1	0	1470.68	2	-1.95	33.8949	58
SEDFGVNEDLADSDAR		1.00931e-08	0	1	P04083	0	1739.74	2	4.24	35.5144	129
SDVEAIFSK		0.000960825	0	2	P07910	0	995.504	2	2.68	31.4661	52
QTLENERGELANEVK		1.83546e-05	0	2	P35579	1	1729.87	2	3.59	25.858	68
QTLSIYQALK		4.66266e-05	0	1	Q15149	0	1164.66	2	5.01	36.2147	81
QTNLENLDQAFSVAER		4.70964e-08	0	3	Q15149	0	1834.89	2	3.13	54.6409	88
QTQVNEATK		0.00038623	0	1	Q8WWY3	0	1018.52	2	3.94	3.596	64
QTYSTEPNNLK		0.00014214	0	1	P46779	0	1294.63	2	3.11	16.6304	51
QVASFGSAAPPR		0.000128443	0	1	Q9UKK3	0	1187.62	2	-0.72	22.2766	51
QVDQLTNDK		0.00102789	0	2	P08670	0	1060.53	2	5.62	11.7647	63
QVEEEILALK		0.00034434	0	1	Q15149	0	1171.66	2	4.09	37.1885	56
QVHPDTGISSK		0.000192631	0	2	O60814; P06899	0	1168.6	2	3.41	9.5384	52
QVLALQSQLADTK		2.32236e-06	0	1	P35580	0	1414.79	2	4.53	33.5438	80
QVLDNLTMEK		0.000186234	0	1	P35527	0	1190.61	2	3.5	30.9362	58
QVQSLTCEVDALK	1xCarbamidomethyl [C7]	3.82868e-06	0	6	P08670	0	1490.75	2	2.84	36.3652	83
QTALVELVK		0.000774206	0	1	P02768	0	1000.6	2	3.68	30.7734	61
QVSDLISVLR		0.000317534	0	1	P17844	0	1129.66	2	5.48	44.1881	47
QWYESHYALPLGR		8.44921e-05	0	1	P62241	0	1619.8	3	4.89	39.9213	21
QYDIDDAIAK		8.11359e-05	0	1	Q15149	0	1151.56	2	4.57	30.6331	61
QYLEELQSVQR		2.80922e-05	0	1	Q6WCQ1	0	1392.71	2	2.77	34.3261	69
RADLNQGIGEPQSPSR		1.08239e-06	0	1	Q96C19	1	1724.87	2	1.8	20.4337	68
RAEDGSVIDYELIDQDAR		4.19864e-08	0	4	P07355	1	2064.98	2	3.88	39.724	96
RAGELTEDEVER		0.000396805	0	2	P62269	1	1403.68	3	3.22	16.425	38
RAQAEQAALR		0.000373407	0	1	Q15149	1	1113.61	2	-0.31	7.389	47
RDDGTGQLLLPLSDAR		4.98853e-05	0	3	Q15149	1	1726.91	3	4.06	38.6673	56
RDHALLEEQSK		5.47713e-06	0	2	O43707	1	1325.68	3	3.95	10.1017	52
REEDEPEER		0.000418831	0	1	Q1KMD3	1	1188.51	2	-0.3	4.3947	39
REELITNWEQIR		0.000248998	0	1	Q13813	1	1586.83	3	3.96	37.8723	58
RFDDAVVQSDMK		0.000394135	0	2	P11142	1	1410.67	2	4.38	24.7075	65
QWELLLEK		0.00224676	0	1	Q13813	0	1058.59	2	1.6	43.3401	51
QSVENDIHGLRK		0.000886088	0	1	P05783	1	1395.73	3	1.87	15.8005	33
QSVENDIHGLR		4.44729e-05	0	5	P05783	0	1267.64	2	3	20.4109	70
QSVEADINGLR		0.000103474	0	2	P13645	0	1201.62	2	3.63	31.1924	77
QPAIMPGQSYGLEDGSCSYK	1xCarbamidomethyl [C17]	3.03937e-07	0	1	P14866	0	2187.97	2	1.68	38.2294	87
QPLALNVAYR		0.00217237	0	1	Q12905	0	1144.65	2	4.86	33.3282	42
QQEELLAEENQR		2.2912e-06	0	1	Q15149	0	1486.71	2	2.35	23.1325	72
QQEVETELK		0.0016704	0	1	P08621	0	1103.56	2	4.55	15.7799	33
QQFLSLEQANK		6.49225e-05	0	1	Q8IVT2	0	1305.68	2	3.64	31.2959	57
QQIEDQQGLPK		0.000828262	0	1	Q15646	0	1283.66	2	2.93	19.9407	44
QQLGTAVELEMAK		4.29958e-05	0	1	Q9NYL9	0	1417.74	2	2.48	35.042	84
QQIQSIQQSIER		7.62643e-06	0	1	P55769	0	1457.77	2	3.18	28.2998	66
QQLSAEELDAQLDAYNAR		4.82732e-10	0	2	Q86V81	0	2034.97	2	5.23	44.6357	118
QQLSSEQVSR		0.000416013	0	1	Q9NW13	0	1161.59	2	3.07	13.4889	47
QQMLENQMEVR		1.55022e-05	0	1	Q01082	0	1405.66	2	4.64	27.2898	61
QQPLFVSGGDDYK		7.04048e-05	0	1	P53621	0	1453.7	2	2.81	31.6412	39
QQQQMEQER		0.00027002	0	2	Q15149	0	1204.54	2	4.67	6.5683	56
QQQVDIPLR		0.00144016	0	1	Q9NZI8	0	1096.61	2	0.96	26.4356	47
QQTLEAEEAK		0.000445075	0	2	Q16643	0	1146.56	2	6.65	12.9956	61
QQVAPTDDETGK		5.52054e-05	0	2	Q13813	0	1288.6	2	3.08	11.4776	59
QQYESVAAK		0.00170451	0	3	P08670	0	1023.51	2	4.89	11.1116	56
QREELGQGLQGVEQK		2.77152e-05	0	2	Q07065	1	1698.88	2	2.91	22.5479	66
QSACNLEK	1xCarbamidomethyl [C4]	0.000383631	0	2	P35579	0	949.441	2	3.11	5.1013	71
QSAEEQAQAR		4.92158e-05	0	1	Q15149	0	1117.52	2	4.81	5.5794	79
QSIAIDDCTFHQCVR	2xCarbamidomethyl [C8; C13]	3.57857e-06	0	1	Q96CW1	0	1849.83	3	2.26	30.7823	74
QSLEASLAETEGR		1.37112e-06	0	3	P13645	0	1390.68	2	5.86	32.6091	99
QSLGHGQHGSGSGQSPSPSR		7.76438e-08	0	1	Q86YZ3	0	1947.9	3	3.38	8.3144	73
QSNNEANLR		0.00193733	0	1	Q8WUM4	0	1045.5	2	1.76	6.0221	39
QSSATSSFGGLGGGSVR		5.17683e-08	0	4	P08727	0	1554.75	2	3.76	28.6407	105
QSSEAEIQAK		0.000424526	0	1	Q15149	0	1090.54	2	3.95	9.596	59
QSSSTNYTNELK		4.44729e-05	0	1	Q9UHB6	0	1371.64	2	3.07	18.7415	61
RFDDAVVQSDMK	1xOxidation [M11]	0.00205842	0	2	P11142	1	1426.66	2	0.36	18.288	50
SEDCFILDHGK	1xCarbamidomethyl [C4]	0.000250686	0	2	P06396	0	1320.59	3	2.61	25.468	35
RFDSELSQAHEEAQR		4.62056e-07	0	1	Q92614	1	1802.84	3	1	21.3196	35
RGAPAAATAPAPTAHK		0.000123341	0	1	Q92522	1	1487.81	3	3.37	9.6229	40
SAAPHPGDIGDFINEGLK		3.14747e-06	0	1	P19022	0	1837.91	3	2.11	42.9531	44
SADESGQALLAAGHYASDEVR		1.95229e-10	0	3	Q13813	0	2147	2	3.45	38.897	100
SAEAELQSK		0.00169306	0	1	Q15149	0	962.479	2	4.71	10.4406	41
SAEYGSSLQSSR		0.000324034	0	1	Q6KB66	0	1271.59	2	3.26	16.155	55
SAGQGEVLVYVEDPAGHQEEAK		0.000220493	0	1	P21333	0	2313.1	3	6.04	34.7971	8
SAINEVVTR		0.00104891	0	1	P62899	0	988.542	2	3.93	19.9961	54
SALSGHLETVILGLLK		1.96146e-06	0	1	P07355	0	1650.98	3	6.3	57.1478	43
SASVNKEPVSLPGIMR		0.0002375	0	1	Q8WWI1	1	1684.91	3	4.53	33.6303	23
SAVEAQNEVTENPK		4.88845e-05	0	1	Q32MZ4	0	1515.73	2	3.4	16.6394	73
SAYEAGIQALKPPDAPGPDEAPK		8.09506e-07	0	1	Q96SB3	0	2322.16	3	6.1	37.7737	42
SAYGGPVGAGIR		5.05639e-05	0	3	P08729	0	1104.58	2	4.65	23.1568	59
SCALAEDPQELR	1xCarbamidomethyl [C2]	0.000361009	0	1	Q8IX12	0	1388.65	2	1.53	27.7062	28
RVEEDIQQQK		0.00265852	0	1	P15924	1	1272.65	2	3.62	10.2478	32
SCNEQIEESEK	1xCarbamidomethyl [C2]	7.58359e-05	0	1	Q99590	0	1352.56	2	4.12	11.9645	43
SDDDGFEIVPIEDPAK		0.000356165	0	1	Q8IY81	0	1746.81	2	3.89	46.8655	55
SDEGQLSPATR		7.28235e-05	0	2	Q15149	0	1160.55	2	4.45	15.4226	65
SDGALLLGASSLSGR		6.0273e-05	0	1	Q9BQA1	0	1403.75	2	1	39.967	52
SDKPDMAEIEK	1xAcetyl [N-Term]	4.10099e-05	0	1	P62328	0	1304.6	2	0.24	25.3518	29
SDLAVPSELALLK		0.000245657	0	1	Q08380	0	1355.78	2	1.67	49.0855	37
SDIDEIVLVGGSTR		2.36991e-06	0	1	P11021	0	1460.76	2	2.74	42.1147	80
SDIGEVILVGGMTR		1.56948e-06	0	1	P38646	0	1446.76	2	3.49	46.8681	85
SDIQDLLESVR		0.000183735	0	1	Q69YQ0	0	1274.66	2	6.28	51.0247	56
SDQQGEALDSSQK		0.000161605	0	1	Q32MZ4	0	1392.62	2	5.06	11.2033	44
SDQQLDCALDLMR	1xAcetyl [N-Term]; 1xCarbamidomethyl [C7]; 1xOxidation [M12]	3.7773e-06	0	1	P47756	0	1622.71	2	5.12	46.5767	66
SDSGEQNYGER	1xAcetyl [N-Term]	3.02594e-05	0	1	P62995	0	1283.51	2	4.67	17.2139	53
SDSYVELSQYR		0.000277414	0	1	P52298	0	1346.62	2	1.69	33.4724	34
SDALETLGFLNHYQMK		5.47713e-06	0	1	P14866	0	1866.91	3	5.87	49.4291	37
RTEMENEFVLIK	1xOxidation [M4]	0.000200598	0	2	P05787	1	1524.77	3	4.1	29.6932	47
RTEMENEFVLIK		0.000599038	0	1	P05787	1	1508.78	2	3.57	35.8148	54
RSEPIYNSR		0.000178837	0	1	Q5T749	1	1121.57	2	8.01	9.6572	40
RGDLPFVVPR		0.000489202	0	3	P35579	1	1155.66	3	3.62	32.0306	43
RGETESEEFEK		0.000699657	0	1	Q05682	1	1340.6	2	4.11	11.9019	29
RGPCIIYNEDNGIIK	1xCarbamidomethyl [C4]	9.16267e-05	0	1	P36578	1	1761.9	3	4.33	32.8596	32
RGPNYTSGYGTNSELSNPSETESER		2.3457e-09	0	1	P51114	1	2732.2	3	3.71	28.4238	87
RKQEELQQLEQQR		0.000856688	0	1	Q15149	2	1712.9	3	5.89	17.4083	23
RLDQCPESPLQR	1xCarbamidomethyl [C5]	0.000361009	0	1	Q5T749	1	1498.74	3	-0.33	21.8368	29
RLESSEAER		0.0024855	0	1	Q9P0K7	1	1076.53	2	2.54	4.2973	24
RLPDAHSDYAR		0.00040767	0	2	Q96PK6	1	1300.64	2	3.8	13.4323	37
RIQLVEEELDR		0.000104175	0	2	P67936; P09493; P07951; P06753	1	1399.75	3	5.8	30.9987	54
RLSYNTASNK		0.00124999	0	1	P49207	1	1153.6	2	3.37	8.5375	29
RLTVNEAVK		0.00196361	0	1	Q15149	1	1029.61	2	4.54	12.8775	38
RLVSDGNINSDR		0.00038623	0	1	Q01082	1	1345.68	2	4.77	14.8316	22
RMEELHNQEMQK		0.000460358	0	1	P23246	1	1572.73	3	4.71	12.5381	31
RPAEDMEEEQAFK		8.48708e-07	0	1	P61978	0	1579.71	2	-0.05	21.4702	69
RPCFSALEVDETYVPK	1xCarbamidomethyl [C3]	5.93272e-07	0	2	P02768	0	1910.93	2	8.06	40.3227	56
RPELEDSTLR		1.40082e-05	0	2	Q15149	0	1215.63	2	2.87	17.8133	57
RPETVATQFK		0.000375937	0	1	O00159	0	1176.64	2	4.14	14.9053	40
RPPTAGSQFK		0.00243581	0	2	O43795	0	1088.58	2	3.41	9.555	45
RPPTMTVSEASYQSER		1.32558e-06	0	2	Q8WWI1	0	1838.87	3	3.19	23.3525	46
RQEQIQAMPLADSQAVR		1.30779e-06	0	2	Q15149	1	1941	2	0.65	28.9072	45
RQEQIQAMPLADSQAVR	1xOxidation [M8]	2.17317e-05	0	1	Q15149	1	1956.99	3	2.74	23.1938	36
RQLEEAEEEAQR		1.25584e-06	0	1	P35579	1	1487.71	2	2.84	15.6719	64
RQLETLGQEK		5.09067e-05	0	3	P05787	1	1201.65	2	5.46	13.1994	41
RQPQEEVVHEDQGK		0.000619604	0	2	Q8WWI1	1	1678.81	2	3.88	10.3809	37
RQQEELLAEENQR		4.29958e-05	0	1	Q15149	1	1642.81	2	4.71	18.4209	48
RQVDQLTNDK		2.62571e-05	0	2	P08670	1	1216.63	2	5.37	10.1797	50
RQVQSLTCEVDALK	1xCarbamidomethyl [C8]	0.000445075	0	1	P08670	1	1646.85	2	3.96	30.7318	75
RFPGYDSESK		0.000292815	0	1	P46777	1	1185.55	2	2.4	15.489	30
TPQAPASANLVGPR		0.00048264	0	1	Q9UQ35	0	1378.74	2	2.19	25.569	52
SPDSATVSGYDIMK	1xOxidation [M13]	0.000168289	0	1	Q6WCQ1	0	1486.67	2	3.63	26.6651	63
SPFEVQVGPEAGMQK	1xOxidation [M13]	6.2273e-06	0	1	O75369	0	1619.77	2	4.58	32.7681	42
TFYALAPVATVK		0.00071397	0	3	P07098	0	1280.72	2	3.62	39.4559	29
TGAAPIIDVVR		0.000120867	0	1	P46776	0	1111.65	2	5.08	32.5866	67
TGAIVDVPVGEELLGR		5.58928e-06	0	1	P25705	0	1624.89	2	3.89	49.0262	39
TGAPQYGSYGTAPVNLNIK		6.19239e-05	0	1	Q6UN15	0	1950.99	2	3.95	39.7838	64
TGKPMINLYTDK		0.00214331	0	1	Q92804	0	1380.72	3	4.01	24.9831	34
TGLCYLPEELAALQK	1xCarbamidomethyl [C4]	0.000144073	0	1	Q13045	0	1705.88	2	6.04	53.1004	36
TGLEDPER		0.00203087	0	1	P35580	0	916.437	2	3.14	14.7904	41
TGILEESMAR		0.000817158	0	1	Q8N3V7	0	1106.55	2	2.13	28.8174	37
TGISDVFAK		0.000615435	0	2	P19338	0	937.499	2	4.65	31.4406	72
TGNFQVTELGR		0.000370893	0	1	O75643	0	1221.62	2	3.81	30.6088	44
TGQPMINLYTDR		0.000204705	0	1	P35637	0	1408.69	2	-1.93	35.1025	69
TGQPMINLYTDR	1xOxidation [M5]	0.00100729	0	1	P35637	0	1424.68	2	-0.83	30.6772	34
TFVQELER		0.00278673	0	1	Q92614	0	1021.53	2	6.05	31.3051	36
TGSESSQTGTSTTSSR		5.47073e-07	0	1	P23588	0	1573.69	2	3.98	4.5336	104
TGTAEMSSILEER		3.03937e-07	0	1	P25705	0	1423.67	2	4.84	35.5979	115
TGTAEMSSILEER	1xOxidation [M6]	0.000277414	0	1	P25705	0	1439.67	2	4.67	24.6081	43
TGVAVNKPAEFTVDAK		7.12821e-06	0	1	P21333	0	1646.87	3	3.4	26.9299	54
TGVHHYSGNNIELGTACGK	1xCarbamidomethyl [C17]	3.31838e-07	0	3	P62888	0	2014.94	2	5.41	18.739	68
TGYTLDVTTGQR		6.75318e-06	0	1	O43390; O60506	0	1311.65	2	4.51	28.4665	74
THEAQIQEMR		5.33718e-05	0	2	P35579	0	1242.59	2	3.23	13.8447	51
THEAQIQEMR	1xOxidation [M9]	0.000214616	0	1	P35579	0	1258.58	2	4.22	8.5353	48
THPVEIFYTPEPER		0.000356165	0	1	O43143	0	1714.84	3	4.15	33.5272	28
THSDQFLVAFK		4.01871e-05	0	2	P36542	0	1292.66	3	4.16	33.0376	57
THYSELTTLTSQYIK		3.91157e-05	0	1	Q15149	0	1784.91	3	3.12	41.5439	30
TKFETEQALR		0.000114508	0	4	P08727; Q04695	1	1222.64	2	2.3	16.3616	61
TKQDEVNAAWQR		5.78787e-05	0	2	Q13813	1	1445.71	2	1.53	18.3137	57
TGSQYDIQDAIDK		0.00148953	0	1	P15924	0	1453.68	2	3.99	32.6898	5
TFTDCFNCLPIAAIVDEK	2xCarbamidomethyl [C5; C8]	0.000135575	0	1	P36873; P62140	0	2113.99	2	2.97	55.8069	39
TFTCTAAYPESK	1xCarbamidomethyl [C4]	0.000394135	0	2	P01876	0	1375.62	2	2.45	23.5417	36
TFSDTTHGSVPSDPLGR		6.49225e-05	0	1	Q86V48	0	1773.84	3	1.87	30.2679	24
TDLEMQIEGLK	1xOxidation [M5]	3.00556e-05	0	2	P08727; P08779	0	1292.64	2	2.69	39.2899	60
TDLLLEPYNK		8.56414e-05	0	3	P35579	0	1205.64	2	3.99	35.9281	76
TDLNPDNLQGGDDLDPNYVLSSR		1.72718e-05	0	1	P12277	0	2518.17	3	5.7	49.1697	48
TDITYPAGFMDVISIDK		6.57313e-06	0	1	P62701	0	1885.93	2	5.19	54.9307	59
TDNAGDQHGGGGGGGGGAGAAGGGGGGENYDDPHK		2.99858e-07	0	1	P14866	0	2981.2	4	2.46	14.0998	72
TDPSILGGMIVR		0.000541343	0	1	P48047	0	1258.68	2	1.48	43.5265	39
TDTLEDLFPTTK		8.16859e-05	0	1	P13010	0	1380.69	2	3.5	46.4854	56
TDYNASVSVPDSSGPER		4.7849e-06	0	2	P61978	0	1780.8	2	3.55	29.401	59
TEAESWYQTK		0.000699657	0	1	P13647	0	1242.56	2	0.74	24.3845	30
TEEASSGFLPGDR		0.00069495	0	2	Q8WWI1	0	1365.63	2	4.92	27.7779	51
TEEEEIDR		0.00208633	0	1	Q13435	0	1020.45	2	4.64	11.9813	50
TEEGPTLSYGR		0.000526919	0	1	P43243	0	1209.57	2	-0.69	23.7479	43
TEELKPQVEEK		0.000239109	0	2	Q9UN86	0	1329.69	2	2.74	14.2741	39
TEEQIAAEEAWNETEK		7.31491e-07	0	2	Q92614	0	1877.84	2	4.65	37.9521	74
TEESPASDEAGEK		0.000454183	0	1	P05114	0	1349.57	2	7.64	10.3995	41
TELEDTLDSTAAQQELR		1.40538e-08	0	4	P35579	0	1919.92	2	3.81	40.9886	114
TELEDTLDTTAAQQELR		3.623e-07	0	1	P35580	0	1933.93	3	3.85	41.0783	91
TEMEDLMSSK		0.000361009	0	2	P35579	0	1170.5	2	3.28	30.215	63
TEMEDLMSSK	1xOxidation [M7]	0.000454183	0	1	P35579	0	1186.5	2	-3.28	18.6569	50
TEMENEFVLIK		7.88844e-06	0	9	P05787	0	1352.68	2	3.38	42.0241	74
TEMENEFVLIK	1xOxidation [M3]	4.63126e-05	0	3	P05787	0	1368.67	2	3.58	36.531	66
TEMQDNTYPEILR		2.82826e-05	0	1	O43143	0	1609.75	2	5.36	36.7158	28
TEQGPQVDETQFK		0.000149022	0	1	P05091	0	1506.71	2	4.29	25.0683	37
TEWETAAPAVAETPDIK	1xAcetyl [N-Term]	0.000839518	0	1	P46782	0	1870.91	3	4.47	49.9553	66
TFIAIKPDGVQR		0.000947945	0	1	P15531	0	1344.76	3	3.28	27.4617	20
TFNPGAGLPTDK		0.00211463	0	1	P09661	0	1217.62	2	3.26	29.3219	41
TFNTSTGGLLLPSDTK		2.98188e-06	0	1	P12956	0	1651.85	2	4.99	39.4314	81
TKTEISEMNR		0.00162596	0	8	P05787	1	1208.59	3	4.22	12.4519	75
TDLEMQIEGLK		1.34518e-05	0	2	P08727; P08779	0	1276.65	2	4.67	41.0215	80
TKTEISEMNR	1xOxidation [M8]	0.0020446	0	5	P05787	1	1224.59	3	2.96	4.5463	45
TIAQDYGVLK		0.000954363	0	1	Q06830	0	1107.6	2	2.17	30.8266	32
TMQNTNDVETAR		0.000161605	0	1	P35222	0	1379.62	2	2.94	14.6343	36
TMQNTNDVETAR	1xOxidation [M2]	0.000304925	0	1	P35222	0	1395.62	2	1.21	10.4607	32
TMQNTSDLDTAR	1xOxidation [M2]	7.33171e-05	0	1	P14923	0	1368.61	2	3.58	13.9203	60
TNAENEFVTIK		8.16859e-05	0	3	P04264	0	1265.64	2	4.67	29.4445	67
TNAENEFVTIKK		0.000463477	0	1	P04264	1	1393.73	2	2.32	21.5926	54
TNEGVIEFR		0.000980472	0	1	Q13247	0	1064.54	2	2.23	27.6182	46
TNEKVELQELNDR		6.93816e-06	0	2	P17661; P08670	1	1587.8	2	5.15	23.9952	63
TNHIYVSSDDIK		0.00044809	0	1	Q6P2Q9	0	1391.68	2	2.34	20.0548	21
TNIIPVIEDAR		0.00096733	0	2	P22087	0	1240.69	2	3.78	37.8775	29
TNQELQEINR		0.000148019	0	2	P07355	0	1244.62	2	2.76	19.3628	68
TNRPPLSLSR		2.80922e-05	0	2	Q07020	0	1140.65	3	3.91	16.9909	49
TNSTFNQVVLK		6.62517e-05	0	2	Q07020	0	1250.67	2	1.62	27.852	82
TIVYLDGSSQSCR	1xCarbamidomethyl [C12]	2.2327e-05	0	1	P21589	0	1485.7	2	0.67	27.2464	49
TNVNVFSELSAPR		9.85858e-06	0	2	Q8NFJ5	0	1433.74	2	3.24	41.7991	79
TPASPVVHIR		0.000271849	0	1	P14866	0	1076.62	2	5.36	16.8816	55
TPCEEILVK	1xCarbamidomethyl [C3]	0.000248998	0	1	P21333	0	1088.57	2	3.23	25.3292	34
TPCNAGTFSQPEK	1xCarbamidomethyl [C3]	0.000168289	0	1	O43684	0	1436.65	2	1.4	17.8659	29
TPCTVSCNIPVVSGK	2xCarbamidomethyl [C3; C7]	0.000171734	0	1	P02675	0	1618.79	2	5.83	30.6191	39
TPEVTCVVVDVSHEDPEVK	1xCarbamidomethyl [C6]	3.8029e-06	0	1	P0DOX5	0	2139.03	3	2.83	39.13	32
TPFLLSGTSYK		0.000250686	0	1	P55084	0	1213.65	2	3.2	37.1003	43
TPGPGAQSALR		0.000151049	0	1	P62263	0	1054.56	2	4.08	15.564	67
TPHVQAVQGPLGSPPK		8.68064e-05	0	1	Q15149	0	1612.88	2	4.45	24.2272	46
TPLGASLDEQSSSTLK		4.46708e-07	0	1	P28290	0	1633.83	2	3.07	31.0039	58
TPLHNDNSWIR		1.50889e-05	0	2	Q8WWI1	0	1352.67	2	4.07	24.572	73
TPLSEAEFEEIMNR	1xOxidation [M12]	3.88523e-05	0	1	Q16630	0	1681.77	2	8.39	40.2562	32
TPLTATLSK		0.00159341	0	1	P01876	0	931.546	2	2.9	20.5687	42
TPAQYDASELK		1.71555e-05	0	2	P07355	0	1222.6	2	2.9	22.0881	73
TLVSTVGSMVFNEGEAQR	1xOxidation [M9]	1.18037e-07	0	2	Q9P2E9	0	1940.94	2	6.89	43.0164	70
TIVITSHPGQIVK		0.00241947	0	1	P31689	0	1392.82	3	4.27	24.4724	7
TLVLSNLSYSATEETLQEVFEK		1.79815e-11	0	2	P19338	0	2501.27	2	6.32	56.8827	122
TIAQGNLSNTDVQAAK		4.84999e-06	0	1	P22695	0	1630.84	2	0.25	23.6947	61
TICSHVQNMIK	1xCarbamidomethyl [C3]; 1xOxidation [M9]	0.000116066	0	1	P32969	0	1346.66	2	0.58	16.0371	32
TIEAEAAHGTVTR		3.51081e-05	0	1	P48735	0	1355.69	2	3.21	15.7244	45
TLEGELHDLR		0.00212892	0	1	P02545	0	1182.61	3	3.36	29.4868	35
TLETVPLER		0.0016704	0	1	P22626	0	1057.59	2	3.22	26.4031	35
TLFATEDALEVR		8.44921e-05	0	1	O00159	0	1364.71	2	2.77	41.5677	65
TLGDTGFMPPDK		0.000190046	0	1	Q96HS1	0	1278.6	2	2.46	33.1656	25
TIGGGDDSFNTFFSETGAGK		2.86007e-07	0	3	P68363	0	2007.89	2	4.72	49.4123	99
TIGTGLVTNTLAMTEEEK		1.72315e-07	0	1	P49411	0	1907.96	2	3.53	47.0779	73
TIGTGLVTNTLAMTEEEK	1xOxidation [M13]	5.58274e-07	0	1	P49411	0	1923.96	2	2.97	41.8788	84
TLLDIDNTR		0.00100052	0	3	P35527	0	1060.56	2	3.19	30.5726	59
TLLEGEESR		0.00129286	0	4	P04264	0	1033.52	2	4.26	18.4556	57
TLINAEDPPMVVVR		0.00128417	0	1	P46940	0	1553.84	2	4.65	41.2094	31
TLLQGSGCLAGIYLEDTK	1xCarbamidomethyl [C8]	1.93061e-08	0	2	Q15149	0	1938.98	2	2.3	50.4889	106
TLLTGDGGGEATGSPLAQGK		3.72224e-07	0	3	Q6WCQ1	0	1829.92	2	8.37	32.8125	113
TLMNLGGLAVAR		0.000286942	0	1	P37802	0	1215.69	2	7.72	42.5917	21
TLNETELTELQSQISDTSVVLSMDNSR		2.03305e-10	0	7	P08729	0	3010.45	2	3.84	55.7774	131
TLNETELTELQSQISDTSVVLSMDNSR	1xOxidation [M23]	1.3587e-08	0	2	P08729	0	3026.45	2	1.87	54.9664	110
TINEVENQILTR		2.43765e-05	0	3	P12814; O43707	0	1429.76	2	3.44	36.6667	63
TIPLTDNTVIEEHLGK		1.28304e-05	0	1	Q6DKI1	0	1779.95	3	4.18	38.1092	26
TLQEQLENGPNTQLAR		3.67229e-07	0	1	Q9P2E9	0	1811.92	2	2.56	34.6757	81
TIQGHLQSENFK		0.000232736	0	1	O15042	0	1401.71	3	2.07	20.2631	30
TLQGLEIELQSQLSMK	1xOxidation [M15]	0.000922701	0	1	P08727	0	1833.96	3	3.85	53.5047	21
TLSPTPSAEGYQDVR		1.06911e-05	0	1	O14639	0	1620.79	2	1.15	28.716	62
TLTAVHDAILEDLVFPSEIVGK		1.08845e-07	0	1	P62081	0	2367.28	3	4.28	55.767	27
TITLEVEPSDTIENVK		3.92896e-07	0	2	P62979	0	1787.93	2	3	41.7043	69
TLVEDLFADK		0.000811661	0	1	O75643	0	1150.6	2	2.56	47.2727	57
TIADHCPDSACK	2xCarbamidomethyl [C6; C11]	0.00199024	0	1	P35221	0	1374.58	3	-0.13	10.9519	7
SPELQAEAK		0.0010776	0	1	P02652	0	972.5	2	0.53	11.6004	35
TDHPEIGEGKPTPALSEEASSSSIR		6.52887e-06	0	1	Q16891	0	2595.25	4	3.21	28.3376	41
TCVADESAENCDK	2xCarbamidomethyl [C2; C11]	6.89145e-06	0	1	P02768	0	1498.58	2	3.89	13.3109	72
SSADDEIEETR		0.00073351	0	1	Q9H0G5	0	1251.53	2	2.41	16.9451	74
SSCSFETCPRPTEK	2xCarbamidomethyl [C3; C8]	0.0001627	0	1	Q6WCQ1	0	1685.73	2	6.43	16.2141	38
SSEEIESAFR		0.000790042	0	1	Q13813	0	1154.53	2	4.64	27.6985	26
SSEIEQAVQSLDR		5.22414e-06	0	1	Q9BPX5	0	1461.72	2	4.49	41.8569	71
SSFYPDGGDQETAK		0.000892088	0	2	Q9NYF8	0	1501.64	2	-0.28	23.4226	30
SSGASVTTQPTEFK		0.00107035	0	1	Q9BY77	0	1439.7	2	-0.03	21.8321	35
SSGEIVYCGQVFEK	1xCarbamidomethyl [C8]	5.89967e-06	0	1	Q02543	0	1602.75	2	2.61	35.0922	58
SSGNSSSSGSGSGSTSAGSSSPGAR		0.000980472	0	1	Q12797	0	2102.88	2	3.11	8.1968	91
SSGPTSLFAVTVAPPGAR		9.33989e-06	0	3	Q00839	0	1714.91	2	5.71	45.7055	83
SSGREEDDEELLR		0.000587027	0	1	O14639	1	1534.7	2	4.19	19.9265	35
SSGSPYGGGYGSGGGSGGYGSR		6.86729e-09	0	1	P51991	0	1910.79	2	3.32	23.1861	95
SSLGQSASETEEDTVSVSK		2.06554e-08	0	1	Q13435	0	1940.89	2	3.66	28.393	117
SRLEQEIATYR		4.56911e-05	0	2	P08727	1	1365.71	2	2.04	29.9481	47
SSLSSAQADFNQLAELDR		2.79613e-09	0	3	Q13813	0	1951.94	2	3.45	50.7536	137
SSSEITLSECDAEDAGEPR	1xCarbamidomethyl [C10]	8.72975e-06	0	1	O60292	0	2052.87	2	4.29	32.6382	81
SSSGLLEWESK		0.000306991	0	1	P14866	0	1222.6	2	1.71	34.7521	80
SSSGTPDLPVLLTDLK	1xAcetyl [N-Term]	1.39139e-05	0	1	P00352	0	1684.9	2	5.41	56.6537	61
SSSPAPADIAQTVQEDLR		8.71956e-07	0	1	Q13283	0	1884.93	2	5.69	47.422	72
SSSSSSASAAAAAAAASSSASCSR	1xCarbamidomethyl [C22]	8.98748e-10	0	2	Q07065	0	2089.91	2	3.39	27.1617	113
SSSVGSSSSYPISPAVSR		9.39223e-07	0	2	Q15149	0	1754.86	2	2.22	28.8071	92
SSTPLPTISSSAENTR		0.00173933	0	1	P42166	0	1647.82	2	-2.67	28.7134	48
SSTVATLQGTPDHGDPR		1.21412e-06	0	2	Q8IVT2	0	1738.84	2	3.88	19.9146	81
SSVLEALSGVALPR		3.3261e-05	0	1	P20592	0	1398.8	2	5.84	52.9471	65
SSVNCPFSSQDMK	1xCarbamidomethyl [C5]	2.08684e-05	0	1	Q08211	0	1486.63	2	2.93	26.1584	67
SSVNCPFSSQDMK	1xCarbamidomethyl [C5]; 1xOxidation [M12]	0.000143103	0	1	Q08211	0	1502.62	2	3.28	20.0329	41
SSYCSVIENMNK	1xCarbamidomethyl [C4]	0.000128443	0	1	Q9P0K7	0	1431.62	2	3.86	32.921	67
SSQSSSQQFSGIGR		1.18313e-05	0	1	Q92841	0	1455.68	2	0.87	20.0762	83
SRDESASETSTPSEHSAAPSPQVEVR		1.20986e-09	0	1	Q92614	1	2741.26	4	3.65	20.6407	66
SQYEVMAEQNR	1xOxidation [M6]	0.000245657	0	1	P08727	0	1370.6	2	-1.78	15.7492	59
SQYEVMAEQNR		0.000294799	0	1	P08727	0	1354.61	2	3.1	22.0245	54
SPFEVSVDK		0.00215779	0	1	O75369	0	1007.5	2	3.92	26.4976	42
SPFSVAVSPSLDLSK		1.01854e-06	0	1	P21333	0	1533.82	2	4.74	45.7074	75
SPFTVGVAAPLDLSK		1.61435e-05	0	1	O75369	0	1501.83	2	3.51	47.0066	78
SPLIESTANMDNNQSQK		7.42309e-06	0	1	O14974	0	1876.87	2	0.2	25.7729	64
SPPPGMGLNQNR		0.00131042	0	1	P23246	0	1267.62	2	1.8	19.3653	42
SPPPGMGLNQNR	1xOxidation [M6]	0.000421669	0	2	P23246	0	1283.62	2	5.74	12.5602	47
SPPSTGSTYGSSQK		0.000575257	0	1	Q9Y2W1	0	1383.64	2	6.39	10.8705	19
SPSDSGYSYETIGK		1.43919e-05	0	1	P46821	0	1490.66	2	3.89	28.0267	44
SPSDSSTASTPVAEQIER		2.07711e-09	0	4	Q16643	0	1861.88	2	2.22	27.008	113
SPYQEFTDHLVK		1.0984e-05	0	2	P15880	0	1463.72	2	2.64	36.2009	40
SQAVEKPPSEKPR		1.40082e-05	0	1	Q7Z7K6	0	1452.78	3	7.71	8.9685	22
SQAWQPLVEGSENK		4.62597e-06	0	1	O95425	0	1572.77	2	5.85	33.439	59
SQDVELWEGEVVK		1.32712e-05	0	1	Q9UHB6	0	1517.75	2	5.79	40.8596	46
SQEQEVLER		0.000993793	0	1	Q9UKV3	0	1117.55	2	5.89	16.8622	67
SQGGEPTYNVAVGR		0.000235901	0	1	P35080	0	1434.7	2	-1.44	24.2838	26
SQGVFQCGPASVIGVR	1xCarbamidomethyl [C7]	0.00230809	0	1	Q08188	0	1661.84	2	1.48	41.3608	65
SQIFSTASDNQPTVTIK		1.39139e-05	0	1	P11021	0	1836.93	2	1.78	35.029	76
SQIHDIVLVGGSTR		7.0882e-05	0	2	P11142	0	1481.81	3	5.69	28.5461	42
SQLLGSAHEVQR		1.00604e-05	0	2	Q13813	0	1324.7	3	4.23	16.4212	61
SQISSVNSDVEALR		1.89851e-05	0	1	Q6WCQ1	0	1504.76	2	3.25	33.6786	66
SQNIVTDSSSLSAEAIR		6.86729e-09	0	3	Q01082	0	1777.89	2	4.31	36.2173	113
SQVEEELFSVR		0.000183735	0	2	Q15149	0	1322.66	2	3.37	39.7966	69
SQVFSTAADGQTQVEIK		1.49348e-08	0	2	P38646	0	1808.9	2	6.23	33.4214	106
SQVMDEATALQLR		9.46695e-06	0	3	Q15149	0	1461.74	3	3.89	37.9275	76
SQVMDEATALQLR	1xOxidation [M4]	6.93816e-06	0	3	Q15149	0	1477.73	2	5.52	32.5828	79
SQYEQLAEQNR		6.94599e-05	0	3	P13645	0	1365.64	2	2.05	21.7937	60
SQYEQLAEQNRK		4.35807e-05	0	2	P13645	1	1493.73	3	2.38	16.0435	43
STAGDTHLGGEDFDNR		7.50648e-08	0	3	P11142	0	1691.73	2	2.99	21.9718	81
TDASSASSFLDSDELER		7.72114e-07	0	1	Q14498	0	1829.8	2	1.78	41.5125	80
STATVQICSGSVNLK	1xCarbamidomethyl [C8]	4.26574e-06	0	1	Q5SWX8	0	1564.8	2	8.06	30.6382	61
STGEAFVQFASK		0.000154141	0	1	P31942	0	1271.63	2	4.79	33.5969	50
SYYSVYDLGNNR		5.90637e-05	0	1	P20142	0	1450.66	2	3.77	36.0685	48
TAAAVAAQSGILDR		1.15939e-05	0	1	Q9Y6N5	0	1343.73	2	1.33	28.9625	60
TAAENAEKVEDELK		3.39029e-06	0	2	Q9Y608	1	1546.76	2	3.59	28.3492	85
TAAENDFVTLK		0.000229613	0	1	P35908	0	1208.62	2	3.56	30.1365	33
TAAENDFVTLKK		0.000436149	0	1	P35908	1	1336.71	2	4.04	21.9795	37
TAAENEFVTLK		9.10098e-05	0	1	P04259; P02538	0	1222.63	2	5.39	29.9976	73
TAAENEFVVLK		0.000129314	0	2	P08729	0	1220.65	2	2.11	33.7809	75
TAAENEFVVLKK		0.000300833	0	1	P08729	1	1348.75	2	1.92	25.521	64
TAASGIPYHSEVPVSLK		2.03121e-05	0	2	Q01082	0	1755.93	2	2.9	33.0682	71
TAATSVPAYEPLDSLDR		0.000856688	0	1	Q96T37	0	1805.89	2	1.32	41.5047	42
TAEEQGELAFQDAK		3.36746e-06	0	1	Q6KB66	0	1536.72	2	5.28	29.4609	65
TAEEVAALIR		0.000850926	0	1	Q6P2Q9	0	1072.6	2	5.31	33.4699	22
SYTITGLQPGTDYK		6.94599e-05	0	1	P02751	0	1543.76	2	0.06	35.2882	40
TAESQTPTPSATSFFSGK		2.90238e-06	0	1	P55265	0	1843.87	2	3.87	36.6745	73
TAGTLFGEGFR		0.00145971	0	1	Q9NVI7	0	1155.58	2	8.43	36.8174	54
TALINSTGEEVAMR		4.27063e-05	0	1	P02545	0	1491.75	2	3.4	31.6769	61
TALINSTGEEVAMR	1xOxidation [M13]	4.24188e-05	0	1	P02545	0	1507.74	2	0.42	26.8201	63
TALPAQSAATLPAR		0.000302872	0	1	Q01082	0	1367.76	2	3.53	27.1836	63
TAITVEHLAIK		0.000207489	0	1	Q9NR30	0	1195.7	2	-0.7	26.7359	45
TATDEAYKDPSNLQGK		1.42784e-06	0	2	Q13813	1	1737.83	2	-2.85	19.3922	66
TAVDSLVAYSVK		0.000190046	0	1	Q07065	0	1252.68	2	3.94	37.2228	56
TAVFGFETSEAK		6.80664e-05	0	1	Q14764	0	1286.63	2	4.52	35.1809	69
TAVVVGTITDDVR		1.91138e-05	0	2	Q07020	0	1345.73	2	4.3	33.4897	72
TCNCETEDYGEK	2xCarbamidomethyl [C2; C4]	1.30931e-05	0	1	Q00839	0	1505.55	2	5.29	13.7232	72
TCTDIKPEWLVK	1xCarbamidomethyl [C2]	3.53461e-05	0	1	O43143	0	1489.77	3	4.58	33.7457	25
TCTTVAFTQVNSEDK	1xCarbamidomethyl [C2]	7.07195e-07	0	1	P62424	0	1700.78	2	5.02	27.8301	82
TAGPLESSETEEASQLK		1.15804e-06	0	1	Q9P2E9	0	1776.85	2	1.79	30.8835	63
SYSPYDMLESIR	1xOxidation [M7]	6.31917e-05	0	3	P07355	0	1476.67	2	4.3	39.9744	54
SYSPYDMLESIR		8.85835e-05	0	1	P07355	0	1460.67	2	4.88	51.6281	53
SYSCQVTHEGSTVEK	1xCarbamidomethyl [C4]	3.52228e-08	0	2	P0DOY2	0	1711.76	2	4	15.619	94
STGEAFVQFASQEIAEK		6.52887e-06	0	2	P31943	0	1841.89	2	9.12	50.9604	58
STGGAPTFNVTVTK		3.93808e-05	0	1	P07737	0	1379.72	2	4.84	29.5619	49
STISASELSLADGR		8.79871e-05	0	1	O60292	0	1406.71	2	2.37	34.1653	47
STPLEENVVDR		0.00141132	0	1	Q8IVT2	0	1258.63	2	3.59	25.5975	56
STQGVTLTDLQEAEK		3.06356e-06	0	1	O14974	0	1619.81	2	3.64	34.3544	75
STSESTAALGCLVK	1xCarbamidomethyl [C11]	1.18313e-05	0	1	P01859	0	1423.71	2	4.92	31.9583	54
STTELDDYSTNK		0.000133756	0	1	Q8WWI1	0	1373.61	2	3.94	20.0813	67
STTSVSEEDVSSR		0.000140232	0	1	Q96IZ0	0	1383.62	2	5.24	15.9678	52
STTTGHLIYK		0.000349022	0	2	P68104	0	1120.6	2	4.1	14.1165	39
STVHEILCK	1xAcetyl [N-Term]; 1xCarbamidomethyl [C8]	3.00556e-05	0	1	P07355	0	1128.57	2	3.83	28.5924	76
STYEQVDLIGK		0.00094157	0	1	Q9NR30	0	1252.64	2	4.92	31.9228	31
SVDGSPTTAFTVLECEGSR	1xCarbamidomethyl [C15]	1.45877e-05	0	1	Q8TBC3	0	2012.92	2	9.19	45.0851	49
SVELEEALPVTTAEGMAK	1xOxidation [M16]	0.000404926	0	1	Q92522	0	1890.94	2	1.72	39.5346	52
SVELEEALPVTTAEGMAK	1xAcetyl [N-Term]; 1xOxidation [M16]	0.000667366	0	2	Q92522	0	1932.95	3	2.34	51.2927	38
SVGDGETVEFDVVEGEK		2.62267e-06	0	1	P16989; P67809	0	1795.82	2	2.21	39.8922	95
SVGELPSTVESLQK		3.25937e-05	0	1	Q07065	0	1473.78	2	2.7	34.9479	46
SVGGSGGGSFGDNLVTR		5.32487e-07	0	1	P02545	0	1566.75	2	2.56	30.9164	104
SVIPSDGPSVACVK	1xCarbamidomethyl [C12]	6.76081e-05	0	1	P02787	0	1415.72	2	4.31	30.3085	52
SVQTTLQTDEVK		0.000283092	0	1	O75477	0	1348.7	2	-0.52	23.0867	51
SVSPCSNVESR	1xCarbamidomethyl [C5]	0.00215779	0	1	Q9UQ35	0	1221.55	2	-0.04	14.2131	31
SVTDVIIAPLCTSVGR	1xCarbamidomethyl [C11]	1.36189e-06	0	1	P51636	0	1687.9	2	5.77	48.4116	65
SWVNQMESQTGEASK		9.84707e-07	0	1	P46940	0	1681.75	2	2.44	34.1293	88
SYCAEIAHNVSSK	1xCarbamidomethyl [C3]	1.43919e-05	0	2	P62910	0	1465.67	2	1.91	20.9859	54
SYELPDGQVITIGNER		2.70642e-08	0	17	Q562R1; P68032; P63261	0	1790.89	2	4.83	45.9553	107
SYGRPPPDVEGMTSLK	1xAcetyl [N-Term]; 1xOxidation [M12]	3.85464e-06	0	1	Q01130	0	1791.86	2	3.15	31.1298	53
SYLTPVRDEESESQR		0.00109224	0	1	O14974	1	1795.85	3	1.93	23.144	23
SYNDELQFLEK		0.00111457	0	1	Q9Y3I0	0	1385.66	2	0.73	43.068	35
STAYEDYYYHPPPR		3.55447e-06	0	1	O43390	0	1758.78	3	3.42	30.1414	34
KLDPELHLDIK		0.000208895	0	1	Q12905	1	1320.75	3	4.5	29.3244	26
ILGPQGNTIK		0.00224676	0	2	Q07666	0	1040.61	2	4.14	19.5795	24
YYVTIIDAPGHR		9.33989e-06	0	2	P68104	0	1404.73	2	6.13	32.0472	69
FATHAAALSVR		0.000653987	0	2	P23246	0	1143.63	2	4.56	19.732	42
DAGVIAGLNVLR		0.000171734	0	1	P0DMV8	0	1197.69	2	4.58	45.8733	47
DAGTIAGLNVLR		0.000254095	0	1	P11142	0	1199.67	2	3.75	41.7081	51
DAGEGGLSLAIEGPSK		1.58196e-05	0	1	P21333	0	1500.75	2	2.31	38.3241	64
FCADSDGFSQELR	1xCarbamidomethyl [C2]	5.89967e-06	0	1	P52732	0	1531.65	2	4.42	35.2792	61
FDDAVVQSDMK		1.01973e-05	0	1	P11142	0	1254.57	2	5.44	28.5716	70
FDENDVITCFANFESDEVELSYAK	1xCarbamidomethyl [C9]	2.17317e-05	0	1	Q00839	0	2842.24	2	5	57.361	55
DAEDAMDAMDGAVLDGR	2xOxidation [M6; M9]	9.73703e-05	0	1	Q01130	0	1783.71	2	2.09	28.8779	17
DAEDAMDAMDGAVLDGR		1.05943e-07	0	1	Q01130	0	1751.72	2	6.5	49.1994	93
FDQLLAEEK		0.000363455	0	1	P35580; P35579; Q7Z406	0	1092.56	2	2.8	27.7546	57
FDQPLEASTWLK		0.00157207	0	1	P51398	0	1434.73	2	1.96	47.0753	38
FDSELSQAHEEAQR		0.000898128	0	1	Q92614	0	1646.74	3	-0.11	21.0959	15
FDTGNLCMVTGGANLGR	1xCarbamidomethyl [C7]	1.04766e-05	0	2	P62701	0	1782.83	3	3.28	43.996	74
FDTGNLCMVTGGANLGR	1xCarbamidomethyl [C7]; 1xOxidation [M8]	3.19029e-06	0	1	P62701	0	1798.82	2	2.25	39.2999	72
FDTMYDGPSYSK		5.02235e-05	0	1	Q9ULJ8	0	1410.59	2	4.91	32.6266	45
DAEDALHNLDR		1.2744e-05	0	1	O75494	0	1268.59	2	3.58	28.4138	72
FEDENFILK		0.000416013	0	1	P62937	0	1154.57	2	2	38.2731	45
FATDGEGYKPCDPQVIR	1xCarbamidomethyl [C11]	3.41327e-06	0	1	Q01082	0	1952.92	2	5.79	30.7195	44
DAGYGGISLAVEGPSK		1.06067e-06	0	1	O75369	0	1520.76	2	5.52	39.8726	78
DALDGPAAEAEPEHSFDGLR		4.86004e-10	0	9	Q15149	0	2096.95	2	3.26	38.7682	121
FAQPGSFEYEYAMR	1xOxidation [M13]	9.73703e-05	0	1	Q15233	0	1711.74	2	1.3	37.6812	31
FAAATGATPIAGR		0.00045726	0	1	P08865	0	1203.65	2	1.18	23.7504	54
FAATTVEEILAK		1.78652e-05	0	1	Q9C0C2	0	1292.71	2	1.89	45.5383	54
FACHSASLTVR	1xCarbamidomethyl [C3]	7.43144e-05	0	2	Q15233	0	1248.62	2	2.38	17.9187	40
FADLSEAANR		0.000213171	0	6	P08670	0	1093.53	2	3.24	24.3723	65
FAEAFEAIPR		0.000811661	0	1	P50990	0	1150.59	2	8.51	38.1337	10
DAVEDLESVGK		9.67147e-05	0	1	P81605	0	1161.56	2	4.65	35.9353	57
DASSLYPGTETMGLR		2.07279e-05	0	1	O95425	0	1597.75	2	3.34	41.0976	59
DASDDLDDLNFFNQK		5.77454e-07	0	1	P20042	0	1756.77	2	7.64	53.8506	62
FEEAAGAAPCR	1xCarbamidomethyl [C10]	0.000131961	0	1	Q9Y4P3	0	1178.53	2	2.73	16.6188	58
DAQDVQASQAEADQQQTR		4.3086e-09	0	2	Q9P2E9	0	1988.89	2	4.98	19.5056	118
DANGNSFATR		0.00269454	0	1	P62701	0	1052.48	2	4.24	13.5213	61
DALNQATSQVESK		4.75812e-05	0	1	Q9P2E9	0	1390.68	2	7.09	26.8149	43
FAIQDISVEETSAK		1.02544e-06	0	1	P12814; O43707	0	1537.77	2	6.45	39.6285	71
DALNIETAIK		0.000763825	0	1	P07355	0	1087.6	2	4.53	35.4822	55
DALNLAQMQEQTLQLEQQSK	1xOxidation [M8]	0.000671886	0	1	Q9NVI7	0	2332.14	3	0.64	44.0919	13
DALLLWCQMK	1xCarbamidomethyl [C7]; 1xOxidation [M9]	0.000436149	0	1	Q01082	0	1293.63	2	3.58	43.9342	35
DALLLWCQMK	1xCarbamidomethyl [C7]	0.0019114	0	1	Q01082	0	1277.64	2	4.13	50.8095	25
FAQPGSFEYEYAMR		8.90848e-06	0	1	Q15233	0	1695.75	2	5.3	42.629	43
DANVSGTLVSSSTLEK		0.00125845	0	1	Q96IZ0	0	1607.81	2	2.68	33.1073	23
FEEFQTDMAAHEER		3.75187e-06	0	1	Q13813	0	1739.73	3	1.07	29.9924	23
FEELCSDLFR	1xCarbamidomethyl [C5]	0.000101398	0	1	P0DMV8	0	1315.6	2	3.87	44.6228	50
FEELNADLFR		9.73703e-05	0	1	P11142	0	1253.62	2	6.18	45.0291	69
FGMLDATDGPGTEDAALR	1xOxidation [M3]	3.67229e-07	0	1	Q6WCQ1	0	1852.84	2	2.05	36.3209	97
CPFTGNVSIR	1xCarbamidomethyl [C1]	0.000342022	0	1	P62280	0	1150.57	2	3.78	28.2727	56
CPEALFQPSFLGMESCGIHETTFNSIMK	2xCarbamidomethyl [C1; C16]; 2xOxidation [M13; M27]	1.50537e-07	0	3	P63261	0	3263.45	3	7.68	53.3526	61
[truncated: 2,874 more rows]

## Sheet: Peptide-OE
Sequence	Modifications	Qvality PEP	Qvality q-value	# PSMs	Master Protein Accessions	# Missed Cleavages	Theo. MH+ [Da]	Charge (by Search Engine): Mascot	DeltaM [ppm] (by Search Engine): Mascot	RT [min] (by Search Engine): Mascot	Ions Score (by Search Engine): Mascot
AAAAAAAAAAGAAGGR	1xAcetyl [N-Term]	2.18726e-06	0	1	Q86U42	0	1240.64	2	3.49	39.9978	54
MRPGVACSVSQAQK	1xCarbamidomethyl [C7]	2.68082e-05	0	2	P32969	0	1518.75	2	5.69	11.6523	39
MREEVITLIR		0.000873046	0	1	P46940	1	1259.71	2	0.6	29.111	46
MQSLDKDIVALMVR		0.000160848	0	1	P11388	1	1618.87	3	5.17	48.5531	33
MQQQLDEYQELLDIK	1xOxidation [M1]	2.72465e-07	0	1	P02545	0	1909.92	2	-1.2	48.5289	69
MQQQLDEYQELLDIK		6.15425e-08	0	2	P02545	0	1893.93	3	3.99	50.2685	66
MQQNIQELEEQLEEEESAR	1xOxidation [M1]	2.22626e-09	0	1	P35579	0	2349.05	2	-0.1	47.504	115
MQQNIQELEEQLEEEESAR		1.39835e-12	0	4	P35579	0	2333.06	2	6.3	49.5437	112
MQNDTAENETTEKEEK		7.6943e-07	0	2	Q05682	1	1896.81	2	0.73	9.3287	55
MQLQHLVEGEHVTSDGLK		2.57654e-05	0	1	Q9NQX4	0	2021.01	4	3.83	30.5207	21
MQHNLEQQIQAR	1xOxidation [M1]	7.6943e-07	0	1	Q13813	0	1511.74	2	4.68	14.6843	62
MQHNLEQQIQAR		1.93189e-07	0	2	Q13813	0	1495.74	2	3.29	16.4685	81
MQGQEAVLAMSSR		6.21768e-06	0	1	Q15393	0	1407.67	2	4.53	28.8578	57
MQEIIASVDHIK	1xAcetyl [N-Term]	6.24922e-05	0	1	O95639	0	1425.74	2	4.47	54.2894	47
MQAVQEATR	1xOxidation [M1]	0.000372368	0	1	Q15149	0	1049.5	2	3.16	4.3482	53
MQAVQEATR		0.00142263	0	1	Q15149	0	1033.51	2	5.73	9.9064	49
MQAHIQDLEEQLDEEEGAR		1.90368e-06	0	1	P35580	0	2241.01	3	5.21	39.2143	70
MPSLSPIDK		0.000914336	0	1	O43795	0	987.518	2	2.34	26.5654	52
MRPLTEEETR		0.00075501	0	2	Q9Y221	0	1261.62	2	4.18	11.5535	45
MSLLQLVEILQSK	1xOxidation [M1]	6.92185e-07	0	2	O00159	0	1517.86	2	4.04	56.4615	99
MSPLSIVTALVDK		1.65687e-06	0	1	Q9Y305	0	1373.77	2	6.08	56.3428	86
MSQVAPSLSALIGEAVGAR		5.93243e-10	0	2	O00567	0	1856.99	3	4.86	55.4377	129
MWEVLESTTQTK		5.8494e-05	0	2	Q01082	0	1452.7	2	-1.01	36.7201	34
MWDPHNDPNAQGDAFK		3.08481e-06	0	1	P08621	0	1842.79	3	3.48	28.7216	33
MVSDINNGWQHLEQAEK		2.73274e-09	0	2	O43707	0	1998.93	2	4.44	34.8129	94
MVSDINNAWGCLEQVEK	1xCarbamidomethyl [C11]; 1xOxidation [M1]	2.16493e-08	0	1	P12814	0	2008.91	2	4.15	46.3038	102
MVSDINNAWGCLEQVEK	1xCarbamidomethyl [C11]	1.7202e-09	0	2	P12814	0	1992.92	2	2.86	48.3061	106
MVNHFIAEFK		0.00145105	0	2	P11142	0	1235.62	3	3.71	28.8219	22
MVLTLTQQNDESK		1.1653e-05	0	1	Q15154	0	1506.75	2	4.64	27.0987	46
MVIITGPPEAQFK		3.00429e-06	0	1	Q9NZI8; O00425	0	1430.77	2	3.56	38.8194	80
MPLATSTDHGHNLQTVQLLIK		3.63146e-09	0	4	Q01082	0	2317.23	2	3.23	35.7639	85
MTLVASEDYGDTLAAIQGLLK	1xOxidation [M1]	4.31267e-09	0	1	Q13813	0	2225.14	2	1.66	56.7822	83
MTDQEAIQDLWQWR		1.72134e-05	0	1	P06748	0	1819.84	3	5.29	55.1319	55
MTAMDNASK		0.00169978	0	1	P36542	0	968.418	2	2.72	5.5482	36
MSVQPTVSLGGFEITPPVVLR	1xOxidation [M1]	4.06351e-09	0	2	P06748	0	2243.21	2	2.76	54.6114	153
MSVQPTVSLGGFEITPPVVLR		1.55777e-09	0	6	P06748	0	2227.22	2	5.32	55.1606	113
MSVLNMVVR		0.000252133	0	1	Q2NL82	0	1048.56	2	1.12	39.029	55
MSVEADINGLR		1.8883e-05	0	1	P08727	0	1204.6	2	3.85	33.3787	96
MSSSDTPLGTVALLQEK		6.136e-06	0	1	O43290	0	1776.9	2	4.42	44.8337	56
MSSNSNFSEVTLAGLASK		5.06938e-11	0	1	O95425	0	1842.89	2	6.02	42.3317	141
MTLVASEDYGDTLAAIQGLLK		1.50162e-11	0	2	Q13813	0	2209.14	2	2.58	57.2638	132
MPGGPKPGGGPGLSTPGGHPKPPHR		1.18609e-08	0	2	P23246	0	2370.22	3	0.72	15.2964	24
MPEDGLSDDKKPFK		1.02095e-05	0	1	Q05682	1	1606.78	3	2.72	18.8575	43
MNVLADALK		0.00219763	0	1	P62244	0	974.534	2	4.13	32.8952	49
MIDMGFEPDVQK		4.23065e-05	0	1	Q9BUQ8	0	1409.64	2	4.17	38.2221	30
MLDEYFEEQMK		6.50211e-05	0	1	Q96GQ7	0	1462.62	2	-0.02	42.1404	38
MLDAEDIVNTARPDEK	1xOxidation [M1]	6.93212e-08	0	2	O43707	0	1832.87	2	1.85	33.1995	80
MLDAEDIVNTARPDEK		5.61843e-09	0	6	O43707	0	1816.87	2	4.44	35.9763	81
MLDAEDIVGTARPDEK		1.67034e-07	0	1	P12814	0	1759.85	2	4.01	34.7583	72
MIAGQVLDINLAAEPK	1xOxidation [M1]	3.43416e-07	0	1	P07910	0	1698.91	2	4.52	42.372	60
MIAGQVLDINLAAEPK		6.45537e-09	0	5	P07910	0	1682.91	2	2.77	47.2581	103
MKDTDSEEEIR	1xOxidation [M1]	0.000247182	0	1	P0DP24	1	1368.59	2	2.6	8.4098	55
MLDMGFEPQIR		0.000103973	0	4	O00571; Q92841; P17844	0	1336.64	2	4.05	42.9388	61
MKDTDSEEEIR		8.48395e-06	0	3	P0DP24	1	1352.6	2	2.49	10.3888	84
MHTTFEHDIQALGTQVR		2.03243e-10	0	3	Q01082	0	1983.97	2	4.24	33.6489	118
MGQMAMGGAMGINNR	1xOxidation [M4]	1.83901e-05	0	1	Q15233	0	1554.66	2	1.24	24.2232	53
MGQMAMGGAMGINNR		7.79674e-07	0	1	Q15233	0	1538.67	2	1.36	30.7716	63
MGPLGLDHMASSIER	1xOxidation [M1]	6.1859e-07	0	1	P52272	0	1629.77	3	5.26	32.6447	64
MGPLGLDHMASSIER		3.84843e-08	0	3	P52272	0	1613.78	3	4.93	35.3583	69
MGPGIGAILER		3.6579e-05	0	1	Q9P2K5	0	1113.61	2	1.17	36.8518	71
MGPAMGPALGAGIER		1.25322e-05	0	2	P52272	0	1427.71	3	4.97	34.6019	52
MGIVGPEFK		0.000640103	0	1	Q15149	0	977.512	2	4.03	30.3175	54
MHTTFEHDIQALGTQVR	1xOxidation [M1]	8.99809e-10	0	1	Q01082	0	1999.97	2	5.89	31.1552	121
MYSFDDVLEEGK		6.68678e-06	0	1	Q8WWI1	0	1432.63	2	3.73	45.2076	78
MLEENTNILK		0.000311517	0	2	Q9NYL9	0	1204.62	2	2.83	27.6792	29
MLGKDEDENVK		0.000276577	0	1	P78316	1	1277.6	2	4.48	10.5136	54
MNPSAPSYPMASLYVGDLHPDVTEAMLYEK	1xAcetyl [N-Term]	1.51037e-06	0	1	P11940	0	3368.55	2	2.52	56.7322	42
MNLASEPQEVLHIGSAHNR		5.47177e-09	0	2	O00151	0	2103.04	4	2.99	31.7843	60
MNEVISLWK	1xOxidation [M1]	0.00242565	0	1	Q13813	0	1135.58	2	3.96	36.4673	32
MNEVISLWK		0.000491468	0	2	Q13813	0	1119.59	2	2.75	40.318	50
MMLGTEGGEGFVVK	1xAcetyl [N-Term]	2.05034e-07	0	1	P31943	0	1496.71	2	4.46	53.8114	72
MMAIAPNVTVMVGELVGAR		1.09001e-09	0	1	Q9Y2X3	0	1959.02	3	5.18	57.0154	76
MIVDPVEPHGEMK		0.000176445	0	1	Q13263	0	1481.71	3	2.83	24.3041	40
MLTAQDMSYDEAR	1xOxidation [M1]	8.31731e-06	0	1	Q01082	0	1546.65	2	6.44	27.1666	66
MIGGLFIYNHK		0.00244166	0	1	Q96CW1	0	1292.68	3	3.13	33.8765	20
MLTAQDMSYDEAR		8.27481e-07	0	1	Q01082	0	1530.66	2	2.71	30.7072	85
MLQPCGPPADKPEEN	1xCarbamidomethyl [C5]	0.000260604	0	1	Q9BWJ5	0	1682.75	2	2.83	21.859	45
MLQHIDYR		0.00090832	0	2	P14678	0	1075.54	2	4.2	16.2329	36
MIQALELDPNLYR		4.40186e-05	0	1	Q7Z406	0	1575.82	2	5.53	47.9008	21
MLPTYVCGLPDGTEK	1xCarbamidomethyl [C7]	3.90794e-05	0	1	Q2TB90	0	1680.8	2	2.19	38.6819	31
MINLSVPDTIDER		1.40232e-05	0	1	P13797	0	1502.75	2	3.79	41.5381	46
MINLSEPDTIDER		2.3994e-06	0	1	Q14651	0	1532.73	2	3.28	35.2799	90
MLLDSVLTTHER		3.02422e-06	0	1	Q96GC5	0	1414.74	3	3.84	35.7192	39
MLGPEGGEGFVVK	1xAcetyl [N-Term]	3.42386e-05	0	1	P52597	0	1361.68	2	2.84	49.7316	28
MLSLNNYSVPQSTR		0.000635889	0	1	Q8IXQ6	0	1609.8	2	5.58	35.0993	18
MGLAMGGGGGASFDR	1xOxidation [M5]	1.00754e-05	0	1	P52272	0	1399.61	2	0.61	25.3458	55
NAAENMLEILGFK		1.78187e-06	0	1	O95793	0	1449.74	2	2.96	56.611	85
NAAPPPSNTEAPPGETR		2.92145e-05	0	1	Q9GZR7	0	1705.81	2	5.02	14.7698	58
NKDQGTYEDYVEGLR		1.10856e-07	0	5	P60660	1	1786.82	2	2.27	32.818	84
NHQLYCNDCYLR	2xCarbamidomethyl [C6; C9]	1.37477e-05	0	2	Q8WWI1	0	1655.71	2	3.2	21.6618	47
NHEEEISTLR		0.00179179	0	2	P08727	0	1227.6	2	3.15	13.6186	41
NHEAQIQDMR		1.99386e-06	0	2	P35580	0	1241.57	2	1.67	10.9667	86
NHDEESLECLCR	2xCarbamidomethyl [C9; C11]	6.58866e-05	0	1	Q04637	0	1561.64	2	6.91	21.9478	34
NGSLICTASK	1xCarbamidomethyl [C6]	0.000178793	0	1	Q9ULV4	0	1050.52	2	4.65	11.557	49
NGQDLGVAFK		0.00101618	0	1	Q00839	0	1048.54	2	1.96	23.3776	29
NGPLEVAGAAVSAGHGLPAK		7.64359e-07	0	1	O75367	0	1815.97	3	3.63	34.2472	54
NGLDVLFK		0.00199095	0	1	Q02978	0	905.509	2	4.97	37.9949	57
NGHLAVVAPR		0.00121435	0	1	O00159	0	1033.59	2	4.96	10.0896	42
NFYVEHPEVAR		0.000208152	0	2	Q92841	0	1360.66	3	4.89	21.5575	34
NFYQEHPDLAR		3.68217e-05	0	3	P17844	0	1389.65	3	3.22	21.7575	27
NFYELSPHIFALSDEAYR		1.45593e-08	0	1	O43795	0	2172.04	3	4.83	52.031	59
NFQNIFPPSATLHLSNIPPSVSEEDLK		1.29256e-08	0	1	P26599	0	2994.52	3	3.91	52.535	54
NFQEEQINTR		0.000914336	0	1	Q8IXB1	0	1278.61	2	4.43	18.3878	46
NFITAEELR		0.000413894	0	1	O43707	0	1092.57	2	3.02	31.1882	54
NFINNPLAQADWAAK		5.56488e-07	0	4	P35579	0	1672.84	2	3.49	47.4114	89
NKDTVFEEQIK		0.000436361	0	1	Q9Y4I1	1	1350.69	2	3.9	18.4589	27
NKHEAMITDLEER		5.21654e-08	0	4	P35579	1	1585.76	3	3.89	18.1361	102
NKHEAMITDLEER	1xOxidation [M6]	1.68753e-05	0	1	P35579	1	1601.76	2	1.63	14.4475	49
NKLEGLEDALQK		4.3154e-05	0	1	P02538	1	1357.73	3	3.76	29.0805	50
NIIHEEVEK		0.00244166	0	1	P20592	0	1110.58	2	4.45	11.2038	18
NILETLLQMK		0.0009388	0	1	P82673	0	1202.68	2	3.05	55.3831	30
NILDSKPTANK		0.000158736	0	1	Q9ULV4	0	1200.66	2	3.84	11.8856	55
NLIAFSEDGSDPYVR		0.000403098	0	1	A0FGR8	0	1682.8	2	6.68	42.5158	36
NIEMTQEDVR		0.000828131	0	1	O75643	0	1234.57	2	3.31	20.0994	37
NLEISIDTLMAK		0.000184802	0	1	Q9UM54	0	1347.72	2	3.78	48.95	33
NIEDVIAQGIGK		0.000115574	0	2	P05387	0	1256.68	2	2.43	43.8986	48
NLDIERPTYTNLNR		0.000315661	0	2	Q71U36; Q9NY65; P68366	0	1718.88	2	5.6	29.653	55
NFILDQTNVSAAAQR		9.21191e-08	0	2	Q00839	0	1647.84	2	4.36	35.8778	81
NIDDGTSDRPYSHALVAGIDR		5.50807e-09	0	2	P61353	0	2272.1	2	4.19	30.6685	50
NLATTVTEEILEK		0.000193554	0	1	O43390	0	1460.78	2	0.56	50.4651	21
NLANTVTEEILEK		1.14999e-05	0	1	O60506	0	1473.78	2	1.04	45.4438	58
NLALCPANHAPLR	1xCarbamidomethyl [C5]	9.61967e-06	0	1	P35222	0	1446.76	2	4.59	22.1051	64
NLALCPANHAPLQEAAVIPR	1xCarbamidomethyl [C5]	1.02551e-08	0	1	P14923	0	2155.14	3	2.86	36.9422	83
NKYEDEINKR		0.000278411	0	7	P04264; P02538; P05787; P13647	2	1308.65	3	3.46	10.573	54
NKYEDEINK		0.000416638	0	4	Q5XKE5; P04264; P02538; P05787; P13647	1	1152.55	2	4.24	4.9634	50
NKYEDEINHR		1.4883e-05	0	3	P08729	1	1317.62	3	2.59	11.0404	52
NKQEVMISDLEER		0.000494726	0	1	P35580	1	1590.78	3	0.16	26.6158	34
NLDDGIDDER		0.000243936	0	1	P11940	0	1161.5	2	6.34	21.0244	46
NFGSYVTHETK		8.19509e-05	0	1	P63167	0	1282.61	2	4	16.4298	33
NFEEFFNLHR		1.13489e-05	0	1	P20591	0	1352.64	3	4.43	42.1178	52
NFAFLEFR		0.00225626	0	1	P26368	0	1043.53	2	4.72	48.2341	43
NCECLSCIDCGK	4xCarbamidomethyl [C2; C4; C7; C10]	2.82644e-05	0	1	Q9NX58	0	1515.57	2	3.32	22.0519	48
NAVITVPAYFNDSQR		2.38359e-06	0	1	P38646	0	1694.85	2	3.74	40.8225	75
NATDAVGIVLK		0.000587433	0	1	P51398	0	1100.63	2	3.69	31.5942	28
NASTFEDVTQVSSAYQK		1.07091e-06	0	1	Q14247	0	1874.88	2	5.98	35.4565	56
NAPAIIFIDELDAIAPK		2.22296e-08	0	1	P55072	0	1810.99	2	7.55	57.3518	59
NALLQLTDSQIADVAR		1.01875e-08	0	1	O75643	0	1727.93	2	0	47.6254	123
NALFPEVFSPTPDENSDQNSR		1.67529e-09	0	2	Q8IVT2	0	2364.07	2	3.37	47.9328	102
NALESYAFNMK		0.000125947	0	1	P0DMV8	0	1287.6	2	3.61	37.6737	40
NCLTNFHGMDLTR	1xCarbamidomethyl [C2]	1.79101e-05	0	1	P61247	0	1578.72	3	3.5	32.5336	45
NAIANASTLAEVER		1.86629e-06	0	1	P09661	0	1458.75	2	4.43	31.4363	57
NAFACFDEEATGTIQEDYLR	1xCarbamidomethyl [C5]	2.55235e-12	0	18	O14950	0	2350.03	2	2.65	54.0015	137
NAESNAELK		0.000619309	0	1	P18621	0	975.474	2	3.26	4.0186	63
NAEQYKDQADK		1.50811e-05	0	3	P35579	1	1309.6	2	4.36	4.7087	71
NAEPLINLDVNNPDFK		1.00239e-06	0	1	Q9Y224	0	1812.91	2	1.41	45.0825	56
NAEAVLQSPGLSGK		5.12485e-05	0	1	Q13045	0	1370.73	2	6	26.4563	34
NADVELQQR		0.00233175	0	1	O95782; O94973	0	1072.54	2	-1.28	12.1866	57
NADPILISLK		0.000369916	0	2	Q9ULV4	0	1083.64	2	5.03	35.9776	44
NADMSEEMQQDSVECATQALEK	1xCarbamidomethyl [C15]	1.97937e-10	0	2	P63167	0	2514.04	3	5.07	45.2445	77
NAFYIGSYQQCINEAQR	1xCarbamidomethyl [C11]	9.33454e-08	0	1	O14579	0	2061.94	2	2.57	41.0335	74
NAAIAVLEELK		4.46045e-05	0	1	O95793	0	1170.67	2	3.89	44.2815	54
NCIVLIDSTPYR	1xCarbamidomethyl [C2]	0.000178793	0	2	P62241	0	1450.74	2	3.79	36.646	69
NDEVDPVAASAEYELEK		2.46737e-07	0	1	Q9ULJ8	0	1878.86	2	6.85	40.5144	54
NENQLIIFADDTYPR		1.13658e-06	0	1	Q15393	0	1808.88	2	0.83	48.2323	60
NENEEILERPAQLANAR		5.13274e-06	0	2	Q9UHB6	0	1966.99	3	2.83	30.8634	36
NELMYQLEQDHDLQAILQER		2.11782e-11	0	2	Q08211	0	2486.2	2	3.25	53.4066	131
NEIIILANTTNTELK		1.43468e-07	0	1	Q12792	0	1686.93	2	4.23	41.0037	81
NEIDNYEEDYQK		0.000181173	0	1	Q01082	0	1559.65	2	0.99	28.7367	24
NEGSESAPEGQAQQR		1.12165e-06	0	1	P67809	0	1587.7	2	3.63	9.2864	82
NEDVDPMAASAEYELEK		1.99979e-08	0	1	Q96SB3	0	1910.83	2	3.59	40.6915	81
NEATVETLTETK		1.53833e-05	0	1	Q9GZR7	0	1335.66	2	4.33	22.1548	40
NDDDEEEAAR		0.000265823	0	1	Q05682	0	1163.44	2	3.81	4.945	61
NEALAALLR		0.000945017	0	1	P13797	0	970.568	2	2.87	35.2681	40
NDSFTTCIELGK	1xCarbamidomethyl [C7]	1.63265e-05	0	2	Q01082	0	1384.64	2	5.45	35.3259	68
NDQDTWDYTNPNLSGQGDPGSNPNK		2.613e-10	0	1	P14866	0	2734.16	2	3.4	36.6748	67
NDQCYDDIR	1xCarbamidomethyl [C4]	0.000652913	0	2	Q9ULV4	0	1198.48	2	2.01	17.0842	33
NDLGVGYLLIGDNDNAK		1.81485e-05	0	1	Q12797	0	1790.89	3	2.26	48.1325	36
NDLAVVDVR		0.00034398	0	1	P19338	0	1000.54	2	2.11	25.9217	58
NDIASHPPVEGSYAPR		2.24588e-06	0	1	Q7KZF4	0	1709.82	2	7.98	21.8408	41
NDGVGQISGFYVGR		2.6456e-05	0	1	Q9BRQ8	0	1468.72	2	4.01	38.0165	44
NDFEQGELYLR		0.000542666	0	1	P83111	0	1383.65	2	-0.22	36.8326	30
NDTKEDVFVHQTAIK		3.30058e-07	0	1	P16989; P67809	1	1744.89	2	3.34	19.3529	78
MGLAMGGGGGASFDR		1.99087e-05	0	1	P52272	0	1383.61	2	2.06	33.607	67
MGGNTVIEGVNDR		8.89912e-07	0	1	Q9NQX4	0	1361.65	2	1.95	23.0043	82
MGGMEGPFGGGMENMGR		4.02477e-07	0	1	P52272	0	1714.68	2	5.72	40.6301	67
LVILEGELER		0.000765048	0	2	P67936; P07951	0	1170.67	2	3.68	36.676	34
LVIIEGDLER		0.000413894	0	1	P06753	0	1156.66	2	3.75	34.8272	41
LVILANNCPALR	1xCarbamidomethyl [C8]	3.29069e-05	0	1	P62888	0	1353.77	2	4.43	34.1172	53
LVLDPYLLK		0.00197788	0	1	Q9Y2R5	0	1073.66	2	3.92	43.8145	38
LVGQGASAVLLDLPNSGGEAQAK		5.17448e-07	0	1	Q99714	0	2195.17	2	0.07	43.788	68
IVGPSGAAVPCK	1xCarbamidomethyl [C11]	5.05753e-05	0	2	P21333	0	1155.62	2	3.6	18.2449	55
LVGILDILDEENR		7.0968e-06	0	1	Q9UM54	0	1498.81	2	4.44	54.9092	63
IVGLDQVTGMTETAFGSAYK		1.19219e-07	0	1	P35580	0	2088.03	3	4.06	54.1247	74
IVESDVGDSFYIR		1.98072e-06	0	1	Q07157	0	1499.74	2	3.71	38.6511	98
IVEQDTMPPK		0.00104336	0	1	O00571	0	1157.59	2	8.86	15.1422	45
IVEPYVTWGFPNLK		9.1512e-08	0	1	Q6DKI1	0	1662.89	2	5.7	53.6708	81
IVENIQVFDFK		6.12648e-05	0	1	O60218	0	1351.73	2	6.05	45.0183	43
LVENCVCLLR	2xCarbamidomethyl [C5; C7]	0.000181173	0	1	O60716	0	1275.65	2	5.01	31.7569	52
LVECLETVLNK	1xCarbamidomethyl [C4]	2.29088e-06	0	1	O95782	0	1317.71	2	4.29	38.5277	81
LVEALCAEHQINLIK	1xCarbamidomethyl [C6]	3.1769e-08	0	1	P25398	0	1750.95	2	2.68	35.7716	65
IVEAAENEYQTAISENYQTMSDTTFK		6.68226e-10	0	2	P47755	0	2983.35	3	3.97	51.3407	133
IVATKPLYVALAQR		6.11369e-08	0	1	P11940	0	1542.94	2	3.84	30.964	88
LVIIESDLER		0.000283986	0	1	P09493	0	1186.67	2	3.7	34.6122	45
LVLLGESAVGK		0.000603161	0	1	P51148	0	1085.66	2	3.2	31.1987	35
LVLMSATGDNER		3.269e-05	0	1	Q7L2E3	0	1305.65	2	2.28	25.8505	48
IVLQIDNAR		0.000926487	0	6	P08727; P05783	0	1041.61	2	3.55	25.4981	59
IVSSSDVGHDEYSTQSLVK		3.67185e-12	0	3	Q01082	0	2050.99	2	3.08	27.7958	111
LVSQDNFGFDLPAVEAATK		1.922e-08	0	4	Q01082	0	2022.02	2	4.78	52.8126	100
LVSPGSANETSSILVESVTR		3.66098e-10	0	2	O75369	0	2046.07	2	8.47	42.7426	122
LVSNHSLHETSSVFVDSLTK		2.70484e-11	0	3	P21333	0	2200.12	3	3.66	33.3385	105
LVSIGAEEIVDGNVK		7.44408e-07	0	3	P12814	0	1542.84	2	3.7	40.1334	85
LVSIGAEEIVDGNAK		9.90691e-08	0	8	O43707	0	1514.81	2	5.25	35.1774	91
IVSGCPLPEACELYYVNR	2xCarbamidomethyl [C5; C11]	1.84998e-09	0	1	Q9H0A0	0	2140.02	2	5.31	44.9423	78
LVSESSDVLPK		9.73215e-05	0	9	P05787	0	1173.64	2	2.61	24.4019	50
LVAIVDVIDQNR		5.13274e-06	0	2	P50914	0	1354.77	2	3.66	43.2509	93
LVSDGNINSDR		2.42769e-05	0	1	Q01082	0	1189.58	2	3.68	15.3777	72
IVQMTEAEVR		0.000171841	0	1	P62140	0	1175.61	2	0.98	20.91	43
LVPTGLDFGQEGFTR		1.41373e-06	0	2	P46087	0	1636.83	2	3.12	45.863	75
IVPGQFLAVDPK		0.00186403	0	1	Q15393	0	1283.74	2	3.78	37.9929	3
LVNMLDAVQENQHK		8.82731e-06	0	1	O95810	0	1638.83	3	5.07	30.3785	40
LVNLQHLDLLNNK		2.56342e-06	0	2	Q96AG4	0	1533.87	3	4.42	37.909	44
LVNHFVEEFK		0.000346261	0	1	P0DMV8	0	1261.66	3	3.25	28.0393	25
LVMSYVAAVCGK	1xCarbamidomethyl [C10]; 1xOxidation [M3]	4.89306e-05	0	1	O43795	0	1313.66	2	3.08	27.9106	46
IVLTNPVCTEVGEK	1xCarbamidomethyl [C8]	7.2756e-05	0	1	P41091	0	1558.81	2	2.02	33.2174	42
LVQSPNSYFMDVK		0.000110348	0	1	Q71UM5; P42677	0	1527.75	2	5.64	37.5483	48
IVALNAHTFLR		3.06448e-06	0	1	P22087	0	1254.73	3	2.88	31.0249	60
IVAETMNNYLFGER		2.36788e-06	0	1	Q9BYG3	0	1656.81	2	1.23	44.1546	87
IVAECNAVR	1xCarbamidomethyl [C5]	0.000560889	0	1	P35221	0	1031.53	2	4.34	11.6462	47
LTNLEEFMAANNNLELVPESLCR	1xCarbamidomethyl [C22]	2.49112e-09	0	2	Q13045	0	2677.3	3	6.22	56.2612	81
ITMQNLNDR	1xOxidation [M3]	0.00193918	0	2	P08727; P19012	0	1120.54	2	3.28	11.0379	46
ITMEYSSSGK		0.000271147	0	1	Q12849	0	1102.51	2	3.29	16.3407	42
ITITNDQNR		0.000257182	0	1	P11021	0	1074.55	2	3.13	11.1577	65
ITISSLQDLTLYNPER		9.21191e-08	0	1	Q9NZI8	0	1862.99	2	6.33	52.925	115
ITLQDVVSHSK		0.000258888	0	1	P46940	0	1226.67	2	2.84	28.4725	63
LTIGSNLSIR		0.00176833	0	1	P13010	0	1073.63	2	3.24	32.4059	29
LTLEQGQQLVAEGHPGASQASAR		1.48071e-06	0	1	O15020	0	2348.2	3	7.37	32.8105	34
LTNLEGIYNSETEK		1.25509e-06	0	1	Q9Y4I1	0	1610.79	2	3.72	34.6877	78
ITLEHLGICCHEYCFK	3xCarbamidomethyl [C9; C10; C14]	1.04296e-06	0	1	O15231	0	2079.94	4	3.44	35.581	25
ITGEAFVQFASQELAEK		8.05332e-11	0	3	P52597	0	1867.94	2	4.53	54.1456	99
LTGADGTPPGFLLK		2.73866e-06	0	1	Q02978	0	1386.76	2	4.23	38.7062	54
LTFPEQSVPGALQFR		6.05539e-06	0	2	Q9Y6K5	0	1689.9	2	7.18	47.5307	46
ITEYLCEPLRK	1xCarbamidomethyl [C6]	0.00218321	0	1	P63010	1	1421.75	3	5.81	25.9335	17
LTEVPVEPVLTVHPESK		0.000156651	0	1	Q9H307	0	1874.03	3	2.05	34.1258	25
LTEQLAGPLR		0.000252133	0	1	P42285	0	1097.63	2	3.84	26.4127	61
LTEMETLQSQLMAEK	1xOxidation [M]	1.24044e-07	0	3	P35579	0	1767.85	2	0.66	40.2155	76
LTEMETLQSQLMAEK		6.81614e-10	0	4	P35579	0	1751.86	2	4.95	45.0786	109
ITHQIVDRPGQQTSVIGR		0.000107468	0	2	O00541	0	2005.09	4	0.74	19.022	29
LVTLPVSFAQLK		0.00164468	0	1	Q96AG4	0	1315.8	2	5.37	47.8235	30
ITNLTQQLEQASIVK		2.38713e-07	0	1	P15924	0	1685.94	2	4.52	41.8142	60
LTPEEEEILNK		0.000209532	0	2	P62241	0	1314.68	2	4.57	29.3695	42
ITYGETGGNSPVQEFTVPGSK		1.31259e-05	0	1	P02751	0	2168.05	2	1.23	40.0081	72
ITVTSEVPFSK		0.000115574	0	1	P35268	0	1207.66	2	2.65	31.6353	55
LTVSSLQESGLK		8.76913e-06	0	1	P21333	0	1261.7	2	4.51	29.4639	75
LTVNYEQCASGVHGPEGFHYK	1xCarbamidomethyl [C8]	1.32327e-06	0	1	P19525	0	2393.1	3	4.86	31.8568	36
LTVMSLQESGLK		2.34874e-05	0	1	O75369	0	1305.71	2	2.18	35.739	49
LTVDSAIAR		0.00181555	0	1	P15924	0	945.536	2	3.15	21.7375	50
LTVAENEAETK		0.000411168	0	1	P07814	0	1204.61	2	2.08	14.4214	22
LTTPTYGDLNHLVSATMSGVTTCLR	1xCarbamidomethyl [C23]	1.45494e-12	0	2	P07437; P68371	0	2708.34	2	3.78	55.2924	136
LTNSMMMHGR	1xOxidation [M]	6.4167e-05	0	2	P46782	0	1193.52	2	3.27	9.2532	50
LTTLPSDFCGLTHLVK	1xCarbamidomethyl [C9]	1.81757e-06	0	3	Q96AG4	0	1801.95	3	4.48	46.439	29
LTTLELLEVR		2.33326e-05	0	3	Q01082	0	1186.7	2	4.2	45.1032	77
ITTGSSSAGTQSSTSNR		1.13996e-08	0	1	O14974	0	1641.77	2	1.75	8.644	119
LTSELITHICK	1xCarbamidomethyl [C10]	0.000611182	0	1	P20591	0	1314.71	3	3.41	25.8772	19
LTQTVAHLK		0.0019138	0	1	P05161	0	1010.6	2	4.03	9.385	29
ITQDIFQQLLK		0.000379824	0	1	P56192	0	1346.77	2	-0.15	49.6303	25
LTPVSPESSSTEEK		1.93891e-05	0	1	Q13501	0	1490.72	2	2.81	15.8759	53
ITPSYVAFTPEGER		1.28681e-05	0	1	P11021	0	1566.78	2	4.98	35.5011	58
ITPENLPQILLQLK		1.69006e-06	0	2	P43243	0	1619.97	2	4.75	55.2413	56
LTTINCEEGDKLK	1xCarbamidomethyl [C6]	1.72392e-06	0	1	Q16666	1	1520.76	2	4.02	18.225	60
LVVNFESDK		0.00112934	0	1	P21980	0	1050.55	2	3.79	26.5864	64
LVVPASQCGSLIGK	1xCarbamidomethyl [C8]	0.000127623	0	1	Q15366	0	1428.79	2	5.28	30.8816	31
LVVPATQCGSLIGK	1xCarbamidomethyl [C8]	6.12648e-05	0	1	Q15365	0	1442.8	2	1.49	32.2148	59
MEDSVGCLETAEEVK	1xCarbamidomethyl [C7]; 1xOxidation [M1]	8.60971e-07	0	1	P35579	0	1712.74	2	2.6	29.8547	63
MEDSVGCLETAEEVK	1xCarbamidomethyl [C7]	2.13333e-07	0	2	P35579	0	1696.74	2	2.58	32.6505	100
MEDSMDMDMSPLRPQNYLFGCELK	1xAcetyl [N-Term]; 1xCarbamidomethyl [C21]; 1xOxidation [M]	3.02422e-06	0	3	P06748	0	2965.25	2	3.69	55.6811	57
MEDSMDMDMSPLRPQNYLFGCELK	1xAcetyl [N-Term]; 1xCarbamidomethyl [C21]	1.06156e-09	0	2	P06748	0	2949.26	2	2.4	56.7191	79
MECPEIDCEEGWALLK	2xCarbamidomethyl [C3; C8]	3.56784e-06	0	1	P09914	0	1979.85	2	1.68	51.1538	29
MEATGVLPFVR	1xAcetyl [N-Term]	2.84519e-05	0	1	Q13045	0	1261.66	2	5.24	54.9676	50
MEASALTSSAVTSVAK	1xAcetyl [N-Term]	1.15935e-06	0	1	P40305	0	1594.8	2	3.89	46.9064	30
MDVHDLFR	1xAcetyl [N-Term]	0.000553527	0	1	Q9Y2R4	0	1074.5	2	3.2	45.6685	41
MEDSVGCLETAEEVKR	1xCarbamidomethyl [C7]	1.00388e-07	0	2	P35579	1	1852.84	2	2.67	27.9564	112
MDQAIIFCR	1xCarbamidomethyl [C8]	0.000579724	0	1	Q92499	0	1153.55	2	4.64	33.0015	59
MDLYSTPAAALDR	1xAcetyl [N-Term]	0.000100592	0	1	Q9Y6K5	0	1465.7	2	1.49	52.7907	47
MDLVTYFGK		0.000553527	0	1	P09543	0	1073.53	2	4.23	43.0303	66
MDHYDSQQTNDYMQPEEDWDR	1xAcetyl [N-Term]	5.15212e-13	0	1	P12814	0	2745.05	2	1.52	46.5365	96
MDGTYACSYTPVK	1xCarbamidomethyl [C7]	2.77512e-06	0	1	O75369	0	1492.64	2	2.63	27.155	98
MDFEDDYTHSACR	1xAcetyl [N-Term]; 1xCarbamidomethyl [C12]	3.48504e-08	0	1	Q5BKZ1	0	1688.63	2	3.6	38.5144	94
MDDSSVLEATR		2.66315e-05	0	1	Q9Y2D5	0	1223.56	2	1.44	26.9425	101
MDCQETPEGYK	1xCarbamidomethyl [C3]	8.65392e-06	0	1	O75369	0	1357.54	2	2.13	16.4705	68
MDANVLMHLR		0.000765048	0	1	Q7Z2T5	0	1199.6	3	1.91	32.9814	46
MDMSLDDIIK		0.000280257	0	1	Q86V81	0	1180.56	2	3.88	46.6536	55
MCDVMAAYFGK	1xCarbamidomethyl [C2]	8.58328e-05	0	1	Q96CW1	0	1292.55	2	3.27	43.2246	32
MEDSVGCLETAEEVKR	1xCarbamidomethyl [C7]; 1xOxidation [M1]	0.000374837	0	1	P35579	1	1868.84	2	0.34	25.3197	16
MEEFKDQLPADECNK	1xCarbamidomethyl [C13]	1.09074e-05	0	1	P38646	1	1853.8	3	1.38	25.4866	62
MGGGGAMNMGDPYGSGGQK		3.72327e-08	0	1	P23246	0	1771.72	2	2.41	26.4687	67
MGFTEVTPVTGASLR		5.09108e-05	0	1	P55265	0	1565.8	2	3.22	38.9495	63
MGESDDSILR		0.000135447	0	1	P63220	0	1122.51	2	0.22	23.1236	77
MGAGLGHGMDR		2.14107e-05	0	1	P52272	0	1101.49	3	2.74	12.4525	49
MFVLDEADEMLSR		3.20966e-06	0	1	P60842	0	1555.71	2	4.69	53.7834	74
MFVGGLSWDTSK		2.04423e-05	0	1	Q99729	0	1327.64	2	3.09	43.1644	75
MFSEADACELWIDEK	1xCarbamidomethyl [C8]	2.63995e-08	0	3	Q01082	0	1843.79	2	3.27	50.3364	89
MFQQCLELPSQSR	1xCarbamidomethyl [C5]	2.44748e-06	0	1	Q9Y2A7	0	1623.76	2	7.06	35.7286	65
MEEEILLLEDQNSK		1.07962e-07	0	1	P35580	0	1690.82	2	4.31	42.3265	87
MFIGGLSWDTTK		7.33535e-06	0	1	Q14103	0	1355.67	2	2.63	47.2049	63
MFHATVATENEVFR		8.58328e-05	0	1	Q16666	0	1651.79	3	4.51	30.3518	38
MFADYLAHESR		0.000116341	0	1	O14579	0	1339.61	2	6.63	29.9085	40
MEVENPNYALTSR		6.52194e-07	0	1	P28290	0	1523.72	2	4.73	29.633	74
MEIQEIQLK		0.00101618	0	4	P09493; P06753	0	1131.61	2	4.22	33.3708	50
MELITILEK	1xAcetyl [N-Term]	0.000139076	0	1	Q14974	0	1131.63	2	5.4	57.5117	55
MEEIVEGCTGALHILAR	1xCarbamidomethyl [C8]	4.71697e-07	0	2	P14923; P35222	0	1898.95	3	2.43	40.4309	66
MEELHNQEVQK		1.91343e-05	0	1	Q15233	0	1384.65	2	-1.52	10.3031	37
MEELHNQEMQK		3.75594e-05	0	1	P23246	0	1416.62	3	0.41	11.4039	29
MFIGGLSWDTSK		2.88307e-05	0	1	O14979	0	1341.65	2	2.32	46.9785	63
NLILELKPR		1.14241e-05	0	1	Q9Y4I1	0	1095.69	3	1.42	28.4826	51
MATEVAADALGEEWK	1xOxidation [M1]	2.98892e-07	0	2	P62753	0	1636.75	2	6.07	37.8255	60
MAPYQGPDAVPGALDYK		4.09046e-09	0	4	O43707	0	1792.86	2	4.44	38.5747	98
LYEQILAENEK		7.78513e-06	0	1	O14974	0	1349.69	2	9.16	30.9803	52
LYEPDQLQELK		3.90794e-05	0	1	Q9NZB2	0	1375.71	2	3.28	34.837	41
LYDVVAVFPK		0.000546262	0	1	P78346	0	1150.65	2	3.93	42.8991	18
LYDLNHNEIGELIR		2.25738e-05	0	1	O75643	0	1698.88	3	3.95	41.6533	32
LYDILGVPPGASENELK		0.00115192	0	1	O60884	0	1814.95	2	4.28	46.309	14
IYCKPHFNQLFK	1xCarbamidomethyl [C3]	8.10021e-06	0	1	Q9UHB6	0	1594.82	2	5.35	24.8568	29
LYAYEPADTALLLDNMK		1.09399e-07	0	2	O95994	0	1940.97	2	3.68	53.3272	77
IYAMHWGTDSR		0.000770116	0	1	P62873	0	1336.61	3	3.16	26.4191	25
LYFLQCETCHSR	2xCarbamidomethyl [C6; C9]	1.65439e-05	0	2	P20042	0	1613.72	2	2.72	27.2922	57
IYALPDDLVEVKPK		4.0188e-06	0	2	Q14651	0	1599.9	2	5.48	38.7329	49
LWTLVSEQTR		0.000475498	0	1	P46776	0	1232.66	2	3.87	34.6855	27
IWTHPGWSPLK		0.000372368	0	1	O43172	0	1321.71	3	-1.75	32.0343	20
LWTEIPTAITIK		1.95177e-05	0	1	Q14573	0	1385.8	2	2.64	47.7646	34
IWHHTFYNELR		1.48071e-06	0	23	P0CG39; P60709; P68032; P63261	0	1515.75	2	0.99	25.1911	80
IWEGMESSGGSPGK		1.80289e-05	0	1	A1L390	0	1421.64	2	1.87	24.681	60
LWDLTTGTTTR		0.000239147	0	1	P63244	0	1264.65	2	4.77	34.4666	40
LWALQDFSCLK	1xCarbamidomethyl [C9]	3.90794e-05	0	1	Q12788	0	1380.7	2	3.9	52.5182	50
LVYAPLSGVGGVLYDK		2.94528e-06	0	1	Q14692	0	1650.91	2	4.26	48.0924	54
IYADTFGDINYQEFAK		2.1905e-07	0	1	Q15029	0	1894.89	2	5.81	49.2738	48
MAPYQGPDAVPGALDYK	1xOxidation [M1]	2.1905e-07	0	1	O43707	0	1808.85	2	2.01	35.6721	80
IYGESADAVK		0.000615232	0	1	P51114	0	1052.53	2	5.28	15.8738	38
IYGFYDECK	1xCarbamidomethyl [C8]	0.00121435	0	1	P62136; P36873; P62140	0	1194.51	2	3.99	32.1117	24
MANLTELELIR		1.25322e-05	0	1	Q8IWT6	0	1302.71	2	3.71	45.2497	70
MALDIEIATYR		2.73452e-05	0	3	P08670	0	1295.67	2	3.6	45.8893	66
MAETVDTSEMVNGATEQR		8.92555e-09	0	1	Q01082	0	1968.86	2	1.04	32.2818	103
MADKDGDLIATK		1.04296e-06	0	1	O43852	1	1277.64	2	4.85	14.729	77
IYVGNLPTDVR		0.000213729	0	1	Q13242	0	1246.68	2	1.95	32.4578	47
IYVGNLPPDIR		3.51563e-05	0	6	Q07955	0	1256.7	2	4.08	35.0562	66
IYVASVHQDLSDDDIK		7.58192e-06	0	1	Q9UHX1	0	1817.89	3	2.31	30.5919	48
LYTLVTYVPVTTFK		6.24922e-05	0	2	P62899	0	1644.92	2	4.31	51.3892	41
IYGETPEACR	1xCarbamidomethyl [C9]	0.000271147	0	1	P51116	0	1195.54	2	3.56	16.1973	60
LYSSGSSTPTGLAGGSR		1.4829e-07	0	1	O60292	0	1597.78	2	3.53	21.9731	119
LYSNAYLNDLAGCIK	1xCarbamidomethyl [C13]	3.10989e-07	0	1	P00352	0	1714.85	2	5.32	47.5358	83
LYQHEINLFK		0.00134065	0	1	Q03701	0	1304.7	3	4.44	29.5851	4
LYNNHEIR		0.001952	0	1	O60506	0	1058.54	3	3.76	8.8834	36
LYLVNLCQR	1xCarbamidomethyl [C7]	0.00120637	0	1	Q63HN8	0	1178.64	2	3.02	35.7078	39
IYIDSNNNPER		0.00020272	0	1	Q00610	0	1334.63	2	1.7	19.0591	57
LYGSAGPPPTGEEDTAEKDEL		7.45512e-08	0	1	P11021	1	2175.99	2	2.88	33.2215	62
LYGPSSVSFADDFVR		5.07284e-07	0	1	P50454	0	1659.8	2	3.09	47.9834	110
IYGLGSLALYEK		1.4399e-05	0	4	P36542	0	1326.73	2	1.85	45.5053	73
LYSPSQIGAFVLMK		4.8362e-06	0	1	P38646	0	1553.84	2	5.21	52.9711	68
NILMYGPPGTGK		0.00135845	0	1	Q9NVI7	0	1247.65	2	2.68	32.0417	24
NLLNLDVIK		0.00127174	0	1	Q8NI36	0	1041.63	2	5.06	42.3447	37
NLMNAVVQTVK		4.34403e-05	0	1	P35221	0	1216.67	2	3.2	36.221	61
QLQELEKDER		0.00230126	0	1	P19474	1	1287.65	3	3.71	12.5227	47
QLQEEQLMK		0.00143204	0	1	O14639	0	1146.58	2	4.89	20.3386	29
QLPAMTALQTLHLR		6.87623e-07	0	1	Q13045	0	1592.89	3	3.47	45.2181	76
QLNYTIGEVPISFVDR		8.35926e-05	0	1	O60762	0	1850.96	2	5.91	52.7142	36
QINWTVLYR		0.000454008	0	1	P83731	0	1192.65	2	3.84	42.7938	37
QLLQANPILESFGNAK		1.84724e-08	0	2	P35580	0	1742.94	2	3.06	48.7934	100
QLLQANPILEAFGNAK		5.64733e-08	0	3	P35579; Q7Z406	0	1726.95	2	4.32	53.0557	85
QLLLTPNAVVIVEDAK		1.51812e-05	0	1	O00159	0	1723	2	3.07	50.0116	34
QLLLESQSQLDAAK		4.15389e-06	0	1	Q9P2E9	0	1543.83	2	4.08	31.9602	65
QLLEEMLTSYR		7.22766e-05	0	1	O75688	0	1382.7	2	6.96	48.837	44
QLLEEELAR		0.000725681	0	3	Q15149	0	1100.59	2	5.03	29.6228	45
QIGVEHVVVYVNK		2.6456e-05	0	2	P49411	0	1483.83	2	2.28	27.6301	47
QLGSILQDSLAK		7.57002e-05	0	1	Q15154	0	1272.72	2	3.03	36.5109	19
QIGNVAALPGIVHR		3.44658e-05	0	1	Q9Y3I0	0	1444.84	3	2.38	31.5521	40
QIFHPEQLITGK		8.54023e-06	0	4	Q71U36; Q9NY65; P68366	0	1410.77	2	5.62	34.1925	58
QLETVLDDLDPENALLPAGFR		5.25114e-08	0	1	Q9NYL9	0	2326.19	3	4.18	57.0694	78
QLETLGQEK		0.00112192	0	5	P05787	0	1045.55	2	3.5	13.1021	49
QLQLAQEAAQK		8.35926e-05	0	2	Q15149	0	1227.67	2	3.53	17.8906	56
QISNLQQSISDAEQR		1.4442e-07	0	1	P04264	0	1716.85	2	-1.99	32.3706	85
QISQAYEVLSDAK		6.7758e-06	0	1	P31689	0	1451.74	2	2.23	32.8703	69
QLSSGVSEIR		0.000114056	0	1	P04792	0	1075.57	2	0.73	17.6481	65
QNLLSQSHAYQQFLR		1.52039e-06	0	1	Q01082	0	1832.94	2	0.95	37.1557	47
QNLIEELR		0.000413894	0	1	Q9UKD2	0	1014.56	2	3.02	31.2042	69
QNLEPLFEQYINNLR		2.10218e-06	0	1	P02538; P13647	0	1890.97	3	0.46	55.6369	48
QNLAEMGLAVDPNR		1.55881e-05	0	1	Q9Y3C1	0	1527.76	2	6.44	36.9833	51
QNFTEPTAIQAQGWPVALSGLDMVGVAQTGSGK		2.691e-12	0	2	P17844	0	3358.67	3	5.98	56.2892	110
QMVNEDEENQDTAK		1.14412e-06	0	1	Q0ZGT2	0	1650.69	2	7.64	14.0851	63
QMVIDVLHPGK		0.000219455	0	3	P62847	0	1236.68	3	2.82	29.7938	37
QMTEAIGPSTIR		0.000460047	0	1	Q14764	0	1303.67	2	0.14	25.0835	53
QLEMSAEAER		0.000115574	0	1	Q15149	0	1163.54	2	4.04	18.319	63
QMQNTGESEASGNK		2.84519e-05	0	1	O14879	0	1480.63	2	0.88	6.9338	61
QMAAEEAMK		0.00151959	0	1	P55265	0	1008.45	2	4.26	11.5089	45
QLYHLGVVEAYSGLTK		1.31846e-08	0	3	Q08211	0	1777.95	2	3.76	39.315	95
QLYEEEIR		0.000740201	0	4	P05787	0	1079.54	2	4.09	22.5455	53
QLWGLLIEETEKR		1.15935e-06	0	1	Q01082	1	1614.88	3	4.27	47.1984	41
QLWGLLIEETEK		3.966e-06	0	1	Q01082	0	1458.78	2	7.69	52.8993	58
QITVNDLPVGR		0.000201385	0	1	Q06830	0	1211.67	2	2.6	31.1089	40
QITMEELVR		0.000760012	0	1	Q15149	0	1118.59	2	3.74	33.7679	44
QISVADLPGLIEGAHMNK		1.02095e-05	0	1	A4D1E9	0	1892.99	3	3.31	48.6683	29
QMEKDETVSDCSPHIANIGR	1xCarbamidomethyl [C11]	3.8401e-11	0	1	P47756	1	2287.04	3	3.07	23.6638	86
QLEMILNKPGLK		9.7967e-05	0	1	P42330	0	1383.8	3	3.42	29.0405	23
QIEIQFAQGDR		0.00123048	0	1	O75494	0	1304.66	2	0.48	30.5423	41
QLELDLNDER		0.00090832	0	1	Q9Y4I1	0	1244.61	2	2.96	31.4439	46
QGSPVAAGAPAK		8.94482e-06	0	1	Q9NZI8	0	1053.57	2	5.25	9.4931	83
QGPEESGLGDGTGPK		3.57845e-08	0	1	Q92614	0	1428.66	2	4.33	16.1826	106
QGIVTPIEAQTR		0.00140399	0	1	P98175	0	1312.72	2	4.02	24.7558	44
QGLFPNNYVTK		0.000587433	0	1	Q12965	0	1280.66	2	5.54	32.5079	38
QGLETDNKELACEVK	1xCarbamidomethyl [C12]	9.19826e-07	0	2	P35580	1	1733.84	2	1.98	21.7601	72
QGGLGPMNIPLVSDPK		9.32071e-07	0	1	Q06830	0	1622.86	2	8.23	44.1739	50
QGGGGGGGSVPGIER		3.34452e-07	0	1	P52272	0	1284.63	2	4.64	15.8625	112
QGFVPAAYVK		0.00171102	0	1	Q13813	0	1079.59	2	3.75	28.799	46
QGTTPPIWHLTDK		7.48231e-06	0	2	P55265	0	1493.77	3	4.26	29.515	56
QGFDFLCMPVFHPR	1xCarbamidomethyl [C7]	5.96658e-05	0	1	O14744	0	1750.82	3	2.14	53.1751	35
QGAPTSFLPPEASQLKPDR		1.87183e-08	0	1	Q9BUJ2	0	2039.06	3	4.52	35.9561	71
QFVTPADVVSGNPK		0.000169584	0	1	Q14651; P13797	0	1458.76	2	9.87	32.2302	37
QFQDAGHFDAENIK		1.65933e-07	0	1	Q13813	0	1619.74	2	4.18	26.1931	73
QFPVTVHFNK		0.000702111	0	1	Q8IY37	0	1216.65	3	2.53	26.5771	17
[truncated: 6,199 more rows]
